# Supplementary material for: Exploring Human Brain Metabolism via Genome-Scale Metabolic Modeling with Highlights on Multiple Sclerosis
Source: ACS Chem Neurosci. 2025 Mar 17;16(7):1346–60. doi: 10.1021/acschemneuro.5c00006 (PMC11969529; doi:10.1021/acschemneuro.5c00006)
Supplement: Supplementary file 2 — cn5c00006_si_002.zip [file cn5c00006_si_002.zip]

Archive with 3 entries (2 files):
- Supplementary Data 1/
- Supplementary Data 1/FBA_FVA_Results_HumanBrain_GEMs.xlsx
- Supplementary Data 1/HumanBrain_GEMs.mat
