# Supplementary material for: Exploring Human Brain Metabolism via Genome-Scale Metabolic Modeling with Highlights on Multiple Sclerosis
Source: ACS Chem Neurosci. 2025 Mar 17;16(7):1346–60. doi: 10.1021/acschemneuro.5c00006 (PMC11969529; doi:10.1021/acschemneuro.5c00006)
Supplement: Supplementary file 2 — cn5c00006_si_002.zip [file cn5c00006_si_002.zip › Supplementary Data 1/FBA_FVA_Results_HumanBrain_GEMs.xlsx]

## Sheet: iNeuron2527
Reaction Name	Subsystems	Reaction Formula	FBA Results		FVA Results
			Flux (μmol/(g tissue/min))		Minimum Flux (μmol/(g tissue/min))	Maximum Flux (μmol/(g tissue/min))
'MAR03905'	'Glycolysis / Gluconeogenesis'	'ethanol[c] + NAD+[c] => acetaldehyde[c] + H+[c] + NADH[c]'	3.96398e-12		0	0.01
'MAR03907'	'Glycolysis / Gluconeogenesis'	'ethanol[c] + NADP+[c] => acetaldehyde[c] + H+[c] + NADPH[c]'	4.66607e-12		0	0.01
'MAR04097'	'Glycolysis / Gluconeogenesis'	'acetate[c] + ATP[c] + CoA[c] => acetyl-CoA[c] + AMP[c] + PPi[c]'	1.01335e-12		0	5.32155
'MAR04099'	'Glycolysis / Gluconeogenesis'	'acetate[m] + ATP[m] + CoA[m] => acetyl-CoA[m] + AMP[m] + PPi[m]'	1.04145e-12		0	5.32155
'MAR04108'	'Glycolysis / Gluconeogenesis'	'acetyl adenylate[c] + CoA[c] => acetyl-CoA[c] + AMP[c] + H+[c]'	2.78156e-12		0	5.32155
'MAR04133'	'Glycolysis / Gluconeogenesis'	'acetate[c] + ATP[c] + H+[c] => acetyl adenylate[c] + PPi[c]'	2.78156e-12		0	5.32155
'MAR04137'	'Glycolysis / Gluconeogenesis'	'CoA[m] + NAD+[m] + pyruvate[m] => acetyl-CoA[m] + CO2[m] + NADH[m]'	1.19389e-11		0	3.00442
'MAR04281'	'Glycolysis / Gluconeogenesis'	'H+[p] + NADH[p] + pyruvate[p] <=> L-lactate[p] + NAD+[p]'	0.0216486		0	2.4856
'MAR04388'	'Glycolysis / Gluconeogenesis'	'H+[c] + NADH[c] + pyruvate[c] <=> L-lactate[c] + NAD+[c]'	0.0673628		-6.84512	7.51227
'MAR04283'	'Glycolysis / Gluconeogenesis'	'acetaldehyde[c] + H2O[c] + NADP+[c] => acetate[c] + 2 H+[c] + NADPH[c]'	0.0257341		0	3.47779
'MAR08357'	'Glycolysis / Gluconeogenesis'	'acetaldehyde[m] + H2O[m] + NAD+[m] => acetate[m] + 2 H+[m] + NADH[m]'	0.0338973		0	3.59157
'MAR04379'	'Glycolysis / Gluconeogenesis'	'ATP[c] + fructose-6-phosphate[c] => ADP[c] + fructose-1,6-bisphosphate[c] + H+[c]'	0.0262856		0	1000
'MAR04301'	'Glycolysis / Gluconeogenesis'	'fructose-6-phosphate[c] + UTP[c] => fructose-1,6-bisphosphate[c] + H+[c] + UDP[c]'	0.0268287		0	1000
'MAR04355'	'Glycolysis / Gluconeogenesis'	'DHAP[c] + erythrose-4-phosphate[c] => sedoheptulose-1,7-bisphosphate[c]'	9.11502e-12		0	1000
'MAR04358'	'Glycolysis / Gluconeogenesis'	'ADP[c] + H+[c] + PEP[c] => ATP[c] + pyruvate[c]'	0.31933		0	7.33162
'MAR04363'	'Glycolysis / Gluconeogenesis'	'2-phospho-D-glycerate[c] <=> H2O[c] + PEP[c]'	0.31933		-3.06144	2.54424
'MAR04365'	'Glycolysis / Gluconeogenesis'	'2-phospho-D-glycerate[c] <=> 3-phospho-D-glycerate[c]'	-0.31933		-2.54424	3.06144
'MAR04368'	'Glycolysis / Gluconeogenesis'	'1,3-bisphospho-D-glycerate[c] + ADP[c] <=> 3-phospho-D-glycerate[c] + ATP[c]'	0.31937		-6.33018	4.01835
'MAR04370'	'Glycolysis / Gluconeogenesis'	'1,3-bisphospho-D-glycerate[c] + H2O[c] => 3-phospho-D-glycerate[c] + H+[c] + Pi[c]'	1.35196e-12		0	8.61418
'MAR04371'	'Glycolysis / Gluconeogenesis'	'1,3-bisphospho-D-glycerate[c] => 2,3-bisphospho-D-glycerate[c] + H+[c]'	1.20176e-05		0	8.61418
'MAR04372'	'Glycolysis / Gluconeogenesis'	'2,3-bisphospho-D-glycerate[c] + H2O[c] => 3-phospho-D-glycerate[c] + Pi[c]'	1.60321e-12		0	8.61418
'MAR04373'	'Glycolysis / Gluconeogenesis'	'1,3-bisphospho-D-glycerate[c] + H+[c] + NADH[c] <=> GAP[c] + NAD+[c] + Pi[c]'	-0.319382		-4.01835	2.13474
'MAR04375'	'Glycolysis / Gluconeogenesis'	'DHAP[c] + GAP[c] <=> fructose-1,6-bisphosphate[c]'	-0.0530387		-1000	1.27178
'MAR04377'	'Glycolysis / Gluconeogenesis'	'fructose-1,6-bisphosphate[c] + H2O[c] => fructose-6-phosphate[c] + Pi[c]'	9.99259e-13		0	8.61418
'MAR04381'	'Glycolysis / Gluconeogenesis'	'fructose-6-phosphate[c] <=> glucose-6-phosphate[c]'	0.233951		-0.872	6.12431
'MAR04391'	'Glycolysis / Gluconeogenesis'	'DHAP[c] <=> GAP[c]'	0.0530534		-2.76783	2.79894
'MAR04394'	'Glycolysis / Gluconeogenesis'	'ATP[c] + glucose[c] => ADP[c] + glucose-6-phosphate[c] + H+[c]'	0.00190205		0	6.11155
'MAR04396'	'Glycolysis / Gluconeogenesis'	'glucose-1-phosphate[c] <=> glucose-6-phosphate[c]'	0.00270696		-5.24489	0.08
'MAR04521'	'Glycolysis / Gluconeogenesis'	'glucose-6-phosphate[r] + H2O[r] => glucose[r] + Pi[r]'	4.26807e-09		0	0.101002
'MAR06410'	'Glycolysis / Gluconeogenesis'	'H+[m] + lipoamide[m] + pyruvate[m] => CO2[m] + S-acetyldihydrolipoamide[m]'	1.75609e-11		0	3.00442
'MAR06412'	'Glycolysis / Gluconeogenesis'	'CoA[m] + S-acetyldihydrolipoamide[m] => acetyl-CoA[m] + dihydrolipoamide[m]'	1.75609e-11		0	3.00442
'MAR07747'	'Glycolysis / Gluconeogenesis'	'ADP[c] + glucose[c] => AMP[c] + glucose-6-phosphate[c] + H+[c]'	0.026039		0	6.11155
'MAR08360'	'Glycolysis / Gluconeogenesis'	'ethanol[p] + H2O2[p] => acetaldehyde[p] + 2 H2O[p]'	0		0	0
'MAR08757'	'Glycolysis / Gluconeogenesis'	'ethanol[c] + H+[c] + NADPH[c] + O2[c] => acetaldehyde[c] + 2 H2O[c] + NADP+[c]'	0.00986929		0	0.01
'MAR03989'	'Starch and sucrose metabolism'	'H2O[s] + maltose[s] => 2 glucose[s]'	1.28272e-12		0	0.08
'MAR04122'	'Starch and sucrose metabolism'	'H2O[c] + 2 NAD+[c] + UDP-glucose[c] => 3 H+[c] + 2 NADH[c] + UDP-glucuronate[c]'	5.88327e-06		0	2.68486
'MAR05395'	'Starch and sucrose metabolism'	'glycogenin[c] + 8 UDP-glucose[c] => glycogenin G8[c] + 8 H+[c] + 8 UDP[c]'	1.46606e-12		0	0.886926
'MAR05396'	'Starch and sucrose metabolism'	'glycogenin G8[c] + 3 UDP-glucose[c] => glycogenin G11[c] + 3 H+[c] + 3 UDP[c]'	1.46606e-12		0	0.886926
'MAR09727'	'Starch and sucrose metabolism'	'UDP-glucose[c] => H+[c] + UDP[c] + glycogen[c]'	0.00721162		0	0.00721162
'MAR05397'	'Starch and sucrose metabolism'	'glycogenin G11[c] => glycogenin G4G7[c]'	1.46606e-12		0	0.886926
'MAR05398'	'Starch and sucrose metabolism'	'glycogenin G4G7[c] + 3 Pi[c] => 3 glucose-1-phosphate[c] + glycogenin G4G4[c]'	1.46606e-12		0	0.886926
'MAR05399'	'Starch and sucrose metabolism'	'glycogenin G4G4[c] => glycogenin G7G1[c]'	1.5025e-12		0	0.886926
'MAR05400'	'Starch and sucrose metabolism'	'glycogenin G7G1[c] + H2O[c] => glucose[c] + glycogenin G7[c]'	1.5025e-12		0	0.886926
'MAR05401'	'Starch and sucrose metabolism'	'glycogenin G7[c] + 7 Pi[c] => 7 glucose-1-phosphate[c] + glycogenin[c]'	1.46606e-12		0	0.886926
'MAR08568'	'Starch and sucrose metabolism'	'H2O[c] + maltodecaose[c] => fructose[c] + maltononaose[c]'	8.11234e-12		0	0.01
'MAR08569'	'Starch and sucrose metabolism'	'H2O[s] + maltodecaose[s] => glucose[s] + maltononaose[s]'	1.34692e-12		0	0.01
'MAR08570'	'Starch and sucrose metabolism'	'2 H2O[c] + maltononaose[c] => 2 fructose[c] + maltoheptaose[c]'	8.11234e-12		0	0.01
'MAR08571'	'Starch and sucrose metabolism'	'2 H2O[s] + maltononaose[s] => 2 glucose[s] + maltoheptaose[s]'	1.0649e-12		0	0.02
'MAR08572'	'Starch and sucrose metabolism'	'H2O[c] + maltoheptaose[c] => fructose[c] + maltohexaose[c]'	8.11234e-12		0	0.01
'MAR08573'	'Starch and sucrose metabolism'	'H2O[s] + maltoheptaose[s] => glucose[s] + maltohexaose[s]'	2.01052e-12		0	0.03
'MAR08574'	'Starch and sucrose metabolism'	'H2O[c] + maltohexaose[c] => fructose[c] + maltopentaose[c]'	8.11234e-12		0	0.01
'MAR08575'	'Starch and sucrose metabolism'	'H2O[s] + maltohexaose[s] => glucose[s] + maltopentaose[s]'	2.1592e-12		0	0.04
'MAR08576'	'Starch and sucrose metabolism'	'H2O[c] + maltopentaose[c] => fructose[c] + maltotetraose[c]'	8.11234e-12		0	0.01
'MAR08577'	'Starch and sucrose metabolism'	'H2O[s] + maltopentaose[s] => glucose[s] + maltotetraose[s]'	2.21718e-12		0	0.05
'MAR08578'	'Starch and sucrose metabolism'	'H2O[c] + maltotetraose[c] => fructose[c] + maltotriose[c]'	8.11234e-12		0	0.01
'MAR08579'	'Starch and sucrose metabolism'	'H2O[s] + maltotetraose[s] => glucose[s] + maltotriose[s]'	2.20876e-12		0	0.06
'MAR08581'	'Starch and sucrose metabolism'	'H2O[s] + maltotriose[s] => glucose[s] + maltose[s]'	2.11133e-12		0	0.07
'MAR08591'	'Starch and sucrose metabolism'	'H2O[c] + maltotriose[c] => glucose[c] + maltose[c]'	3.03559e-12		0	0.01
'MAR08592'	'Starch and sucrose metabolism'	'H2O[l] + maltotriose[l] => glucose[l] + maltose[l]'	0		0	0
'MAR08580'	'Starch and sucrose metabolism'	'H2O[c] + maltotriose[c] => fructose[c] + maltose[c]'	5.8325e-12		0	0.01
'MAR08582'	'Starch and sucrose metabolism'	'H2O[c] + maltose[c] => 2 fructose[c]'	7.27437e-12		0	0.08
'MAR08587'	'Starch and sucrose metabolism'	'H2O[c] + maltose[c] => 2 glucose[c]'	2.23378e-12		0	0.08
'MAR08589'	'Starch and sucrose metabolism'	'H2O[l] + maltose[l] => 2 glucose[l]'	0		0	0
'MAR08585'	'Starch and sucrose metabolism'	'1,3-bisphospho-D-glycerate[c] + glucose-1-phosphate[c] => 3-phospho-D-glycerate[c] + glucose-1,6-bisphosphate[c]'	0		0	0
'MAR03944'	'Galactose metabolism'	'glucose-1-phosphate[c] + H+[c] + UTP[c] => PPi[c] + UDP-glucose[c]'	0.00486202		0	9.75618
'MAR04128'	'Galactose metabolism'	'UDP-galactose[c] <=> UDP-glucose[c]'	1.39736e-11		0	0.07
'MAR04130'	'Galactose metabolism'	'ATP[c] + galactose[c] => ADP[c] + alpha-D-galactose-1-phosphate[c] + H+[c]'	4.88377e-12		0	0.07
'MAR04131'	'Galactose metabolism'	'glucose-1-phosphate[c] + UDP-galactose[c] <=> alpha-D-galactose-1-phosphate[c] + UDP-glucose[c]'	0.00243101		-0.07	9.75618
'MAR04132'	'Galactose metabolism'	'galactose-1-phosphate[c] + UDP-glucose[c] => glucose-1-phosphate[c] + UDP-galactose[c]'	1.05606e-11		0	0.07
'MAR04303'	'Galactose metabolism'	'H2O[s] + sucrose[s] => fructose[s] + glucose[s]'	1.72701e-12		0	0.01
'MAR04414'	'Galactose metabolism'	'ATP[c] + galactose[c] => ADP[c] + galactose-1-phosphate[c] + H+[c]'	1.05606e-11		0	0.07
'MAR04416'	'Galactose metabolism'	'galactosylglycerol[s] + H2O[s] => galactose[s] + glycerol[s]'	3.43951e-12		0	0.01
'MAR04774'	'Galactose metabolism'	'CDP[c] + H+[c] + tagatose-1,6-bisphosphate[c] <=> CTP[c] + D-tagatose-6-phosphate[c]'	-0.00275895		-1000	1000
'MAR04775'	'Galactose metabolism'	'D-tagatose-6-phosphate[c] + ITP[c] <=> H+[c] + IDP[c] + tagatose-1,6-bisphosphate[c]'	-0.00275895		-1000	1000
'MAR07674'	'Galactose metabolism'	'glucose[g] + UDP-galactose[g] => H+[g] + lactose[g] + UDP[g]'	0		0	0
'MAR08761'	'Galactose metabolism'	'ATP[c] + D-tagatose[c] => ADP[c] + D-tagatose-6-phosphate[c] + H+[c]'	9.9357e-05		0	0.01
'MAR08762'	'Galactose metabolism'	'D-tagatose-6-phosphate[c] <=> DHAP[c] + glyceraldehyde[c]'	9.9357e-05		0	0.01
'MAR08766'	'Galactose metabolism'	'galactose[c] + H+[c] + NADPH[c] <=> galactitol[c] + NADP+[c]'	0		0	0
'MAR08767'	'Galactose metabolism'	'alpha-D-galactose-1-phosphate[c] + H+[c] + UTP[c] => PPi[c] + UDP-galactose[c]'	0.00243101		0	9.75618
'MAR04297'	'Fructose and mannose metabolism'	'ATP[c] + fructose-6-phosphate[c] => ADP[c] + fructose-2,6-bisphosphate[c] + H+[c]'	2.17962e-12		0	8.61418
'MAR04315'	'Fructose and mannose metabolism'	'D-glucitol[c] + NAD+[c] <=> fructose[c] + H+[c] + NADH[c]'	0.0218686		-0.26	6.09155
'MAR04316'	'Fructose and mannose metabolism'	'D-glucitol[c] + NADP+[c] <=> glucose[c] + H+[c] + NADPH[c]'	-0.123989		-6.08155	0.27
'MAR04319'	'Fructose and mannose metabolism'	'ATP[c] + fructose[c] => ADP[c] + fructose-6-phosphate[c] + H+[c]'	3.32664e-12		0	6.11155
'MAR04383'	'Fructose and mannose metabolism'	'fructose-6-phosphate[c] <=> mannose-6-phosphate[c]'	-4.89957e-12		-0.01	0
'MAR04385'	'Fructose and mannose metabolism'	'mannose-6-phosphate[c] => mannose-1-phosphate[c]'	0		0	0
'MAR04386'	'Fructose and mannose metabolism'	'GDP[c] + H+[c] + mannose-1-phosphate[c] => GDP-mannose[c] + Pi[c]'	0		0	0
'MAR04387'	'Fructose and mannose metabolism'	'GTP[c] + H+[c] + mannose-1-phosphate[c] => GDP-mannose[c] + PPi[c]'	0		0	0
'MAR04399'	'Fructose and mannose metabolism'	'GDP-mannose[c] => GDP-4-dehydro-6-deoxy-D-mannose[c] + H2O[c]'	0		0	0
'MAR04400'	'Fructose and mannose metabolism'	'GDP-4-dehydro-6-deoxy-D-mannose[c] + H+[c] + NADH[c] => GDP-L-fucose[c] + NAD+[c]'	0		0	0
'MAR04401'	'Fructose and mannose metabolism'	'GDP-L-fucose[c] + PPi[c] <=> GTP[c] + H+[c] + L-fucose-1-phosphate[c]'	0		0	0
'MAR04490'	'Fructose and mannose metabolism'	'ATP[c] + mannose[c] => ADP[c] + H+[c] + mannose-6-phosphate[c]'	2.34868e-12		0	0.01
'MAR04706'	'Fructose and mannose metabolism'	'fructose-2,6-bisphosphate[c] + H2O[c] => fructose-6-phosphate[c] + Pi[c]'	2.17962e-12		0	8.61418
'MAR04590'	'Pentose and glucuronate interconversions'	'H+[c] + L-xylulose[c] + NADPH[c] => NADP+[c] + xylitol[c]'	3.07232e-11		0	1000
'MAR04591'	'Pentose and glucuronate interconversions'	'NAD+[c] + xylitol[c] => H+[c] + L-xylulose[c] + NADH[c]'	7.35039e-07		0	1000
'MAR04592'	'Pentose and glucuronate interconversions'	'D-xylose[c] + H+[c] + NADPH[c] <=> NADP+[c] + xylitol[c]'	7.3501e-07		-1.34027	0.01
'MAR04593'	'Pentose and glucuronate interconversions'	'NAD+[c] + xylitol[c] => D-xylulose[c] + H+[c] + NADH[c]'	2.36175e-12		0	2.69316
'MAR04595'	'Pentose and glucuronate interconversions'	'ADP[c] + D-xylulose-5-phosphate[c] + H+[c] <=> ATP[c] + D-xylulose[c]'	9.62395e-11		-2.69316	2.1337
'MAR08341'	'Pentose and glucuronate interconversions'	'H+[c] + L-arabinose[c] + NADPH[c] => L-arabitol[c] + NADP+[c]'	0		0	0
'MAR08344'	'Pentose and glucuronate interconversions'	'glucuronate[r] + H+[r] + NADPH[r] <=> L-gulonate[r] + NADP+[r]'	0		0	0
'MAR08352'	'Pentose and glucuronate interconversions'	'3-dehydro-L-gulonate[c] + H+[c] + NADH[c] <=> L-gulonate[c] + NAD+[c]'	7.35008e-07		-2.68316	7.3501e-07
'MAR08353'	'Pentose and glucuronate interconversions'	'3-dehydro-L-gulonate[c] + H+[c] <=> CO2[c] + L-xylulose[c]'	-7.35008e-07		-7.3501e-07	2.68316
'MAR08726'	'Pentose and glucuronate interconversions'	'ATP[c] + D-ribulose[c] => ADP[c] + H+[c] + ribulose-5-phosphate[c]'	2.19018e-12		0	0.01
'MAR08727'	'Pentose and glucuronate interconversions'	'H2O[c] + UDP-glucuronate[c] => D-glucuronate 1-phosphate[c] + 2 H+[c] + UMP[c]'	0		0	0
'MAR08729'	'Pentose and glucuronate interconversions'	'H2O[c] + UDP-glucuronate[c] => glucuronate[c] + H+[c] + UDP[c]'	9.94842e-13		0	2.68316
'MAR06537'	'Pentose and glucuronate interconversions'	'glucuronate[c] + H+[c] + NADPH[c] <=> L-gulonate[c] + NADP+[c]'	-7.35008e-07		-7.3501e-07	2.68316
'MAR01568'	'Pyruvate metabolism'	'acetaldehyde[c] + H2O[c] + NAD+[c] => acetate[c] + 2 H+[c] + NADH[c]'	2.24494e-10		0	3.47779
'MAR03853'	'Pyruvate metabolism'	'GSH[c] + methylglyoxal[c] => (R)-S-lactoylglutathione[c]'	0.00666667		0	3.8222
'MAR03854'	'Pyruvate metabolism'	'H+[c] + methylglyoxal[c] + NADH[c] => lactaldehyde[c] + NAD+[c]'	7.72497e-11		0	3.8222
'MAR03855'	'Pyruvate metabolism'	'H+[c] + lactaldehyde[c] + NADPH[c] => NADP+[c] + propane-1,2-diol[c]'	1.08744e-10		0	1000
'MAR03857'	'Pyruvate metabolism'	'(R)-S-lactoylglutathione[c] + H2O[c] => D-lactate[c] + GSH[c] + H+[c]'	4.33675e-12		0	3.8222
'MAR03859'	'Pyruvate metabolism'	'D-lactate[c] + 2 ferricytochrome C[m] => 2 ferrocytochrome C[m] + 2 H+[c] + pyruvate[c]'	6.70481e-12		0	2.47564
'MAR04087'	'Pyruvate metabolism'	'malate[m] + NAD+[m] => CO2[m] + NADH[m] + pyruvate[m]'	6.98395e-12		0	10.4466
'MAR04089'	'Pyruvate metabolism'	'malate[c] + NADP+[c] => CO2[c] + NADPH[c] + pyruvate[c]'	0.0576646		0	4.96359
'MAR04091'	'Pyruvate metabolism'	'malate[m] + NADP+[m] => CO2[m] + NADPH[m] + pyruvate[m]'	9.27084e-12		0	10.4466
'MAR04093'	'Pyruvate metabolism'	'acetyl-CoA[c] + H2O[c] => acetate[c] + CoA[c] + H+[c]'	4.19529e-12		0	6.93329
'MAR04095'	'Pyruvate metabolism'	'acetyl-CoA[m] + H2O[m] => acetate[m] + CoA[m] + H+[m]'	0.0149538		0	6.93329
'MAR04103'	'Pyruvate metabolism'	'GTP[m] + OAA[m] => CO2[m] + GDP[m] + PEP[m]'	1.65321e-12		0	4.96359
'MAR04143'	'Pyruvate metabolism'	'ATP[m] + HCO3-[m] + pyruvate[m] => ADP[m] + H+[m] + OAA[m] + Pi[m]'	1.76069e-11		0	10.4718
'MAR08497'	'Pyruvate metabolism'	'H+[c] + methylglyoxal[c] + NADPH[c] => hydroxyacetone[c] + NADP+[c]'	0.110675		0	3.8222
'MAR08498'	'Pyruvate metabolism'	'acetone[c] + H+[c] + NADPH[c] + O2[c] => H2O[c] + hydroxyacetone[c] + NADP+[c]'	0.01		0	0.01
'MAR08499'	'Pyruvate metabolism'	'H+[c] + hydroxyacetone[c] + NADPH[c] + O2[c] => 2 H2O[c] + methylglyoxal[c] + NADP+[c]'	0.120675		0	1.23782
'MAR08500'	'Pyruvate metabolism'	'H+[c] + hydroxyacetone[c] + NADPH[c] => NADP+[c] + propane-1,2-diol[c]'	7.28013e-12		0	3.8222
'MAR08501'	'Pyruvate metabolism'	'H+[c] + methylglyoxal[c] + NADPH[c] => D-lactaldehyde[c] + NADP+[c]'	2.78636e-11		0	3.8222
'MAR08502'	'Pyruvate metabolism'	'(R)-S-lactoylglutathione[c] + H+[c] + NADH[c] <=> D-lactaldehyde[c] + GSH[c] + NAD+[c]'	-0.00333333		-3.8222	3.8222
'MAR08503'	'Pyruvate metabolism'	'H2O[c] + lactaldehyde[c] + NAD+[c] => 2 H+[c] + L-lactate[c] + NADH[c]'	5.67277e-12		0	3.8222
'MAR08504'	'Pyruvate metabolism'	'D-lactaldehyde[c] + H2O[c] + NAD+[c] => D-lactate[c] + 2 H+[c] + NADH[c]'	4.41408e-12		0	3.8222
'MAR08506'	'Pyruvate metabolism'	'H2O[m] + lactaldehyde[m] + NAD+[m] => 2 H+[m] + L-lactate[m] + NADH[m]'	1.38673e-11		0	3.8222
'MAR08507'	'Pyruvate metabolism'	'NAD+[c] + propane-1,2-diol[c] => D-lactaldehyde[c] + H+[c] + NADH[c]'	1.13521e-10		0	1000
'MAR08508'	'Pyruvate metabolism'	'NAD+[c] + propane-1,2-diol[c] => H+[c] + lactaldehyde[c] + NADH[c]'	5.02788e-11		0	1000
'MAR08509'	'Pyruvate metabolism'	'D-lactaldehyde[c] + H+[c] + NADPH[c] => NADP+[c] + propane-1,2-diol[c]'	4.85318e-11		0	1000
'MAR08511'	'Pyruvate metabolism'	'(R)-S-lactoylglutathione[m] + H2O[m] => D-lactate[m] + GSH[m] + H+[m]'	0.01		0	2.97795
'MAR08512'	'Pyruvate metabolism'	'D-lactate[c] + NAD+[c] <=> H+[c] + NADH[c] + pyruvate[c]'	0.01		-2.47559	3.8322
'MAR08514'	'Pyruvate metabolism'	'2 ferricytochrome C[m] + L-lactate[c] => 2 ferrocytochrome C[m] + 2 H+[c] + pyruvate[c]'	5.85046e-12		0	2.47564
'MAR08516'	'Pyruvate metabolism'	'DHAP[c] => methylglyoxal[c] + Pi[c]'	5.19203e-12		0	3.8222
'MAR04280'	'Pyruvate metabolism'	'H+[m] + NADH[m] + pyruvate[m] <=> L-lactate[m] + NAD+[m]'	0.00019403		-7.26744	6.83312
'MAR00153'	'Propanoate metabolism'	'ATP[c] + CoA[c] + propanoate[c] => AMP[c] + PPi[c] + propanoyl-CoA[c]'	8.28269e-13		0	5.32155
'MAR03212'	'Propanoate metabolism'	'FAD[m] + propanoyl-CoA[m] => acrylyl-CoA[m] + FADH2[m]'	1.3141e-11		0	0.268161
'MAR03797'	'Propanoate metabolism'	'AMP[m] + PPi[m] + propanoyl-CoA[m] <=> ATP[m] + CoA[m] + propanoate[m]'	-1.8378e-13		-1000	1000
'MAR03800'	'Propanoate metabolism'	'2-oxobutyrate[m] + CoA[m] + NAD+[m] => CO2[m] + NADH[m] + propanoyl-CoA[m]'	0.0016272		0	0.0282222
'MAR04105'	'Propanoate metabolism'	'H+[c] + malonyl-CoA[c] => acetyl-CoA[c] + CO2[c]'	1.19794e-12		0	8.61418
'MAR04106'	'Propanoate metabolism'	'H+[m] + malonyl-CoA[m] => acetyl-CoA[m] + CO2[m]'	6.32054e-12		0	10.6431
'MAR04107'	'Propanoate metabolism'	'H+[p] + malonyl-CoA[p] => acetyl-CoA[p] + CO2[p]'	0		0	0
'MAR04282'	'Propanoate metabolism'	'3-oxopropanoate[m] + CoA[m] + NAD+[m] => acetyl-CoA[m] + CO2[m] + NADH[m]'	4.2394e-11		0	0.268161
'MAR04331'	'Propanoate metabolism'	'AMP[c] + H+[c] + propanoyl-CoA[c] <=> CoA[c] + propinol adenylate[c]'	-5.33106e-14		-5.32155	0
'MAR04459'	'Propanoate metabolism'	'ATP[c] + H+[c] + propanoate[c] => PPi[c] + propinol adenylate[c]'	8.37035e-13		0	5.32155
'MAR04460'	'Propanoate metabolism'	'ATP[m] + H+[m] + propanoate[m] <=> PPi[m] + propinol adenylate[m]'	1.33637e-13		-1000	1000
'MAR04497'	'Propanoate metabolism'	'hydracrylate[m] + NAD+[m] => 3-oxopropanoate[m] + H+[m] + NADH[m]'	4.2394e-11		0	0.268161
'MAR04741'	'Propanoate metabolism'	'3-hydroxypropionyl-CoA[m] + H2O[m] => CoA[m] + H+[m] + hydracrylate[m]'	4.2394e-11		0	0.268161
'MAR09804'	'Propanoate metabolism'	'3-hydroxypropionyl-CoA[m] + NADP+[m] <=> H+[m] + NADPH[m] + 3-oxopropionyl-CoA[m]'	0		0	0
'MAR01434'	'Butanoate metabolism'	'acetoacetyl-CoA[c] + CoA[c] <=> 2 acetyl-CoA[c]'	-1.61446e-05		-0.674856	0.0325
'MAR01436'	'Butanoate metabolism'	'acetoacetate[c] + ATP[c] + CoA[c] => acetoacetyl-CoA[c] + AMP[c] + PPi[c]'	1.048e-12		0	0.0325
'MAR03163'	'Butanoate metabolism'	'butyryl-CoA[m] + FAD[m] => crotonyl-CoA[m] + FADH2[m]'	1.10748e-12		0	2.18977
'MAR04461'	'Butanoate metabolism'	'(R)-3-hydroxybutanoate[m] + NAD+[m] <=> acetoacetate[m] + H+[m] + NADH[m]'	1.4013e-12		0	0.01
'MAR04604'	'Butanoate metabolism'	'acetoacetyl-CoA[p] + acetyl-CoA[p] + H2O[p] => CoA[p] + H+[p] + HMG-CoA[p]'	4.51708e-13		0	0
'MAR05351'	'Butanoate metabolism'	'2-hydroxybutyrate[c] + NAD+[c] <=> 2-oxobutyrate[c] + H+[c] + NADH[c]'	0.00910599		-0.0182222	0.01
'MAR07709'	'Butanoate metabolism'	'(R)-3-hydroxybutanoyl-CoA[m] <=> crotonyl-CoA[m] + H2O[m]'	0		0	0
'MAR04052'	'Pentose phosphate pathway'	'ATP[c] + ribose-5-phosphate[c] => AMP[c] + H+[c] + PRPP[c]'	7.67718e-13		0	5.32155
'MAR04304'	'Pentose phosphate pathway'	'glucose-6-phosphate[r] + NADP+[r] => glucono-1,5-lactone-6-phosphate[r] + H+[r] + NADPH[r]'	3.18814e-06		0	1000
'MAR04306'	'Pentose phosphate pathway'	'glucono-1,5-lactone-6-phosphate[c] + H+[c] + NADPH[c] <=> glucose-6-phosphate[c] + NADP+[c]'	-0.008		-0.008	-0.008
'MAR04350'	'Pentose phosphate pathway'	'ADP[c] + H+[c] + ribose-5-phosphate[c] <=> ATP[c] + ribose[c]'	0		0	0
'MAR04351'	'Pentose phosphate pathway'	'ribose-5-phosphate[r] <=> ribulose-5-phosphate[r]'	0		0	0
'MAR04352'	'Pentose phosphate pathway'	'ribose-5-phosphate[c] <=> ribulose-5-phosphate[c]'	0.0141946		-2.3138	2.01019
'MAR04354'	'Pentose phosphate pathway'	'ribose-1-phosphate[c] <=> ribose-5-phosphate[c]'	0.157731		-3.25739	5.84643
'MAR04398'	'Pentose phosphate pathway'	'2-deoxy-D-ribose-5-phosphate[c] <=> acetaldehyde[c] + GAP[c]'	0.0697621		-2.94047	3.28951
'MAR04404'	'Pentose phosphate pathway'	'D-xylulose-5-phosphate[c] + erythrose-4-phosphate[c] <=> fructose-6-phosphate[c] + GAP[c]'	0.143535		-1.09843	1.03818
'MAR04473'	'Pentose phosphate pathway'	'6-phospho-D-gluconate[r] + NADP+[r] => CO2[r] + NADPH[r] + ribulose-5-phosphate[r]'	0		0	0
'MAR04474'	'Pentose phosphate pathway'	'6-phospho-D-gluconate[c] + NADP+[c] => CO2[c] + NADPH[c] + ribulose-5-phosphate[c]'	0.0272876		0	3.36887
'MAR04476'	'Pentose phosphate pathway'	'6-phospho-D-gluconate[c] + ADP[c] + H+[c] <=> ATP[c] + D-gluconic acid[c]'	0		0	0
'MAR04477'	'Pentose phosphate pathway'	'D-xylulose-5-phosphate[c] <=> ribulose-5-phosphate[c]'	-0.057414		-1000	1000
'MAR04501'	'Pentose phosphate pathway'	'D-xylulose-5-phosphate[c] + ribose-5-phosphate[c] <=> GAP[c] + sedoheptulose-7-phosphate[c]'	0.143535		-1.09843	1.03818
'MAR04565'	'Pentose phosphate pathway'	'GAP[c] + sedoheptulose-7-phosphate[c] <=> erythrose-4-phosphate[c] + fructose-6-phosphate[c]'	0.143535		-1.01362	1000
'MAR04567'	'Pentose phosphate pathway'	'ADP[c] + H+[c] + sedoheptulose-1,7-bisphosphate[c] <=> ATP[c] + sedoheptulose-7-phosphate[c]'	0.000271538		-1000	1000
'MAR04568'	'Pentose phosphate pathway'	'H+[c] + sedoheptulose-1,7-bisphosphate[c] + UDP[c] <=> sedoheptulose-7-phosphate[c] + UTP[c]'	-0.000271538		-1000	1000
'MAR04623'	'Pentose phosphate pathway'	'glucono-1,5-lactone-6-phosphate[r] + H2O[r] => 6-phospho-D-gluconate[r] + H+[r]'	0		0	0
'MAR04625'	'Pentose phosphate pathway'	'glucono-1,5-lactone-6-phosphate[c] + H2O[c] => 6-phospho-D-gluconate[c] + H+[c]'	0.0272876		0	3.36887
'MAR04710'	'Pentose phosphate pathway'	'2-deoxy-D-ribose-1-phosphate[c] <=> 2-deoxy-D-ribose-5-phosphate[c]'	0.0697621		-8.65967	3.28951
'MAR04841'	'Pentose phosphate pathway'	'H+[c] + NADH[c] + ribose[c] <=> NAD+[c] + ribitol[c]'	0		0	0
'MAR08074'	'Pentose phosphate pathway'	'ATP[c] + deoxyribose[c] => 2-deoxy-D-ribose-5-phosphate[c] + ADP[c] + H+[c]'	2.24731e-12		0	8.61418
'MAR08653'	'Pentose phosphate pathway'	'glucono-1,5-lactone-6-phosphate[r] + H+[r] + NADH[r] <=> glucose-6-phosphate[r] + NAD+[r]'	3.18814e-06		0	1000
'MAR03998'	'Purine metabolism'	'ADP[c] + H2O[c] => AMP[c] + H+[c] + Pi[c]'	1.23658e-12		0	8.61418
'MAR04000'	'Purine metabolism'	'ATP[c] => cAMP[c] + PPi[c]'	1.36745e-12		0	5.32155
'MAR04002'	'Purine metabolism'	'2 ADP[c] <=> AMP[c] + ATP[c]'	0.024137		-1000	1000
'MAR04004'	'Purine metabolism'	'2 ADP[m] <=> AMP[m] + ATP[m]'	-0.0932102		-1000	1000
'MAR04010'	'Purine metabolism'	'AMP[c] + H2O[c] => adenosine[c] + Pi[c]'	0.00355158		0	8.763
'MAR04081'	'Purine metabolism'	'AMP[s] + H2O[s] => adenosine[s] + Pi[s]'	0.02		0	2.95767
'MAR04082'	'Purine metabolism'	'AMP[m] + H2O[m] => adenosine[m] + Pi[m]'	2.46494e-12		0	10.4288
'MAR04012'	'Purine metabolism'	'adenosine[c] + ATP[c] => ADP[c] + AMP[c] + H+[c]'	1.35354e-12		0	8.61418
'MAR04014'	'Purine metabolism'	'cAMP[c] + H2O[c] => AMP[c] + H+[c]'	1.62753e-12		0	5.32155
'MAR04020'	'Purine metabolism'	'ADP[c] + GDP[c] <=> ATP[c] + GMP[c]'	-0.000713676		-5.32155	0
'MAR04022'	'Purine metabolism'	'GTP[c] => cGMP[c] + PPi[c]'	1.34902e-12		0	5.32155
'MAR04038'	'Purine metabolism'	'FAICAR[c] <=> H2O[c] + IMP[c]'	3.67556e-13		0	0.335847
'MAR04040'	'Purine metabolism'	'H2O[c] + IMP[c] + NAD+[c] => H+[c] + NADH[c] + xanthosine-5-phosphate[c]'	1.28798e-12		0	5.39155
'MAR04042'	'Purine metabolism'	'aspartate[c] + GTP[c] + IMP[c] => adenylosuccinate[c] + GDP[c] + 2 H+[c] + Pi[c]'	1.13407e-12		0	7.25815
'MAR04046'	'Purine metabolism'	'ATP[c] + glutamine[c] + H2O[c] + xanthosine-5-phosphate[c] => AMP[c] + glutamate[c] + GMP[c] + 2 H+[c] + PPi[c]'	8.20474e-13		0	3.45296
'MAR04048'	'Purine metabolism'	'cGMP[c] + H2O[c] => GMP[c] + H+[c]'	1.62623e-12		0	5.32155
'MAR04080'	'Purine metabolism'	'AMP[c] + H2O[c] => IMP[c] + NH3[c]'	1.95918e-11		0	7.29815
'MAR04085'	'Purine metabolism'	'AMP[c] + PPi[c] <=> adenine[c] + PRPP[c]'	0.0255898		-5.41655	8.748
'MAR04086'	'Purine metabolism'	'AMP[s] + PPi[s] <=> adenine[s] + PRPP[s]'	-0.01		-0.01	0.186667
'MAR04134'	'Purine metabolism'	'GDP[s] + H2O[s] => GMP[s] + H+[s] + Pi[s]'	0.00120144		0	0.02
'MAR04135'	'Purine metabolism'	'ADP[m] + GDP[m] <=> ATP[m] + GMP[m]'	9.41967e-12		0	4.88501
'MAR04168'	'Purine metabolism'	'GTP[c] + H2O[c] => GMP[c] + H+[c] + PPi[c]'	7.15957e-13		0	5.32155
'MAR04290'	'Purine metabolism'	'H2O[s] + ITP[s] => H+[s] + IDP[s] + Pi[s]'	8.34332e-13		0	0.01
'MAR04406'	'Purine metabolism'	'glutamine[c] + H2O[c] + PRPP[c] => 5-phosphoribosylamine[c] + glutamate[c] + PPi[c]'	1.09533e-12		0	0.335847
'MAR04412'	'Purine metabolism'	'AMP[c] + fumarate[c] <=> adenylosuccinate[c]'	-3.5035e-13		-7.25815	0
'MAR04417'	'Purine metabolism'	'H2O[c] + IMP[c] => inosine[c] + Pi[c]'	0.00721471		0	8.763
'MAR04418'	'Purine metabolism'	'IMP[c] + PPi[c] <=> hypoxanthine[c] + PRPP[c]'	0.0129168		-8.753	5.47655
'MAR04419'	'Purine metabolism'	'GMP[c] + H+[c] + NADPH[c] => IMP[c] + NADP+[c] + NH3[c]'	0.0101315		0	5.38655
'MAR04449'	'Purine metabolism'	'GMP[c] + H2O[c] => guanosine[c] + Pi[c]'	3.26702e-11		0	8.763
'MAR04450'	'Purine metabolism'	'GMP[s] + H2O[s] => guanosine[s] + Pi[s]'	0.0112014		0	0.03
'MAR04451'	'Purine metabolism'	'ADP[m] + GMP[m] + H+[m] => ATP[m] + guanosine[m]'	1.01474e-11		0	4.88501
'MAR04452'	'Purine metabolism'	'GMP[c] + PPi[c] <=> guanine[c] + PRPP[c]'	-0.010846		-8.823	5.32655
'MAR04453'	'Purine metabolism'	'ATP[c] + NH3[c] + xanthosine-5-phosphate[c] => AMP[c] + GMP[c] + H+[c] + PPi[c]'	2.15524e-12		0	5.32655
'MAR04480'	'Purine metabolism'	'ADP[c] + dADP[c] <=> ATP[c] + dAMP[c]'	0.00196778		-1000	1000
'MAR04486'	'Purine metabolism'	'glucose[c] + ITP[c] => glucose-6-phosphate[c] + H+[c] + IDP[c]'	0.0023305		0	6.11155
'MAR04487'	'Purine metabolism'	'dATP[c] + glucose[c] => dADP[c] + glucose-6-phosphate[c] + H+[c]'	0.00597983		0	6.11155
'MAR04488'	'Purine metabolism'	'fructose[c] + ITP[c] => fructose-6-phosphate[c] + H+[c] + IDP[c]'	3.34515e-12		0	6.11155
'MAR04489'	'Purine metabolism'	'dATP[c] + fructose[c] => dADP[c] + fructose-6-phosphate[c] + H+[c]'	3.33649e-12		0	6.11155
'MAR04492'	'Purine metabolism'	'ITP[c] + mannose[c] => H+[c] + IDP[c] + mannose-6-phosphate[c]'	2.41431e-12		0	0.01
'MAR04493'	'Purine metabolism'	'dATP[c] + mannose[c] => dADP[c] + H+[c] + mannose-6-phosphate[c]'	2.43181e-12		0	0.01
'MAR04495'	'Purine metabolism'	'glucosamine[c] + ITP[c] => glucosamine-6-phosphate[c] + H+[c] + IDP[c]'	2.007e-10		0	0.01
'MAR04496'	'Purine metabolism'	'dATP[c] + glucosamine[c] => dADP[c] + glucosamine-6-phosphate[c] + H+[c]'	0.000446367		0	0.01
'MAR04518'	'Purine metabolism'	'guanine[c] + H2O[c] => NH3[c] + xanthine[c]'	1.40119e-12		0	5.35155
'MAR04519'	'Purine metabolism'	'H2O[c] + hypoxanthine[c] + NAD+[c] => H+[c] + NADH[c] + xanthine[c]'	1.68062e-12		0	5.41655
'MAR04520'	'Purine metabolism'	'H2O[c] + hypoxanthine[c] + O2[c] => H2O2[c] + xanthine[c]'	1.41338e-12		0	2.03121
'MAR04574'	'Purine metabolism'	'inosine[c] + Pi[c] <=> hypoxanthine[c] + ribose-1-phosphate[c]'	0.0172147		-0.525847	8.773
'MAR04600'	'Purine metabolism'	'ATP[c] + deoxyguanosine[c] => ADP[c] + dGMP[c] + H+[c]'	9.48056e-05		0	8.72467
'MAR04602'	'Purine metabolism'	'dGMP[c] + H2O[c] => deoxyguanosine[c] + Pi[c]'	1.06043e-12		0	8.61418
'MAR04603'	'Purine metabolism'	'2-deoxy-D-ribose-1-phosphate[c] + guanine[c] <=> deoxyguanosine[c] + Pi[c]'	-0.00990519		-0.01	4.87501
'MAR04632'	'Purine metabolism'	'dAMP[c] + H2O[c] => deoxyadenosine[c] + Pi[c]'	1.58665e-12		0	8.61418
'MAR04646'	'Purine metabolism'	'H2O[c] + NAD+[c] + xanthine[c] => H+[c] + NADH[c] + urate[c]'	4.68831e-12		0	0.535847
'MAR04648'	'Purine metabolism'	'H2O[p] + NAD+[p] + xanthine[p] => H+[p] + NADH[p] + urate[p]'	0		0	0
'MAR04649'	'Purine metabolism'	'H2O[c] + O2[c] + xanthine[c] => H2O2[c] + urate[c]'	7.18905e-12		0	0.535847
'MAR04650'	'Purine metabolism'	'H2O[p] + O2[p] + xanthine[p] => H2O2[p] + urate[p]'	0		0	0
'MAR04651'	'Purine metabolism'	'guanosine[c] + Pi[c] <=> guanine[c] + ribose-1-phosphate[c]'	0.0212014		-0.388678	9.25643
'MAR04663'	'Purine metabolism'	'Pi[c] + xanthosine[c] <=> ribose-1-phosphate[c] + xanthine[c]'	0.00383755		0	8.768
'MAR04664'	'Purine metabolism'	'PRPP[c] + xanthine[c] => PPi[c] + xanthosine-5-phosphate[c]'	0.00383755		0	8.763
'MAR04695'	'Purine metabolism'	'2-deoxy-D-ribose-1-phosphate[c] + adenine[c] <=> deoxyadenosine[c] + Pi[c]'	-0.00985693		-0.01	0.418678
'MAR04705'	'Purine metabolism'	'H2O[c] + xanthosine-5-phosphate[c] => Pi[c] + xanthosine[c]'	0.00383755		0	8.768
'MAR04709'	'Purine metabolism'	'2-deoxy-D-ribose-1-phosphate[c] + hypoxanthine[c] <=> deoxyinosine[c] + Pi[c]'	-0.02		-0.02	0.515847
'MAR04799'	'Purine metabolism'	'5-phosphoribosylamine[c] + ATP[c] + glycine[c] => ADP[c] + GAR[c] + H+[c] + Pi[c]'	1.09533e-12		0	0.335847
'MAR04802'	'Purine metabolism'	'5-phosphoribosylformylglycinamidine[c] + ATP[c] => ADP[c] + AIR[c] + 2 H+[c] + Pi[c]'	1.09533e-12		0	0.335847
'MAR04804'	'Purine metabolism'	'5-phosphoribosyl-4-carboxy-5-aminoimidazole[c] + H+[c] <=> AIR[c] + CO2[c]'	-3.11604e-13		-0.335847	0
'MAR04808'	'Purine metabolism'	'''ATP[c] + glutamine[c] + H2O[c] + N-formyl-GAR[c] => 5-phosphoribosylformylglycinamidine[c] + ADP[c] + glutamate[c] + H+[c] + Pi[...'' <Preview truncated at 128 characters>'	1.09533e-12		0	0.335847
'MAR04810'	'Purine metabolism'	'5-phosphoribosyl-4-carboxy-5-aminoimidazole[c] + aspartate[c] + ATP[c] => ADP[c] + H+[c] + Pi[c] + SAICAR[c]'	1.09533e-12		0	0.335847
'MAR04812'	'Purine metabolism'	'AICAR[c] + fumarate[c] <=> SAICAR[c]'	-3.11604e-13		-0.335847	0
'MAR04814'	'Purine metabolism'	'10-formyl-THF[c] + AICAR[c] <=> FAICAR[c] + THF[c]'	3.67556e-13		0	0.335847
'MAR05301'	'Purine metabolism'	'GTP[c] + uridine[c] => GDP[c] + H+[c] + UMP[c]'	1.29158e-12		0	8.61418
'MAR05353'	'Purine metabolism'	'ADP[c] + dGDP[c] <=> ATP[c] + dGMP[c]'	-9.48056e-05		-4.88501	0
'MAR06602'	'Purine metabolism'	'H2O2[c] + urate[c] <=> alloxan[c] + 2 H+[c] + urea[c]'	0		0	0
'MAR06603'	'Purine metabolism'	'H2O2[s] + urate[s] <=> alloxan[s] + 2 H+[s] + urea[s]'	0.01		-0.01	0.495198
'MAR07144'	'Purine metabolism'	'ADP-ribose[c] + H2O[c] => AMP[c] + 2 H+[c] + ribose-5-phosphate[c]'	1.56715e-12		0	3.5052
'MAR08755'	'Purine metabolism'	'H2O[p] + hypoxanthine[p] + O2[p] => H2O2[p] + xanthine[p]'	0		0	0
'MAR04016'	'Purine metabolism'	'ADP[c] + GTP[c] <=> ATP[c] + GDP[c]'	0.0364332		-1000	1000
'MAR04018'	'Purine metabolism'	'ADP[m] + GTP[m] <=> ATP[m] + GDP[m]'	-0.0416605		-1000	1000
'MAR04044'	'Purine metabolism'	'ADP[c] + dATP[c] <=> ATP[c] + dADP[c]'	0.00407778		-1000	1000
'MAR04291'	'Purine metabolism'	'ADP[c] + ITP[c] <=> ATP[c] + IDP[c]'	0.00042845		-1000	1000
'MAR04420'	'Purine metabolism'	'ADP[m] + dATP[m] => ATP[m] + dADP[m]'	4.2032e-06		0	1000
'MAR04570'	'Purine metabolism'	'ADP[c] + dGTP[c] <=> ATP[c] + dGDP[c]'	0.00675117		-1000	1000
'MAR04572'	'Purine metabolism'	'ADP[m] + dGTP[m] => ATP[m] + dGDP[m]'	3.95391e-11		0	1000
'MAR04006'	'Pyrimidine metabolism'	'ADP[c] + UTP[c] <=> ATP[c] + UDP[c]'	0.000543076		-1000	1000
'MAR04028'	'Pyrimidine metabolism'	'ADP[c] + CTP[c] <=> ATP[c] + CDP[c]'	0.00594635		-1000	1000
'MAR04030'	'Pyrimidine metabolism'	'ADP[m] + CTP[m] <=> ATP[m] + CDP[m]'	-0.000198714		-0.0729634	0
'MAR04670'	'Pyrimidine metabolism'	'ADP[c] + dCTP[c] <=> ATP[c] + dCDP[c]'	0.00681085		-1000	1000
'MAR04673'	'Pyrimidine metabolism'	'ADP[c] + dUTP[c] <=> ATP[c] + dUDP[c]'	-2.97766e-11		-8.64252	0
'MAR04675'	'Pyrimidine metabolism'	'ATP[m] + dUDP[m] => ADP[m] + dUTP[m]'	3.52887e-12		0	5.34155
'MAR06614'	'Pyrimidine metabolism'	'dADP[c] + dTTP[c] <=> dATP[c] + dTDP[c]'	-0.00210999		-1000	1000
'MAR06615'	'Pyrimidine metabolism'	'dADP[m] + dTTP[m] <=> dATP[m] + dTDP[m]'	6.18862e-07		-1000	1000
'MAR06616'	'Pyrimidine metabolism'	'dADP[n] + dTTP[n] <=> dATP[n] + dTDP[n]'	2.76693e-14		-1000	1000
'MAR04635'	'Pyrimidine metabolism'	'ADP[c] + dTTP[c] <=> ATP[c] + dTDP[c]'	0.00196778		-1000	1000
'MAR03931'	'Pyrimidine metabolism'	'H+[c] + NADPH[c] + oxidized thioredoxin[c] => NADP+[c] + thioredoxin[c]'	0.000238731		0	4.92668
'MAR03969'	'Pyrimidine metabolism'	'ITP[c] + uridine[c] => H+[c] + IDP[c] + UMP[c]'	1.24119e-12		0	8.61418
'MAR03970'	'Pyrimidine metabolism'	'H2O[c] + UMP[c] => Pi[c] + uridine[c]'	0.0158187		0	8.773
'MAR04008'	'Pyrimidine metabolism'	'ADP[c] + UDP[c] <=> ATP[c] + UMP[c]'	0.0099402		-1000	1000
'MAR04032'	'Pyrimidine metabolism'	'ATP[c] + NH3[c] + UTP[c] => ADP[c] + CTP[c] + H+[c] + Pi[c]'	2.59448e-11		0	4.98233
'MAR04034'	'Pyrimidine metabolism'	'2 ATP[c] + glutamine[c] + H2O[c] + HCO3-[c] => 2 ADP[c] + carbamoyl-phosphate[c] + glutamate[c] + 2 H+[c] + Pi[c]'	3.33091e-13		0	1.24597
'MAR04036'	'Pyrimidine metabolism'	'H+[c] + orotidine-5-phosphate[c] => CO2[c] + UMP[c]'	0.00996309		0	1.25597
'MAR04050'	'Pyrimidine metabolism'	'H+[c] + N-carbamoyl-L-aspartate[c] + Pi[c] <=> aspartate[c] + carbamoyl-phosphate[c]'	4.50634e-13		-1.24597	0
'MAR04056'	'Pyrimidine metabolism'	'dTMP[c] + H2O[c] => Pi[c] + thymidine[c]'	1.65083e-12		0	4.09819
'MAR04059'	'Pyrimidine metabolism'	'H2O[r] + UDP[r] => H+[r] + Pi[r] + UMP[r]'	3.66441e-07		0	0.0200004
'MAR04060'	'Pyrimidine metabolism'	'H2O[s] + UDP[s] => H+[s] + Pi[s] + UMP[s]'	6.68358e-12		0	2.93433
'MAR04127'	'Pyrimidine metabolism'	'H2O[c] + UDP-glucose[c] => glucose-1-phosphate[c] + 2 H+[c] + UMP[c]'	7.68325e-13		0	5.32155
'MAR04177'	'Pyrimidine metabolism'	'CMP[c] + H2O[c] => cytidine[c] + Pi[c]'	1.42022e-12		0	8.61418
'MAR04179'	'Pyrimidine metabolism'	'CMP[s] + H2O[s] => cytidine[s] + Pi[s]'	0.02		0	0.04
'MAR04182'	'Pyrimidine metabolism'	'cytidine[c] + GTP[c] => CMP[c] + GDP[c] + H+[c]'	0.000683313		0	8.61418
'MAR04183'	'Pyrimidine metabolism'	'CDP[s] + H2O[s] => CMP[s] + H+[s] + Pi[s]'	5.65918e-12		0	0.02
'MAR04192'	'Pyrimidine metabolism'	'CTP[s] + H2O[s] => CDP[s] + H+[s] + Pi[s]'	3.90271e-12		0	0.01
'MAR04194'	'Pyrimidine metabolism'	'ATP[c] + glutamine[c] + H2O[c] + UTP[c] => ADP[c] + CTP[c] + glutamate[c] + 2 H+[c] + Pi[c]'	1.87652e-12		0	3.17356
'MAR04211'	'Pyrimidine metabolism'	'H2O[s] + UTP[s] => H+[s] + PPi[s] + UMP[s]'	4.18394e-13		0	0.265
'MAR04343'	'Pyrimidine metabolism'	'PRPP[c] + uracil[c] => PPi[c] + UMP[c]'	1.41395e-11		0	8.763
'MAR04345'	'Pyrimidine metabolism'	'5,6-Dihydrouracil[c] + NADP+[c] <=> H+[c] + NADPH[c] + uracil[c]'	-3.32386e-10		-1.40597	0
'MAR04346'	'Pyrimidine metabolism'	'5,6-Dihydrouracil[c] + H2O[c] => 3-ureidopropionate[c] + H+[c]'	3.33169e-10		0	1.40597
'MAR04470'	'Pyrimidine metabolism'	'H+[c] + NADH[c] + thymine[c] => dihydrothymine[c] + NAD+[c]'	0		0	0
'MAR04471'	'Pyrimidine metabolism'	'H+[m] + NADH[m] + thymine[m] => dihydrothymine[m] + NAD+[m]'	0		0	0
'MAR04472'	'Pyrimidine metabolism'	'H+[c] + NADPH[c] + thymine[c] => dihydrothymine[c] + NADP+[c]'	0		0	0
'MAR04484'	'Pyrimidine metabolism'	'dTMP[m] + H2O[m] => Pi[m] + thymidine[m]'	4.39247e-12		0	10.4288
'MAR04485'	'Pyrimidine metabolism'	'2-deoxy-D-ribose-1-phosphate[c] + thymine[c] <=> Pi[c] + thymidine[c]'	-0.01		-0.741694	0.01
'MAR04510'	'Pyrimidine metabolism'	'dCMP[c] + H2O[c] => deoxycytidine[c] + Pi[c]'	2.33933e-12		0	8.61418
'MAR04512'	'Pyrimidine metabolism'	'ADP[c] + dCDP[c] <=> ATP[c] + dCMP[c]'	0.00867234		-1000	1000
'MAR04513'	'Pyrimidine metabolism'	'ATP[c] + deoxycytidine[c] => ADP[c] + dCMP[c] + H+[c]'	2.76072e-12		0	8.61418
'MAR04514'	'Pyrimidine metabolism'	'deoxycytidine[c] + H2O[c] => deoxyuridine[c] + NH3[c]'	0.01		0	4.33209
'MAR04577'	'Pyrimidine metabolism'	'orotidine-5-phosphate[c] + PPi[c] <=> orotate[c] + PRPP[c]'	-0.00996309		-1.25597	0
'MAR04579'	'Pyrimidine metabolism'	'Pi[c] + uridine[c] <=> ribose-1-phosphate[c] + uracil[c]'	0.0681004		-3.12383	8.86717
'MAR04580'	'Pyrimidine metabolism'	'cytidine[c] + H2O[c] => NH3[c] + uridine[c]'	0.029118		0	4.42983
'MAR04608'	'Pyrimidine metabolism'	'(S)-dihydroorotate[c] + H2O[c] <=> H+[c] + N-carbamoyl-L-aspartate[c]'	4.50634e-13		-1.24597	0
'MAR04575'	'Pyrimidine metabolism'	'(S)-dihydroorotate[c] + ubiquinone[m] <=> orotate[c] + ubiquinol[m]'	-3.69111e-05		-3.69111e-05	1.24597
'MAR04637'	'Pyrimidine metabolism'	'ADP[c] + dTDP[c] <=> ATP[c] + dTMP[c]'	-0.000142208		-1.67753	4.01384
'MAR04642'	'Pyrimidine metabolism'	'dUMP[c] + H2O[c] => deoxyuridine[c] + Pi[c]'	1.85168e-12		0	4.34376
'MAR04643'	'Pyrimidine metabolism'	'dUTP[m] + H2O[m] => dUMP[m] + H+[m] + PPi[m]'	3.81784e-12		0	5.21442
'MAR04644'	'Pyrimidine metabolism'	'5,10-methylene-THF[c] + dUMP[c] <=> dihydrofolate[c] + dTMP[c]'	0.000142208		-0.02	0.731694
'MAR04676'	'Pyrimidine metabolism'	'cytidine[c] + dUTP[c] => CMP[c] + dUDP[c] + H+[c]'	2.24882e-11		0	8.61418
'MAR04736'	'Pyrimidine metabolism'	'dihydrothymine[c] + H2O[c] => 3-ureidoisobutyrate[c] + H+[c]'	0		0	0
'MAR04819'	'Pyrimidine metabolism'	'3-ureidoisobutyrate[c] + H+[c] + H2O[c] => CO2[c] + D-3-amino-isobutanoate[c] + NH3[c]'	0		0	0
'MAR05299'	'Pyrimidine metabolism'	'ATP[c] + uridine[c] => ADP[c] + H+[c] + UMP[c]'	1.22025e-12		0	8.61418
'MAR05352'	'Pyrimidine metabolism'	'dUTP[c] + uridine[c] => dUDP[c] + H+[c] + UMP[c]'	1.22478e-12		0	8.61418
'MAR06612'	'Pyrimidine metabolism'	'dADP[m] + dTDP[m] <=> dATP[m] + dTMP[m]'	3.5843e-06		-4.01384	1000
'MAR06624'	'Pyrimidine metabolism'	'deoxyuridine[m] + dGTP[m] => dGDP[m] + dUMP[m] + H+[m]'	4.09477e-12		0	10.4288
'MAR08072'	'Pyrimidine metabolism'	'2-deoxy-D-ribose-1-phosphate[c] + H2O[c] => deoxyribose[c] + Pi[c]'	2.24731e-12		0	8.61418
'MAR03965'	'Nucleotide metabolism'	'dUDP[c] + H2O[c] => dUMP[c] + H+[c] + Pi[c]'	1.02652e-12		0	8.61418
'MAR03966'	'Nucleotide metabolism'	'ATP[m] + H2O[m] => AMP[m] + H+[m] + PPi[m]'	1.07748e-12		0	5.21442
'MAR03967'	'Nucleotide metabolism'	'CDP[c] + GDP[c] <=> CMP[c] + GTP[c]'	-0.0279463		-1000	1000
'MAR03968'	'Nucleotide metabolism'	'ADP[c] + dUDP[c] <=> ATP[c] + dUMP[c]'	-7.5569e-12		-8.63252	0
'MAR03999'	'Nucleotide metabolism'	'ADP[s] + H2O[s] => AMP[s] + H+[s] + Pi[s]'	1.12848e-11		0	0.01
'MAR04024'	'Nucleotide metabolism'	'ADP[c] + CDP[c] <=> ATP[c] + CMP[c]'	0.00848695		-1000	1000
'MAR04026'	'Nucleotide metabolism'	'ADP[m] + CDP[m] <=> ATP[m] + CMP[m]'	-0.000198714		-0.0729634	0
'MAR04061'	'Nucleotide metabolism'	'H2O[s] + UTP[s] => H+[s] + Pi[s] + UDP[s]'	3.97549e-13		0	2.92433
'MAR04083'	'Nucleotide metabolism'	'adenosine[m] + ATP[m] => ADP[m] + AMP[m] + H+[m]'	7.35027e-07		0	10.5122
'MAR04136'	'Nucleotide metabolism'	'GTP[s] + H2O[s] => GDP[s] + H+[s] + Pi[s]'	3.85484e-12		0	0.01
'MAR04180'	'Nucleotide metabolism'	'ATP[c] + cytidine[c] => ADP[c] + CMP[c] + H+[c]'	2.23978e-11		0	8.61418
'MAR04185'	'Nucleotide metabolism'	'ATP[c] + H+[c] + sulfate[c] => adenylyl sulfate[c] + PPi[c]'	4.84864e-12		0	3.44567
'MAR04186'	'Nucleotide metabolism'	'adenylyl sulfate[c] + ATP[c] => ADP[c] + H+[c] + PAPS[c]'	5.47304e-12		0	8.61418
'MAR04342'	'Nucleotide metabolism'	'H2O[s] + IDP[s] => H+[s] + IMP[s] + Pi[s]'	3.1031e-12		0	0.02
'MAR04483'	'Nucleotide metabolism'	'ATP[m] + thymidine[m] => ADP[m] + dTMP[m] + H+[m]'	1.13197e-11		0	10.4974
'MAR04507'	'Nucleotide metabolism'	'dCMP[c] + H2O[c] => dUMP[c] + NH3[c]'	0.000142208		0	4.93096
'MAR04516'	'Nucleotide metabolism'	'dCDP[c] + H2O[c] => dCMP[c] + H+[c] + Pi[c]'	1.05662e-12		0	8.61418
'MAR04601'	'Nucleotide metabolism'	'ATP[m] + deoxyguanosine[m] => ADP[m] + dGMP[m] + H+[m]'	0		0	0
'MAR04633'	'Nucleotide metabolism'	'ATP[c] + deoxyadenosine[c] => ADP[c] + dAMP[c] + H+[c]'	0.000143067		0	8.61418
'MAR04640'	'Nucleotide metabolism'	'ATP[m] + dUMP[m] => ADP[m] + dUDP[m]'	3.81784e-12		0	5.21442
'MAR04680'	'Nucleotide metabolism'	'2-deoxy-D-ribose-1-phosphate[c] + uracil[c] <=> deoxyuridine[c] + Pi[c]'	-0.02		-4.35876	0.741694
'MAR04806'	'Nucleotide metabolism'	'10-formyl-THF[c] + GAR[c] => H+[c] + N-formyl-GAR[c] + THF[c]'	1.09533e-12		0	0.335847
'MAR06625'	'Nucleotide metabolism'	'ATP[m] + deoxyuridine[m] => ADP[m] + dUMP[m] + H+[m]'	4.36161e-12		0	10.4288
'MAR06626'	'Nucleotide metabolism'	'dUMP[m] + H2O[m] => deoxyuridine[m] + Pi[m]'	7.70063e-12		0	10.4288
'MAR07160'	'Nucleotide metabolism'	'0.3 dATP[c] + 0.2 dCTP[c] + 0.2 dGTP[c] + 0.3 dTTP[c] => DNA[c] + PPi[c]'	0.000474028		0	5.32155
'MAR07161'	'Nucleotide metabolism'	'0.18 ATP[c] + 0.3 CTP[c] + 0.34 GTP[c] + 0.18 UTP[c] => PPi[c] + RNA[c]'	1.87851e-12		0	5.32155
'MAR07162'	'Nucleotide metabolism'	'0.18 ADP[c] + 0.3 CDP[c] + 0.34 GDP[c] + 0.18 UDP[c] => Pi[c] + RNA[c]'	0.00199553		0	8.61418
'MAR07163'	'Nucleotide metabolism'	'DNA[c] + H2O[c] => 0.3 dAMP[c] + 0.2 dCMP[c] + 0.2 dGMP[c] + 0.3 dTMP[c] + H+[c]'	9.81526e-13		0	5.32155
'MAR07164'	'Nucleotide metabolism'	'H2O[c] + RNA[c] => 0.18 AMP[c] + 0.3 CMP[c] + 0.34 GMP[c] + H+[c] + 0.18 UMP[c]'	1.45954e-12		0	8.61418
'MAR07713'	'Nucleotide metabolism'	'AMP[l] + H2O[l] => adenosine[l] + Pi[l]'	4.92761e-10		0	8.763
'MAR07716'	'Nucleotide metabolism'	'H2O[l] + UMP[l] => Pi[l] + uridine[l]'	0.00316374		0	8.773
'MAR07717'	'Nucleotide metabolism'	'H2O[m] + UMP[m] => Pi[m] + uridine[m]'	8.06985e-12		0	4.94525
'MAR07721'	'Nucleotide metabolism'	'CMP[l] + H2O[l] => cytidine[l] + Pi[l]'	1.25224e-12		0	8.61418
'MAR07725'	'Nucleotide metabolism'	'dTMP[l] + H2O[l] => Pi[l] + thymidine[l]'	1.43966e-12		0	4.09819
'MAR07728'	'Nucleotide metabolism'	'GMP[l] + H2O[l] => guanosine[l] + Pi[l]'	2.86307e-11		0	8.763
'MAR07800'	'Nucleotide metabolism'	'ADP[c] + GDP[c] <=> AMP[c] + GTP[c]'	-0.0122963		-1000	1000
'MAR07801'	'Nucleotide metabolism'	'ADP[m] + GDP[m] <=> AMP[m] + GTP[m]'	-0.0515497		-1000	1000
'MAR07802'	'Nucleotide metabolism'	'2 dADP[c] <=> dAMP[c] + dATP[c]'	-0.00210999		-1000	1000
'MAR07863'	'Nucleotide metabolism'	'CDP[c] + UDP[c] <=> CTP[c] + UMP[c]'	0.00399385		-1000	1000
'MAR07864'	'Nucleotide metabolism'	'CDP[n] + UDP[n] <=> CTP[n] + UMP[n]'	2.73024e-14		-1000	1000
'MAR07865'	'Nucleotide metabolism'	'2 UDP[c] <=> UMP[c] + UTP[c]'	0.00939712		-1000	1000
'MAR07866'	'Nucleotide metabolism'	'2 UDP[n] <=> UMP[n] + UTP[n]'	2.73762e-14		-1000	1000
'MAR07867'	'Nucleotide metabolism'	'GDP[c] + UDP[c] <=> GTP[c] + UMP[c]'	-0.026493		-1000	1000
'MAR07868'	'Nucleotide metabolism'	'GDP[n] + UDP[n] <=> GTP[n] + UMP[n]'	2.73024e-14		-1000	1000
'MAR07869'	'Nucleotide metabolism'	'dADP[c] + UDP[c] <=> dATP[c] + UMP[c]'	0.00586242		-1000	1000
'MAR07870'	'Nucleotide metabolism'	'dADP[n] + UDP[n] <=> dATP[n] + UMP[n]'	2.73533e-14		-1000	1000
'MAR07871'	'Nucleotide metabolism'	'dCDP[c] + UDP[c] <=> dCTP[c] + UMP[c]'	0.00312935		-1000	1000
'MAR07872'	'Nucleotide metabolism'	'dCDP[n] + UDP[n] <=> dCTP[n] + UMP[n]'	2.73029e-14		-1000	1000
'MAR07873'	'Nucleotide metabolism'	'dGDP[c] + UDP[c] <=> dGTP[c] + UMP[c]'	0.00318903		-1000	1000
'MAR07874'	'Nucleotide metabolism'	'dGDP[n] + UDP[n] <=> dGTP[n] + UMP[n]'	2.73024e-14		-1000	1000
'MAR07875'	'Nucleotide metabolism'	'ADP[m] + UDP[m] <=> ATP[m] + UMP[m]'	7.43945e-12		0	4.94525
'MAR07876'	'Nucleotide metabolism'	'ADP[n] + UDP[n] <=> ATP[n] + UMP[n]'	3.98125e-13		-1000	1000
'MAR07878'	'Nucleotide metabolism'	'ADP[c] + dITP[c] <=> ATP[c] + dIDP[c]'	0		0	0
'MAR07879'	'Nucleotide metabolism'	'dITP[c] + H2O[c] => dIMP[c] + H+[c] + PPi[c]'	0.01		0	0.01
'MAR07880'	'Nucleotide metabolism'	'dIMP[c] + H2O[c] => deoxyinosine[c] + Pi[c]'	0.01		0	0.01
'MAR07881'	'Nucleotide metabolism'	'ADP[n] + dITP[n] <=> ATP[n] + dIDP[n]'	0		0	0
'MAR07882'	'Nucleotide metabolism'	'ADP[n] + GTP[n] <=> ATP[n] + GDP[n]'	2.5941e-14		-1000	1000
'MAR07883'	'Nucleotide metabolism'	'ADP[m] + UTP[m] <=> ATP[m] + UDP[m]'	7.43945e-12		0	4.94525
'MAR07884'	'Nucleotide metabolism'	'ADP[n] + UTP[n] <=> ATP[n] + UDP[n]'	2.58675e-14		-1000	1000
'MAR07885'	'Nucleotide metabolism'	'ADP[n] + CTP[n] <=> ATP[n] + CDP[n]'	2.59412e-14		-1000	1000
'MAR07886'	'Nucleotide metabolism'	'ADP[m] + dTTP[m] <=> ATP[m] + dTDP[m]'	-6.1883e-07		-1000	1000
'MAR07887'	'Nucleotide metabolism'	'ADP[n] + dTTP[n] <=> ATP[n] + dTDP[n]'	2.12574e-13		-1000	1000
'MAR07888'	'Nucleotide metabolism'	'ADP[n] + dGTP[n] <=> ATP[n] + dGDP[n]'	2.59412e-14		-1000	1000
'MAR07889'	'Nucleotide metabolism'	'ADP[n] + dUTP[n] <=> ATP[n] + dUDP[n]'	0		0	0
'MAR07890'	'Nucleotide metabolism'	'ADP[m] + dCTP[m] <=> ATP[m] + dCDP[m]'	2.72264e-11		0	1000
'MAR07891'	'Nucleotide metabolism'	'ADP[n] + dCTP[n] <=> ATP[n] + dCDP[n]'	2.59407e-14		-1000	1000
'MAR07892'	'Nucleotide metabolism'	'ADP[n] + dATP[n] <=> ATP[n] + dADP[n]'	2.58904e-14		-1000	1000
'MAR07893'	'Nucleotide metabolism'	'ADP[n] + ITP[n] <=> ATP[n] + IDP[n]'	0		0	0
'MAR08083'	'Nucleotide metabolism'	'cGMP[n] + H2O[n] => GMP[n] + H+[n]'	0		0	0
'MAR08085'	'Nucleotide metabolism'	'cGMP[g] + H2O[g] => GMP[g] + H+[g]'	0		0	0
'MAR08087'	'Nucleotide metabolism'	'cAMP[g] + H2O[g] => AMP[g] + H+[g]'	0		0	0
'MAR08443'	'Nucleotide metabolism'	'ADP-glucose[c] + H2O[c] => AMP[c] + glucose-1-phosphate[c] + 2 H+[c]'	0.01		0	0.01
'MAR08444'	'Nucleotide metabolism'	'ADP-mannose[c] + H2O[c] => AMP[c] + 2 H+[c] + mannose-1-phosphate[c]'	0		0	0
'MAR08445'	'Nucleotide metabolism'	'ATP[m] + cytidine[m] => ADP[m] + CMP[m] + H+[m]'	0.000198714		0	0.0729634
'MAR08446'	'Nucleotide metabolism'	'cytidine[n] + H2O[n] => NH3[n] + uridine[n]'	0		0	0
'MAR08448'	'Nucleotide metabolism'	'CDP[c] + dGDP[c] <=> CMP[c] + dGTP[c]'	0.00173578		-1000	1000
'MAR08449'	'Nucleotide metabolism'	'CDP[n] + dGDP[n] <=> CMP[n] + dGTP[n]'	2.7288e-14		-1000	1000
'MAR08450'	'Nucleotide metabolism'	'dCDP[c] + dGDP[c] <=> dCMP[c] + dGTP[c]'	0.00192117		-1000	1000
'MAR08451'	'Nucleotide metabolism'	'dCDP[n] + dGDP[n] <=> dCMP[n] + dGTP[n]'	2.73024e-14		-1000	1000
'MAR08452'	'Nucleotide metabolism'	'2 dCDP[c] <=> dCMP[c] + dCTP[c]'	0.00186148		-1000	1000
'MAR08453'	'Nucleotide metabolism'	'2 dCDP[n] <=> dCMP[n] + dCTP[n]'	2.73029e-14		-1000	1000
'MAR08454'	'Nucleotide metabolism'	'dADP[c] + dCDP[c] <=> dATP[c] + dCMP[c]'	0.00459456		-1000	1000
'MAR08455'	'Nucleotide metabolism'	'dADP[n] + dCDP[n] <=> dATP[n] + dCMP[n]'	2.73533e-14		-1000	1000
'MAR08456'	'Nucleotide metabolism'	'dCDP[c] + UDP[c] <=> dCMP[c] + UTP[c]'	0.00812926		-1000	1000
'MAR08457'	'Nucleotide metabolism'	'dCDP[n] + UDP[n] <=> dCMP[n] + UTP[n]'	2.73762e-14		-1000	1000
'MAR08458'	'Nucleotide metabolism'	'ADP[n] + CDP[n] <=> ATP[n] + CMP[n]'	3.98111e-13		-1000	1000
'MAR08459'	'Nucleotide metabolism'	'ADP[n] + dCDP[n] <=> ATP[n] + dCMP[n]'	3.98125e-13		-1000	1000
'MAR08460'	'Nucleotide metabolism'	'CDP[n] + dCDP[n] <=> CTP[n] + dCMP[n]'	2.73024e-14		-1000	1000
'MAR08461'	'Nucleotide metabolism'	'dCDP[c] + GDP[c] <=> dCMP[c] + GTP[c]'	-0.0277609		-1000	1000
'MAR08462'	'Nucleotide metabolism'	'dCDP[n] + GDP[n] <=> dCMP[n] + GTP[n]'	2.73024e-14		-1000	1000
'MAR08463'	'Nucleotide metabolism'	'CDP[c] + dCDP[c] <=> CTP[c] + dCMP[c]'	0.00272599		-1000	1000
'MAR08464'	'Nucleotide metabolism'	'CDP[n] + GDP[n] <=> CMP[n] + GTP[n]'	2.72879e-14		-1000	1000
'MAR08465'	'Nucleotide metabolism'	'2 CDP[c] <=> CMP[c] + CTP[c]'	0.0025406		-1000	1000
'MAR08466'	'Nucleotide metabolism'	'2 CDP[n] <=> CMP[n] + CTP[n]'	2.7288e-14		-1000	1000
'MAR08467'	'Nucleotide metabolism'	'CDP[c] + UDP[c] <=> CMP[c] + UTP[c]'	0.00794387		-1000	1000
'MAR08468'	'Nucleotide metabolism'	'CDP[n] + UDP[n] <=> CMP[n] + UTP[n]'	2.73618e-14		-1000	1000
'MAR08469'	'Nucleotide metabolism'	'CDP[c] + dADP[c] <=> CMP[c] + dATP[c]'	0.00440917		-1000	1000
'MAR08470'	'Nucleotide metabolism'	'CDP[n] + dADP[n] <=> CMP[n] + dATP[n]'	2.74419e-14		-1000	1000
'MAR08471'	'Nucleotide metabolism'	'CDP[c] + dCDP[c] <=> CMP[c] + dCTP[c]'	0.0016761		-1000	1000
'MAR08472'	'Nucleotide metabolism'	'CDP[n] + dCDP[n] <=> CMP[n] + dCTP[n]'	2.72865e-14		-1000	1000
'MAR08474'	'Nucleotide metabolism'	'ATP[s] + 2 H2O[s] => AMP[s] + 2 H+[s] + 2 Pi[s]'	4.20587e-13		0	2.921
'MAR08477'	'Nucleotide metabolism'	'ADP[m] + dCMP[m] + H+[m] <=> ATP[m] + deoxycytidine[m]'	0		0	0
'MAR08478'	'Nucleotide metabolism'	'ADP[n] + dCMP[n] + H+[n] <=> ATP[n] + deoxycytidine[n]'	2.12562e-13		-1000	1000
'MAR08479'	'Nucleotide metabolism'	'dCMP[n] + H+[n] + UDP[n] <=> deoxycytidine[n] + UTP[n]'	2.76808e-14		-1000	1000
'MAR08480'	'Nucleotide metabolism'	'deoxycytidine[n] + H2O[n] => deoxyuridine[n] + NH3[n]'	0		0	0
'MAR08482'	'Nucleotide metabolism'	'H+[m] + NADPH[m] + oxidized thioredoxin[m] => NADP+[m] + thioredoxin[m]'	4.711e-06		0	1000
'MAR08483'	'Nucleotide metabolism'	'dUTP[n] + H2O[n] => dUMP[n] + H+[n] + PPi[n]'	0		0	0
'MAR08485'	'Nucleotide metabolism'	'H2O[g] + UDP[g] => H+[g] + Pi[g] + UMP[g]'	0		0	0
'MAR08486'	'Nucleotide metabolism'	'adenosine[c] + Pi[c] <=> adenine[c] + ribose-1-phosphate[c]'	0.0335508		-8.678	5.40655
'MAR08487'	'Nucleotide metabolism'	'H2O[s] + UMP[s] => Pi[s] + uridine[s]'	0.01		0	2.95433
'MAR08488'	'Nucleotide metabolism'	'H2O[c] + XTP[c] => H+[c] + PPi[c] + xanthosine-5-phosphate[c]'	9.82566e-12		0	0.01
'MAR08489'	'Nucleotide metabolism'	'H2O[c] + ITP[c] => H+[c] + IMP[c] + PPi[c]'	0.01		0	0.01
'MAR03802'	'Alanine, aspartate and glutamate metabolism'	'AKG[m] + 2 H+[m] + NADH[m] + NH3[m] <=> glutamate[m] + H2O[m] + NAD+[m]'	0.106497		-1000	1000
'MAR03804'	'Alanine, aspartate and glutamate metabolism'	'AKG[m] + 2 H+[m] + NADPH[m] + NH3[m] <=> glutamate[m] + H2O[m] + NADP+[m]'	0.0577748		-1000	1000
'MAR03811'	'Alanine, aspartate and glutamate metabolism'	'aspartate[c] + ATP[c] + citrulline[c] => AMP[c] + argininosuccinate[c] + H+[c] + PPi[c]'	5.89814e-12		0	0.01
'MAR03813'	'Alanine, aspartate and glutamate metabolism'	'arginine[c] + fumarate[c] <=> argininosuccinate[c]'	-5.11441e-12		-0.01	0
'MAR03822'	'Alanine, aspartate and glutamate metabolism'	'1-pyrroline-5-carboxylate[m] + 2 H2O[m] + NAD+[m] => glutamate[m] + H+[m] + NADH[m]'	7.90893e-12		0	1000
'MAR03827'	'Alanine, aspartate and glutamate metabolism'	'AKG[m] + aspartate[m] <=> glutamate[m] + OAA[m]'	-1.46201e-11		-27.4932	0
'MAR03829'	'Alanine, aspartate and glutamate metabolism'	'AKG[c] + aspartate[c] <=> glutamate[c] + OAA[c]'	0.00598291		-18.6028	27.495
'MAR03831'	'Alanine, aspartate and glutamate metabolism'	'aspartate[c] => fumarate[c] + H+[c] + NH3[c]'	1.70599e-11		0	32.2658
'MAR03862'	'Alanine, aspartate and glutamate metabolism'	'asparagine[m] + H2O[m] => aspartate[m] + H+[m] + NH3[m]'	0		0	0
'MAR03865'	'Alanine, aspartate and glutamate metabolism'	'3-sulfinoalanine[m] + AKG[m] + H+[m] => 3-sulfinylpyruvic acid[m] + glutamate[m]'	0		0	0
'MAR03870'	'Alanine, aspartate and glutamate metabolism'	'GSSG[m] + H+[m] + NADPH[m] => 2 GSH[m] + NADP+[m]'	1.57774e-11		0	1.15066
'MAR03873'	'Alanine, aspartate and glutamate metabolism'	'2 ATP[m] + CO2[m] + H2O[m] + NH3[m] => 2 ADP[m] + carbamoyl-phosphate[m] + 2 H+[m] + Pi[m]'	0		0	0
'MAR08654'	'Alanine, aspartate and glutamate metabolism'	'2 ATP[m] + HCO3-[m] + NH3[m] => 2 ADP[m] + carbamoyl-phosphate[m] + H+[m] + Pi[m]'	0		0	0
'MAR03890'	'Alanine, aspartate and glutamate metabolism'	'ATP[c] + glutamate[c] + NH3[c] => ADP[c] + glutamine[c] + Pi[c]'	4.84943e-12		0	8.61418
'MAR03892'	'Alanine, aspartate and glutamate metabolism'	'glutamine[m] + H2O[m] => glutamate[m] + H+[m] + NH3[m]'	0		0	0
'MAR09802'	'Alanine, aspartate and glutamate metabolism'	'glutamine[c] + H2O[c] => glutamate[c] + H+[c] + NH3[c]'	2.25765e-12		0	8.62241
'MAR03903'	'Alanine, aspartate and glutamate metabolism'	'aspartate[c] + ATP[c] + glutamine[c] + H2O[c] => AMP[c] + asparagine[c] + glutamate[c] + H+[c] + PPi[c]'	4.88152e-13		0	3.44896
'MAR04109'	'Alanine, aspartate and glutamate metabolism'	'AKG[m] + alanine[m] <=> glutamate[m] + pyruvate[m]'	0.00019403		0	7.27563
'MAR04114'	'Alanine, aspartate and glutamate metabolism'	'2-oxoglutaramate[c] + H2O[c] => AKG[c] + H+[c] + NH3[c]'	0.00341131		0	7.28339
'MAR04115'	'Alanine, aspartate and glutamate metabolism'	'2-oxoglutaramate[m] + H2O[m] => AKG[m] + H+[m] + NH3[m]'	0		0	0
'MAR04118'	'Alanine, aspartate and glutamate metabolism'	'GSSG[c] + H+[c] + NADPH[c] => 2 GSH[c] + NADP+[c]'	0.0361163		0	1.2428
'MAR04172'	'Alanine, aspartate and glutamate metabolism'	'asparagine[c] + H2O[c] => aspartate[c] + H+[c] + NH3[c]'	0.00501136		0	3.45745
'MAR04196'	'Alanine, aspartate and glutamate metabolism'	'glutamine[c] + pyruvate[c] => 2-oxoglutaramate[c] + alanine[c]'	0.00341131		0	7.28339
'MAR04197'	'Alanine, aspartate and glutamate metabolism'	'glutamine[m] + pyruvate[m] => 2-oxoglutaramate[m] + alanine[m]'	0		0	0
'MAR04287'	'Alanine, aspartate and glutamate metabolism'	'H2O[m] + NADP+[m] + succinate semialdehyde[m] => 2 H+[m] + NADPH[m] + succinate[m]'	0.0170742		0	1.20609
'MAR04690'	'Alanine, aspartate and glutamate metabolism'	'glutamate[c] + H+[c] => 4-aminobutyrate[c] + CO2[c]'	0.00885636		0	1.57558
'MAR04693'	'Alanine, aspartate and glutamate metabolism'	'4-aminobutyrate[m] + AKG[m] <=> glutamate[m] + succinate semialdehyde[m]'	0.0170742		0	1.20609
'MAR06780'	'Alanine, aspartate and glutamate metabolism'	'AKG[m] + tyrosine[m] => 4-hydroxyphenylpyruvate[m] + glutamate[m]'	7.3501e-07		0	7.3501e-07
'MAR06969'	'Alanine, aspartate and glutamate metabolism'	'H2O[c] + N-acetyl-L-asparagine[c] <=> acetate[c] + asparagine[c]'	0		0	0
'MAR07641'	'Alanine, aspartate and glutamate metabolism'	'D-aspartate[p] + H2O[p] + O2[p] => H+[p] + H2O2[p] + NH3[p] + OAA[p]'	0		0	0
'MAR08626'	'Alanine, aspartate and glutamate metabolism'	'acetyl-CoA[m] + aspartate[m] => CoA[m] + H+[m] + N-acetyl-L-aspartate[m]'	6.90421e-12		0	6.93329
'MAR08628'	'Alanine, aspartate and glutamate metabolism'	'H2O[c] + N-acetyl-L-aspartate[c] => acetate[c] + aspartate[c]'	6.90421e-12		0	6.93329
'MAR03806'	'Arginine and proline metabolism'	'glutamate[m] + 2 H+[m] + NADH[m] <=> H2O[m] + L-glutamate 5-semialdehyde[m] + NAD+[m]'	0.218039		-9.93287	1000
'MAR03807'	'Arginine and proline metabolism'	'AKG[m] + ornithine[m] <=> glutamate[m] + L-glutamate 5-semialdehyde[m]'	-0.218039		-1.41295	0.0207
'MAR03816'	'Arginine and proline metabolism'	'arginine[c] + H2O[c] => ornithine[c] + urea[c]'	0.0128724		0	0.0276
'MAR03819'	'Arginine and proline metabolism'	'1-pyrroline-5-carboxylate[c] + H+[c] + H2O[c] <=> L-glutamate 5-semialdehyde[c]'	-6.03917e-12		-1.34339	0
'MAR03820'	'Arginine and proline metabolism'	'1-pyrroline-5-carboxylate[m] + H+[m] + H2O[m] <=> L-glutamate 5-semialdehyde[m]'	-7.12521e-12		-1000	0
'MAR03833'	'Arginine and proline metabolism'	'1-pyrroline-5-carboxylate[c] + 2 H+[c] + NADPH[c] => NADP+[c] + proline[c]'	2.96304e-12		0	1.34339
'MAR03835'	'Arginine and proline metabolism'	'1-pyrroline-5-carboxylate[c] + 2 H+[c] + NADH[c] => NAD+[c] + proline[c]'	4.6156e-12		0	1.34339
'MAR03837'	'Arginine and proline metabolism'	'1-pyrroline-5-carboxylate[m] + 2 H+[m] + NADH[m] => NAD+[m] + proline[m]'	8.38103e-12		0	2.53567
'MAR03838'	'Arginine and proline metabolism'	'1-pyrroline-5-carboxylate[m] + H+[m] + ubiquinol[m] <=> proline[m] + ubiquinone[m]'	2.13485e-11		-2.53567	1000
'MAR03895'	'Arginine and proline metabolism'	'ATP[m] + glutamate[m] => ADP[m] + glutamyl-5-phosphate[m]'	8.47833e-12		0	10.4288
'MAR03897'	'Arginine and proline metabolism'	'glutamyl-5-phosphate[m] + H+[m] + NADPH[m] => L-glutamate 5-semialdehyde[m] + NADP+[m] + Pi[m]'	8.47833e-12		0	10.4288
'MAR03956'	'Arginine and proline metabolism'	'CO2[m] + H2O[m] => H+[m] + HCO3-[m]'	2.84868e-11		0	10.4718
'MAR03993'	'Arginine and proline metabolism'	'2 N-(omega)-hydroxyarginine[c] + NADPH[c] + 2 O2[c] => 2 citrulline[c] + H+[c] + 2 H2O[c] + NADP+[c] + 2 NO[c]'	0		0	0
'MAR04073'	'Arginine and proline metabolism'	'H+[c] + SAM[c] => CO2[c] + S-adenosylmethioninamine[c]'	1.00441e-11		0	0.741212
'MAR04075'	'Arginine and proline metabolism'	'putrescine[c] + S-adenosylmethioninamine[c] => 5-methylthioadenosine[c] + H+[c] + spermidine[c]'	7.91118e-12		0	0.559834
'MAR04077'	'Arginine and proline metabolism'	'S-adenosylmethioninamine[c] + spermidine[c] => 5-methylthioadenosine[c] + H+[c] + spermine[c]'	2.88871e-12		0	0.66766
'MAR04190'	'Arginine and proline metabolism'	'arginine[c] + H+[c] + NADPH[c] + O2[c] <=> H2O[c] + N-(omega)-hydroxyarginine[c] + NADP+[c]'	0		0	0
'MAR04191'	'Arginine and proline metabolism'	'arginine[m] + H+[m] => agmatine[m] + CO2[m]'	0		0	0
'MAR04212'	'Arginine and proline metabolism'	'H+[c] + ornithine[c] => CO2[c] + putrescine[c]'	1.39588e-11		0	1.42279
'MAR04422'	'Arginine and proline metabolism'	'H+[s] + ornithine[s] => CO2[s] + putrescine[s]'	0.224012		0	1.10572
'MAR04423'	'Arginine and proline metabolism'	'H2O[s] + O2[s] + putrescine[s] => 4-aminobutanal[s] + H+[s] + H2O2[s] + NH3[s]'	0.234012		0	1.11185
'MAR04424'	'Arginine and proline metabolism'	'agmatine[m] + H2O[m] => putrescine[m] + urea[m]'	0		0	0
'MAR04583'	'Arginine and proline metabolism'	'creatine[c] + H+[c] + SAH[c] <=> guanidinoacetate[c] + SAM[c]'	0.01		-0.0176	0.01
'MAR04606'	'Histidine metabolism'	'4-aminobutyrate[c] + ATP[c] + histidine[c] => AMP[c] + H+[c] + homocarnosine[c] + PPi[c]'	1.47034e-12		0	5.32155
'MAR04607'	'Histidine metabolism'	'H2O[c] + homocarnosine[c] => 4-aminobutyrate[c] + histidine[c]'	1.47034e-12		0	5.32155
'MAR04776'	'Arginine and proline metabolism'	'AKG[c] + O2[c] + proline[c] => CO2[c] + succinate[c] + trans-4-hydroxy-L-proline[c]'	6.99501e-12		0	0.809132
'MAR04777'	'Arginine and proline metabolism'	'AKG[m] + O2[m] + proline[m] => CO2[m] + succinate[m] + trans-4-hydroxy-L-proline[m]'	7.55747e-13		0	0
'MAR04778'	'Arginine and proline metabolism'	'NAD+[c] + trans-4-hydroxy-L-proline[c] => 2 H+[c] + L-1-pyrroline-3-hydroxy-5-carboxylate[c] + NADH[c]'	0		0	0
'MAR04779'	'Arginine and proline metabolism'	'NAD+[m] + trans-4-hydroxy-L-proline[m] => 2 H+[m] + L-1-pyrroline-3-hydroxy-5-carboxylate[m] + NADH[m]'	7.57081e-13		0	0
'MAR04780'	'Arginine and proline metabolism'	'NADP+[c] + trans-4-hydroxy-L-proline[c] => 2 H+[c] + L-1-pyrroline-3-hydroxy-5-carboxylate[c] + NADPH[c]'	0		0	0
'MAR04781'	'Arginine and proline metabolism'	'NADP+[m] + trans-4-hydroxy-L-proline[m] => 2 H+[m] + L-1-pyrroline-3-hydroxy-5-carboxylate[m] + NADPH[m]'	7.54415e-13		0	0
'MAR04784'	'Arginine and proline metabolism'	'2 H2O[m] + L-1-pyrroline-3-hydroxy-5-carboxylate[m] + NAD+[m] => H+[m] + L-erythro-4-hydroxyglutamate[m] + NADH[m]'	3.29998e-11		0	1000
'MAR04785'	'Arginine and proline metabolism'	'2 H2O[m] + L-1-pyrroline-3-hydroxy-5-carboxylate[m] + NADP+[m] => H+[m] + L-erythro-4-hydroxyglutamate[m] + NADPH[m]'	0.0162409		0	1000
'MAR04786'	'Arginine and proline metabolism'	'AKG[m] + L-erythro-4-hydroxyglutamate[m] => 4-hydroxy-2-oxoglutarate[m] + glutamate[m]'	0		0	0
'MAR04787'	'Arginine and proline metabolism'	'4-hydroxy-2-oxoglutarate[m] => glyoxalate[m] + pyruvate[m]'	0		0	0
'MAR05384'	'Arginine and proline metabolism'	'5-methylthioadenosine[c] + Pi[c] => adenine[c] + methylthioribose-1p[c]'	1.00441e-11		0	0.741212
'MAR06932'	'Arginine and proline metabolism'	'H2O[s] + O2[s] + spermine[s] => H+[s] + H2O2[s] + NH3[s] + spermine monoaldehyde[s]'	0.01		0	0.350298
'MAR06935'	'Arginine and proline metabolism'	'H2O[s] + O2[s] + spermine monoaldehyde[s] => H+[s] + H2O2[s] + NH3[s] + spermine dialdehyde[s]'	0.02		0	0.300638
'MAR06938'	'Arginine and proline metabolism'	'CoA[c] + H+[c] + N1-acetylspermidine[c] <=> acetyl-CoA[c] + spermidine[c]'	-4.51397e-13		-0.454463	0
'MAR06942'	'Arginine and proline metabolism'	'H2O[s] + O2[s] + spermidine[s] => H+[s] + H2O2[s] + NH3[s] + spermidine monoaldehyde 1[s]'	0.005		0	0.554197
'MAR06945'	'Arginine and proline metabolism'	'H2O[s] + O2[s] + spermidine[s] => H+[s] + H2O2[s] + NH3[s] + spermidine monoaldehyde 2[s]'	0.005		0	0.554197
'MAR06948'	'Arginine and proline metabolism'	'H2O[s] + O2[s] + spermidine monoaldehyde 1[s] => H+[s] + H2O2[s] + NH3[s] + spermidine dialdehyde[s]'	0.015		0	0.422781
'MAR06951'	'Arginine and proline metabolism'	'H2O[s] + O2[s] + spermidine monoaldehyde 2[s] => H+[s] + H2O2[s] + NH3[s] + spermidine dialdehyde[s]'	0.015		0	0.422781
'MAR06965'	'Arginine and proline metabolism'	'dehydrospermidine[c] + H+[c] + NADH[c] <=> NAD+[c] + spermidine[c]'	0		0	0
'MAR06966'	'Arginine and proline metabolism'	'1,3-diaminopropane[c] + 1-pyrroline[c] <=> dehydrospermidine[c]'	0		0	0
'MAR08096'	'Arginine and proline metabolism'	'H+[m] + H2O[m] + L-1-pyrroline-3-hydroxy-5-carboxylate[m] <=> L-4-hydroxyglutamate semialdehyde[m]'	-0.0162409		-1000	0
'MAR08097'	'Arginine and proline metabolism'	'2 H+[m] + L-erythro-4-hydroxyglutamate[m] + NADH[m] <=> H2O[m] + L-4-hydroxyglutamate semialdehyde[m] + NAD+[m]'	0.0162409		0	1000
'MAR08098'	'Arginine and proline metabolism'	'L-erythro-4-hydroxyglutamate[m] + OAA[m] => 4-hydroxy-2-oxoglutarate[m] + aspartate[m]'	0		0	0
'MAR08416'	'Arginine and proline metabolism'	'acetyl-CoA[m] + glutamate[m] => CoA[m] + H+[m] + N-acetyl-L-glutamate[m]'	0		0	0
'MAR08426'	'Arginine and proline metabolism'	'arginine[m] + H2O[m] => ornithine[m] + urea[m]'	0		0	0
'MAR08427'	'Arginine and proline metabolism'	'ADP[m] + creatine-phosphate[m] + H+[m] <=> ATP[m] + creatine[m]'	0		0	0
'MAR08603'	'Arginine and proline metabolism'	'acetyl-CoA[c] + putrescine[c] => CoA[c] + H+[c] + N-acetylputrescine[c]'	0		0	0
'MAR08604'	'Arginine and proline metabolism'	'H2O[c] + N-acetylputrescine[c] + O2[c] => H+[c] + H2O2[c] + N4-acetylaminobutanal[c] + NH3[c]'	0		0	0
'MAR08605'	'Arginine and proline metabolism'	'H2O[c] + N4-acetylaminobutanal[c] + NAD+[c] => 4-acetamidobutanoate[c] + 2 H+[c] + NADH[c]'	0		0	0
'MAR08606'	'Arginine and proline metabolism'	'H2O[c] + O2[c] + putrescine[c] => 4-aminobutanal[c] + H+[c] + H2O2[c] + NH3[c]'	3.15458e-12		0	1.42279
'MAR08609'	'Arginine and proline metabolism'	'1-pyrroline-5-carboxylate[m] + 2 H+[m] + NADPH[m] => NADP+[m] + proline[m]'	6.651e-12		0	2.53567
'MAR08611'	'Arginine and proline metabolism'	'FAD[m] + proline[m] => 1-pyrroline-5-carboxylate[m] + FADH2[m] + H+[m]'	3.55969e-11		0	1000
'MAR04285'	'Alanine, aspartate and glutamate metabolism'	'H2O[m] + NAD+[m] + succinate semialdehyde[m] => 2 H+[m] + NADH[m] + succinate[m]'	3.08149e-11		0	1.20609
'MAR00457'	'Glycine, serine and threonine metabolism'	'ATP[c] + glycerate[c] => 3-phospho-D-glycerate[c] + ADP[c] + H+[c]'	1.09745e-11		0	7.33054
'MAR00460'	'Glycine, serine and threonine metabolism'	'ATP[m] + glycerate[m] => 3-phospho-D-glycerate[m] + ADP[m] + H+[m]'	0		0	0
'MAR03750'	'Glycine, serine and threonine metabolism'	'CoA[m] + H+[m] + isobutyrylglycine[m] <=> glycine[m] + isobutyryl-CoA[m]'	0		0	0
'MAR03752'	'Glycine, serine and threonine metabolism'	'FADH2[m] + methacrylyl-CoA[m] <=> FAD[m] + isobutyryl-CoA[m]'	0.016958		0	1000
'MAR03770'	'Glycine, serine and threonine metabolism'	'3-methylcrotonyl-CoA[m] + FADH2[m] <=> FAD[m] + isovaleryl-CoA[m]'	0.016958		-1000	1000
'MAR03771'	'Glycine, serine and threonine metabolism'	'CoA[m] + H+[m] + isovalerylglycine[m] <=> glycine[m] + isovaleryl-CoA[m]'	0		0	0
'MAR03772'	'Glycine, serine and threonine metabolism'	'3-methylcrotonoylglycine[m] + CoA[m] + H+[m] <=> 3-methylcrotonyl-CoA[m] + glycine[m]'	0		0	0
'MAR03782'	'Glycine, serine and threonine metabolism'	'2-methylbutyryl-CoA[m] + glycine[m] <=> 2-methylbutyrylglycine[m] + CoA[m] + H+[m]'	0		0	0
'MAR03784'	'Glycine, serine and threonine metabolism'	'2-methylbutyryl-CoA[m] + FAD[m] <=> FADH2[m] + tiglyl-CoA[m]'	-0.016958		-1000	1000
'MAR03839'	'Glycine, serine and threonine metabolism'	'3-phospho-D-glycerate[c] + NAD+[c] <=> 3-phosphonooxypyruvate[c] + H+[c] + NADH[c]'	2.146e-05		0	7.27681
'MAR03841'	'Glycine, serine and threonine metabolism'	'3-phosphonooxypyruvate[c] + glutamate[c] <=> 3-phosphoserine[c] + AKG[c]'	2.146e-05		0	7.27681
'MAR03843'	'Glycine, serine and threonine metabolism'	'3-phosphoserine[c] + H2O[c] => Pi[c] + serine[c]'	4.93289e-11		0	7.27681
'MAR03845'	'Glycine, serine and threonine metabolism'	'serine[c] + THF[c] <=> 5,10-methylene-THF[c] + glycine[c] + H2O[c]'	0.0011475		-32.2853	1.53851
'MAR03847'	'Glycine, serine and threonine metabolism'	'CoA[m] + L-2-amino-3-oxobutanoic acid[m] <=> acetyl-CoA[m] + glycine[m]'	0		0	0
'MAR03849'	'Glycine, serine and threonine metabolism'	'H2O[p] + O2[p] + sarcosine[p] => formaldehyde[p] + glycine[p] + H2O2[p]'	0		0	0
'MAR03856'	'Glycine, serine and threonine metabolism'	'H+[c] + methylglyoxal[c] + NADH[c] => D-lactaldehyde[c] + NAD+[c]'	0.00333333		0	3.8222
'MAR03883'	'Glycine, serine and threonine metabolism'	'serine[c] => H+[c] + NH3[c] + pyruvate[c]'	1.98944e-12		0	5.27675
'MAR03901'	'Glycine, serine and threonine metabolism'	'glycine[c] + SAM[c] => H+[c] + SAH[c] + sarcosine[c]'	3.33024e-13		0	0
'MAR03939'	'Glycine, serine and threonine metabolism'	'2-amino-3-oxoadipate[m] + CoA[m] <=> glycine[m] + succinyl-CoA[m]'	-2.84443e-11		-0.16	0
'MAR03974'	'Glycine, serine and threonine metabolism'	'dehydroalanine[c] + H2O[c] => H+[c] + NH3[c] + pyruvate[c]'	4.08894e-12		0	5.27675
'MAR04198'	'Glycine, serine and threonine metabolism'	'pyruvate[c] + serine[c] => alanine[c] + hydroxypyruvate[c]'	9.10397e-12		0	7.32254
'MAR04200'	'Glycine, serine and threonine metabolism'	'serine[c] => dehydroalanine[c] + H2O[c]'	4.29838e-12		0	5.27675
'MAR04348'	'Glycine, serine and threonine metabolism'	'threonine[c] => 2-oxobutyrate[c] + H+[c] + NH3[c]'	1.11026e-12		0	0.00822222
'MAR04582'	'Glycine, serine and threonine metabolism'	'arginine[c] + glycine[c] <=> guanidinoacetate[c] + ornithine[c]'	-0.01		-0.01	0.0176
'MAR04584'	'Glycine, serine and threonine metabolism'	'ATP[c] + creatine[c] <=> ADP[c] + creatine-phosphate[c] + H+[c]'	0		0	0
'MAR04696'	'Glycine, serine and threonine metabolism'	'choline[c] + NAD+[c] => betaine_aldehyde[c] + H+[c] + NADH[c]'	1.17847e-12		0	0
'MAR04697'	'Glycine, serine and threonine metabolism'	'betaine_aldehyde[c] + H2O[c] + NAD+[c] => betaine[c] + 2 H+[c] + NADH[c]'	9.24189e-13		0	0
'MAR04698'	'Glycine, serine and threonine metabolism'	'betaine_aldehyde[c] + H2O[c] + NADP+[c] => betaine[c] + 2 H+[c] + NADPH[c]'	1.01003e-12		0	0
'MAR04699'	'Glycine, serine and threonine metabolism'	'betaine[c] + homocysteine[c] => dimethylglycine[c] + methionine[c]'	1.17847e-12		0	0
'MAR04700'	'Glycine, serine and threonine metabolism'	'formaldehyde[c] + H+[c] + NADPH[c] + sarcosine[c] <=> dimethylglycine[c] + H2O[c] + NADP+[c]'	0.00856179		0	0.07
'MAR04742'	'Glycine, serine and threonine metabolism'	'glycine[m] + H+[m] + succinyl-CoA[m] => 5-aminolevulinate[m] + CO2[m] + CoA[m]'	3.32615e-11		0	0.16
'MAR04789'	'Glycine, serine and threonine metabolism'	'glycine[p] + H2O[p] + O2[p] => glyoxalate[p] + H+[p] + H2O2[p] + NH3[p]'	0		0	0
'MAR04792'	'Glycine, serine and threonine metabolism'	'5,10-methylene-THF[m] + glycine[m] + H2O[m] <=> serine[m] + THF[m]'	-8.04572e-12		-32.2658	0
'MAR05392'	'Glycine, serine and threonine metabolism'	'6 ATP[c] + 6 glutamate[c] + THF[c] => 6 ADP[c] + 6 H+[c] + 6 Pi[c] + THF-hexaglutamate[c]'	3.87102e-13		0	1.4357
'MAR05393'	'Glycine, serine and threonine metabolism'	'6 H2O[c] + THF-hexaglutamate[c] => 6 glutamate[c] + THF[c]'	3.87102e-13		0	1.4357
'MAR06409'	'Glycine, serine and threonine metabolism'	'H+[m] + lipoamide[m] + NADH[m] <=> dihydrolipoamide[m] + NAD+[m]'	-0.0443095		-3.56629	0
'MAR07702'	'Glycine, serine and threonine metabolism'	'glyoxalate[c] + H+[c] + NADPH[c] <=> glycolate[c] + NADP+[c]'	-9.76527e-11		-2.14347	0
'MAR08433'	'Glycine, serine and threonine metabolism'	'glycine[m] + H+[m] + lipoamide[m] => CO2[m] + S-aminomethyldihydrolipoamide[m]'	0.00164184		0	1.4316
'MAR08434'	'Glycine, serine and threonine metabolism'	'S-aminomethyldihydrolipoamide[m] + THF[m] => 5,10-methylene-THF[m] + dihydrolipoamide[m] + H+[m] + NH3[m]'	0.00164184		0	1.4316
'MAR08435'	'Glycine, serine and threonine metabolism'	'glycine[m] + H+[m] + lipoylprotein[m] => CO2[m] + S-aminomethyldihydrolipoylprotein[m]'	0.0158644		0	1.4316
'MAR08436'	'Glycine, serine and threonine metabolism'	'S-aminomethyldihydrolipoylprotein[m] + THF[m] => 5,10-methylene-THF[m] + dihydrolipoylprotein[m] + H+[m] + NH3[m]'	0.0158644		0	1.4316
'MAR08437'	'Glycine, serine and threonine metabolism'	'H+[m] + lipoylprotein[m] + NADH[m] <=> dihydrolipoylprotein[m] + NAD+[m]'	-0.0158644		-1.4316	0
'MAR08439'	'Glycine, serine and threonine metabolism'	'dimethylglycine[m] + FAD[m] + H2O[m] => FADH2[m] + formaldehyde[m] + sarcosine[m]'	0		0	0
'MAR08440'	'Glycine, serine and threonine metabolism'	'betaine_aldehyde[m] + H2O[m] + NAD+[m] => betaine[m] + 2 H+[m] + NADH[m]'	0		0	0
'MAR08441'	'Glycine, serine and threonine metabolism'	'choline[m] + FAD[m] => betaine_aldehyde[m] + FADH2[m]'	0		0	0
'MAR09718'	'Glycine, serine and threonine metabolism'	'ATP[c] + homoserine[c] => ADP[c] + H+[c] + O-phospho-L-homoserine[c]'	0.00703331		0.00177778	0.01
'MAR09486'	'Glycine, serine and threonine metabolism'	'H2O[c] + O-phospho-L-homoserine[c] => Pi[c] + threonine[c]'	0.00703331		0.00177778	0.01
'MAR04429'	'Histidine metabolism'	'histamine[c] + SAM[c] => H+[c] + N-methylhistamine[c] + SAH[c]'	5.5987e-12		0	0.01
'MAR04430'	'Histidine metabolism'	'H2O[c] + N-methylhistamine[c] + O2[c] => H+[c] + H2O2[c] + methylimidazole-acetaldehyde[c] + NH3[c]'	0		0	0
'MAR04431'	'Histidine metabolism'	'H2O[c] + methylimidazole-acetaldehyde[c] + NAD+[c] => 2 H+[c] + methylimidazoleacetic acid[c] + NADH[c]'	0		0	0
'MAR04658'	'Histidine metabolism'	'5-formiminotetrahydrofolate[c] + glutamate[c] <=> H+[c] + N-formimino-L-glutamate[c] + THF[c]'	0		0	0
'MAR05338'	'Histidine metabolism'	'''acetyl-CoA[c] + S-[2-carboxy-1-(1H-imidazol-4-yl)ethyl]-L-cysteine[c] => CoA[c] + H+[c] + N-acetyl-S-[2-carboxy-1-(1H-imidazol-4...'' <Preview truncated at 128 characters>'	4.14747e-12		0	6.93329
'MAR05339'	'Histidine metabolism'	'''H2O[c] + N-acetyl-S-[2-carboxy-1-(1H-imidazol-4-yl)ethyl]-L-cysteine[c] <=> acetate[c] + S-[2-carboxy-1-(1H-imidazol-4-yl)ethyl]...'' <Preview truncated at 128 characters>'	3.41969e-12		0	6.93329
'MAR08783'	'Histidine metabolism'	'H2O[c] + histamine[c] + O2[c] => H+[c] + H2O2[c] + imidazole-4-acetaldehyde[c] + NH3[c]'	0		0	0
'MAR08784'	'Histidine metabolism'	'H2O[c] + imidazole-4-acetaldehyde[c] + NAD+[c] => 2 H+[c] + imidazole-4-acetate[c] + NADH[c]'	0		0	0
'MAR04239'	'Lysine metabolism'	'2-oxoadipate[m] + CoA[m] + NAD+[m] => CO2[m] + glutaryl-CoA[m] + NADH[m]'	0.00945523		0	0.0138889
'MAR04288'	'Lysine metabolism'	'AKG[m] + H+[m] + lysine[m] + NADPH[m] => H2O[m] + NADP+[m] + saccharopine[m]'	0.00945523		0	0.0138889
'MAR04596'	'Lysine metabolism'	'2-oxoadipate[c] + glutamate[c] <=> AKG[c] + L-2-aminoadipate[c]'	0.0446619		-32.1791	6.71388
'MAR04597'	'Lysine metabolism'	'2-oxoadipate[m] + glutamate[m] <=> AKG[m] + L-2-aminoadipate[m]'	-0.0541171		-6.71777	32.1752
'MAR04599'	'Lysine metabolism'	'2-oxoadipate[m] + H+[m] + lipoamide[m] => CO2[m] + S-glutaryldihydrolipoamide[m]'	4.75285e-11		0	0.0138889
'MAR04667'	'Lysine metabolism'	'H2O[m] + NAD+[m] + saccharopine[m] => 2-aminoadipate 6-semialdehyde[m] + glutamate[m] + H+[m] + NADH[m]'	2.01425e-11		0	0.0138889
'MAR04668'	'Lysine metabolism'	'H2O[m] + NADP+[m] + saccharopine[m] => 2-aminoadipate 6-semialdehyde[m] + glutamate[m] + H+[m] + NADPH[m]'	0.00945523		0	0.0138889
'MAR04737'	'Lysine metabolism'	'2-aminoadipate 6-semialdehyde[c] + H2O[c] + NAD+[c] => 2 H+[c] + L-2-aminoadipate[c] + NADH[c]'	8.25193e-12		0	0.0138889
'MAR04739'	'Lysine metabolism'	'2-aminoadipate 6-semialdehyde[m] + H2O[m] + NAD+[m] => 2 H+[m] + L-2-aminoadipate[m] + NADH[m]'	0.00945523		0	0.0138889
'MAR06415'	'Lysine metabolism'	'CoA[m] + S-glutaryldihydrolipoamide[m] => dihydrolipoamide[m] + glutaryl-CoA[m]'	4.75285e-11		0	0.0138889
'MAR06974'	'Lysine metabolism'	'[protein][c] + lysine[c] => [protein]-L-lysine[c] + H2O[c]'	8.64639e-12		0	0.0138889
'MAR06975'	'Lysine metabolism'	'[protein]-L-lysine[c] + SAM[c] => [protein]-N6-methyl-L-lysine[c] + H+[c] + SAH[c]'	8.64639e-12		0	0.0138889
'MAR06976'	'Lysine metabolism'	'[protein]-N6-methyl-L-lysine[c] + SAM[c] => [protein]-N6,N6-dimethyl-L-lysine[c] + H+[c] + SAH[c]'	8.64639e-12		0	0.0138889
'MAR06977'	'Lysine metabolism'	'[protein]-N6,N6-dimethyl-L-lysine[c] + SAM[c] => [protein]-N6,N6,N6-trimethyl-L-lysine[c] + H+[c] + SAH[c]'	8.64639e-12		0	0.0138889
'MAR06978'	'Lysine metabolism'	'[protein]-N6,N6,N6-trimethyl-L-lysine[c] + H2O[c] => [protein][c] + H+[c] + N6,N6,N6-trimethyl-L-lysine[c]'	8.64639e-12		0	0.0138889
'MAR06979'	'Lysine metabolism'	'AKG[c] + N6,N6,N6-trimethyl-L-lysine[c] + O2[c] => 3-hydroxy-N6,N6,N6-trimethyl-L-lysine[c] + CO2[c] + succinate[c]'	8.64639e-12		0	0.0138889
'MAR06980'	'Lysine metabolism'	'3-hydroxy-N6,N6,N6-trimethyl-L-lysine[c] + H+[c] => 4-trimethylammoniobutanal[c] + glycine[c]'	8.64639e-12		0	0.0138889
'MAR06981'	'Lysine metabolism'	'4-trimethylammoniobutanal[c] + H2O[c] + NAD+[c] => gamma-butyrobetaine[c] + 2 H+[c] + NADH[c]'	8.64639e-12		0	0.0138889
'MAR06982'	'Lysine metabolism'	'AKG[c] + gamma-butyrobetaine[c] + O2[c] => CO2[c] + L-carnitine[c] + succinate[c]'	8.64639e-12		0	0.0138889
'MAR08025'	'Lysine metabolism'	'[protein]-L-lysine[n] + SAM[n] => H+[n] + histone-N6-methyl-L-lysine[n] + SAH[n]'	0		0	0
'MAR08026'	'Lysine metabolism'	'histone-N6-methyl-L-lysine[n] + SAM[n] => [protein]-N6,N6-dimethyl-L-lysine[n] + H+[n] + SAH[n]'	0		0	0
'MAR08027'	'Lysine metabolism'	'[protein]-N6,N6-dimethyl-L-lysine[n] + SAM[n] => [protein]-N6,N6,N6-trimethyl-L-lysine[n] + H+[n] + SAH[n]'	0		0	0
'MAR08029'	'Lysine metabolism'	'[protein]-N6,N6,N6-trimethyl-L-lysine[r] + H2O[r] => H+[r] + N6,N6,N6-trimethyl-L-lysine[r] + [protein][r]'	0		0	0
'MAR03164'	'Tryptophan metabolism'	'crotonyl-CoA[m] + H2O[m] => (S)-3-hydroxybutyryl-CoA[m]'	0.00945523		0	2.19978
'MAR03166'	'Tryptophan metabolism'	'(S)-3-hydroxybutyryl-CoA[m] + NAD+[m] => acetoacetyl-CoA[m] + H+[m] + NADH[m]'	0.00945523		0	2.19978
'MAR03885'	'Tryptophan metabolism'	'acetoacetyl-CoA[m] + CoA[m] <=> 2 acetyl-CoA[m]'	0.00945523		0	2.21552
'MAR08091'	'Tryptophan metabolism'	'3-hydroxy-L-kynurenine[c] + H+[c] => 3-hydroxykynurenamine[c] + CO2[c]'	0		0	0
'MAR08092'	'Tryptophan metabolism'	'3-hydroxykynurenamine[c] + O2[c] => 4,8-dihydroxyquinoline[c] + H+[c] + H2O2[c] + NH3[c]'	0		0	0
'MAR08563'	'Tryptophan metabolism'	'H2O[m] + indole-3-acetaldehyde[m] + NAD+[m] => 2 H+[m] + indoleacetate[m] + NADH[m]'	0		0	0
'MAR08564'	'Tryptophan metabolism'	'AKG[c] + kynurenine[c] => 4-(2-aminophenyl)-2,4-dioxobutanoate[c] + glutamate[c]'	0		0	0
'MAR08566'	'Tryptophan metabolism'	'H+[c] + melatonin[c] + NADPH[c] + O2[c] => 6-hydroxymelatonin[c] + H2O[c] + NADP+[c]'	0.0408255		0	1.23782
'MAR03935'	'Tyrosine metabolism'	'formaldehyde[c] + GSH[c] <=> hydroxymethylglutathione[c]'	0.00777513		-1000	1000
'MAR04681'	'Tyrosine metabolism'	'H+[c] + phenylalanine[c] => CO2[c] + phenethylamine[c]'	7.91109e-13		0	0
'MAR04682'	'Tyrosine metabolism'	'H2O[c] + O2[c] + phenethylamine[c] => H+[c] + H2O2[c] + NH3[c] + phenylacetaldehyde[c]'	7.91109e-13		0	0
'MAR04683'	'Tyrosine metabolism'	'H2O[c] + NAD+[c] + phenylacetaldehyde[c] => 2 H+[c] + NADH[c] + phenylacetate[c]'	3.2129e-11		0	1000
'MAR04685'	'Tyrosine metabolism'	'H2O[m] + NAD+[m] + phenylacetaldehyde[m] => 2 H+[m] + NADH[m] + phenylacetate[m]'	2.8709e-11		0	1000
'MAR04686'	'Tyrosine metabolism'	'2 H+[c] + NADPH[c] + phenylacetate[c] <=> H2O[c] + NADP+[c] + phenylacetaldehyde[c]'	3.13659e-11		0	1000
'MAR04687'	'Tyrosine metabolism'	'2 H+[m] + NADPH[m] + phenylacetate[m] <=> H2O[m] + NADP+[m] + phenylacetaldehyde[m]'	2.79812e-11		0	1000
'MAR04702'	'Tyrosine metabolism'	'homogentisate[c] + NADPH[c] + O2[c] => CO2[c] + gentisate aldehyde[c] + H2O[c] + NADP+[c]'	0		0	0
'MAR04703'	'Tyrosine metabolism'	'gentisate aldehyde[c] + H2O[c] + NAD+[c] => 2,5-dihydroxybenzoate[c] + 2 H+[c] + NADH[c]'	0		0	0
'MAR04704'	'Tyrosine metabolism'	'gentisate aldehyde[c] + H2O[c] + O2[c] => 2,5-dihydroxybenzoate[c] + H+[c] + H2O2[c]'	0		0	0
'MAR07689'	'Tyrosine metabolism'	'dopamine[c] + PAPS[c] => dopamine-3-O-sulfate[c] + H+[c] + PAP[c]'	0		0	0
'MAR07701'	'Tyrosine metabolism'	'H+[c] + NADPH[c] + O2[c] => H2O2[c] + NADP+[c]'	0.0931093		0	2.47564
'MAR08529'	'Tyrosine metabolism'	'H2O[c] + methylamine[c] + O2[c] => formaldehyde[c] + H+[c] + H2O2[c] + NH3[c]'	0.0218872		0	0.06
'MAR08530'	'Tyrosine metabolism'	'formaldehyde[c] + GSH[c] + NAD+[c] <=> formylglutathione[c] + H+[c] + NADH[c]'	0.0155503		-1000	1000
'MAR08534'	'Tyrosine metabolism'	'PAPS[c] + triiodothyronine[c] => 3,5,3-triiodothyronine-4-sulfate[c] + H+[c] + PAP[c]'	1.27856e-12		0	3.44567
'MAR08535'	'Tyrosine metabolism'	'PAPS[c] + tyramine[c] => H+[c] + PAP[c] + tyramine-O-sulfate[c]'	0		0	0
'MAR03206'	'Valine, leucine, and isoleucine metabolism'	'2-methylacetoacetyl-CoA[m] + CoA[m] => acetyl-CoA[m] + propanoyl-CoA[m]'	7.55749e-13		0	0
'MAR03208'	'Valine, leucine, and isoleucine metabolism'	'ATP[m] + HCO3-[m] + propanoyl-CoA[m] => ADP[m] + H+[m] + methylmalonyl-CoA[m] + Pi[m]'	6.23605e-12		0	10.4288
'MAR03211'	'Valine, leucine, and isoleucine metabolism'	'propanoyl-CoA[m] + ubiquinone[m] => acrylyl-CoA[m] + ubiquinol[m]'	3.00087e-11		0	0.268161
'MAR03213'	'Valine, leucine, and isoleucine metabolism'	'methylmalonyl-CoA[m] => (R)-methylmalonyl-CoA[m]'	0		0	0
'MAR03747'	'Valine, leucine, and isoleucine metabolism'	'AKG[c] + valine[c] => 3-methyl-2-oxobutyrate[c] + glutamate[c]'	0		0	0
'MAR03744'	'Valine, leucine, and isoleucine metabolism'	'AKG[m] + valine[m] => 3-methyl-2-oxobutyrate[m] + glutamate[m]'	0		0	0
'MAR03757'	'Valine, leucine, and isoleucine metabolism'	'3-hydroxyisobutyrate[m] + NAD+[m] => 2-methyl-3-oxopropanoate[m] + H+[m] + NADH[m]'	7.55749e-13		0	0
'MAR03761'	'Valine, leucine, and isoleucine metabolism'	'2-methyl-3-oxopropanoate[m] + CoA[m] + NAD+[m] => (R)-methylmalonyl-CoA[m] + H+[m] + NADH[m]'	0		0	0
'MAR03777'	'Valine, leucine, and isoleucine metabolism'	'AKG[c] + isoleucine[c] => 2-oxo-3-methylvalerate[c] + glutamate[c]'	0		0	0
'MAR03778'	'Valine, leucine, and isoleucine metabolism'	'AKG[m] + isoleucine[m] => 2-oxo-3-methylvalerate[m] + glutamate[m]'	0		0	0
'MAR03795'	'Valine, leucine, and isoleucine metabolism'	'2-methyl-3-oxopropanoate[m] + CoA[m] + NAD+[m] => CO2[m] + NADH[m] + propanoyl-CoA[m]'	7.55749e-13		0	0
'MAR04797'	'Valine, leucine, and isoleucine metabolism'	'2-methyl-3-oxopropanoate[c] + H2O[c] + NAD+[c] => 2 H+[c] + methylmalonate[c] + NADH[c]'	0		0	0
'MAR06417'	'Valine, leucine, and isoleucine metabolism'	'CoA[m] + S-(2-methylpropanoyl)-dihydrolipoamide[m] <=> dihydrolipoamide[m] + isobutyryl-CoA[m]'	0		0	0
'MAR06419'	'Valine, leucine, and isoleucine metabolism'	'2-oxo-3-methylvalerate[m] + H+[m] + lipoamide[m] => CO2[m] + S-(2-methylbutanoyl)-dihydrolipoamide[m]'	0		0	0
'MAR06420'	'Valine, leucine, and isoleucine metabolism'	'CoA[m] + S-(2-methylbutanoyl)-dihydrolipoamide[m] => 2-methylbutyryl-CoA[m] + dihydrolipoamide[m]'	0		0	0
'MAR06421'	'Valine, leucine, and isoleucine metabolism'	'4-methyl-2-oxopentanoate[m] + H+[m] + lipoamide[m] => CO2[m] + S-(3-methylbutanoyl)-dihydrolipoamide[m]'	0		0	0
'MAR06422'	'Valine, leucine, and isoleucine metabolism'	'CoA[m] + S-(3-methylbutanoyl)-dihydrolipoamide[m] => dihydrolipoamide[m] + isovaleryl-CoA[m]'	0		0	0
'MAR06923'	'Valine, leucine, and isoleucine metabolism'	'AKG[c] + leucine[c] => 4-methyl-2-oxopentanoate[c] + glutamate[c]'	0		0	0
'MAR03765'	'Valine, leucine, and isoleucine metabolism'	'AKG[m] + leucine[m] => 4-methyl-2-oxopentanoate[m] + glutamate[m]'	0		0	0
'MAR06924'	'Valine, leucine, and isoleucine metabolism'	'4-methyl-2-oxopentanoate[c] + O2[c] => beta-hydroxy-beta-methylbutyrate[c] + CO2[c]'	0		0	0
'MAR08088'	'Valine, leucine, and isoleucine metabolism'	'2-methyl-3-oxopropanoate[m] + glutamate[m] <=> AKG[m] + L-3-amino-isobutanoate[m]'	0		0	0
'MAR08787'	'Valine, leucine, and isoleucine metabolism'	'H+[m] + methylmalonyl-CoA[m] => CO2[m] + propanoyl-CoA[m]'	6.23605e-12		0	10.4288
'MAR03940'	'Phenylalanine, tyrosine and tryptophan biosynthesis'	'O2[c] + phenylalanine[c] + tetrahydrobiopterin[c] => dihydrobiopterin[c] + H2O[c] + tyrosine[c]'	0.0111001		0	0.0200889
'MAR04214'	'Phenylalanine, tyrosine and tryptophan biosynthesis'	'O2[c] + tryptophan[c] => L-formylkynurenine[c]'	0.00709513		0	0.00802222
'MAR04216'	'Phenylalanine, tyrosine and tryptophan biosynthesis'	'H2O[c] + L-formylkynurenine[c] => formate[c] + H+[c] + kynurenine[c]'	0.00709513		0	0.00802222
'MAR04218'	'Phenylalanine, tyrosine and tryptophan biosynthesis'	'H2O[c] + L-formylkynurenine[c] => alanine[c] + formylanthranilate[c] + H+[c]'	0		0	0
'MAR04219'	'Phenylalanine, tyrosine and tryptophan biosynthesis'	'formylanthranilate[c] + H2O[c] => anthranilate[c] + formate[c] + H+[c]'	0		0	0
'MAR04220'	'Phenylalanine, tyrosine and tryptophan biosynthesis'	'3-hydroxy-L-kynurenine[c] + H2O[c] + NADP+[c] <=> H+[c] + kynurenine[c] + NADPH[c] + O2[c]'	-0.00637781		-0.0280222	0.01
'MAR04222'	'Phenylalanine, tyrosine and tryptophan biosynthesis'	'4-hydroxy-2-quinolinecarboxylic acid[c] + glutamate[c] + H2O[c] <=> AKG[c] + kynurenine[c]'	-0.0107173		-0.0280222	0.01
'MAR04231'	'Phenylalanine, tyrosine and tryptophan biosynthesis'	'2-amino-3-carboxymuconate semialdehyde[c] + H+[c] => 2-aminomuconate semialdehyde[c] + CO2[c]'	0		0	0
'MAR04242'	'Phenylalanine, tyrosine and tryptophan biosynthesis'	'glutaryl-CoA[m] + H+[m] + ubiquinone[m] => CO2[m] + crotonyl-CoA[m] + ubiquinol[m]'	0.00945523		0	0.0138889
'MAR04243'	'Phenylalanine, tyrosine and tryptophan biosynthesis'	'FAD[m] + glutaryl-CoA[m] + H+[m] => CO2[m] + crotonyl-CoA[m] + FADH2[m]'	3.08078e-11		0	0.0138889
'MAR04244'	'Phenylalanine, tyrosine and tryptophan biosynthesis'	'3-hydroxy-L-kynurenine[c] + AKG[c] => 4-(2-amino-3-hydroxyphenyl)-2,4-dioxobutanoate[c] + glutamate[c]'	0		0	0
'MAR04246'	'Phenylalanine, tyrosine and tryptophan biosynthesis'	'3-hydroxy-L-kynurenine[c] + AKG[c] <=> glutamate[c] + H2O[c] + xanthurenate[c]'	0		0	0
'MAR06713'	'Phenylalanine, tyrosine and tryptophan biosynthesis'	'H2O[c] + O2[c] + tryptamine[c] => H+[c] + H2O2[c] + indole-3-acetaldehyde[c] + NH3[c]'	0		0	0
'MAR06714'	'Phenylalanine, tyrosine and tryptophan biosynthesis'	'H2O[c] + indole-3-acetaldehyde[c] + NAD+[c] => 2 H+[c] + indoleacetate[c] + NADH[c]'	0		0	0
'MAR06716'	'Phenylalanine, tyrosine and tryptophan biosynthesis'	'5-hydroxy-L-tryptophan[c] + O2[c] => 5-hydroxy-N-formylkynurenine[c]'	0		0	0
'MAR06717'	'Phenylalanine, tyrosine and tryptophan biosynthesis'	'5-hydroxy-N-formylkynurenine[c] + H2O[c] => 5-hydroxykynurenine[c] + formate[c] + H+[c]'	0		0	0
'MAR06718'	'Phenylalanine, tyrosine and tryptophan biosynthesis'	'5-hydroxykynurenine[c] + H+[c] => 5-hydroxykynurenamine[c] + CO2[c]'	0		0	0
'MAR06719'	'Phenylalanine, tyrosine and tryptophan biosynthesis'	'5-hydroxykynurenamine[c] + O2[c] => 4,6-dihydroxyquinoline[c] + H+[c] + H2O2[c] + NH3[c]'	0		0	0
'MAR06725'	'Phenylalanine, tyrosine and tryptophan biosynthesis'	'AKG[c] + phenylalanine[c] <=> glutamate[c] + phenylpyruvate[c]'	-0.00991244		-0.01	0.0100889
'MAR06726'	'Phenylalanine, tyrosine and tryptophan biosynthesis'	'O2[c] + phenylpyruvate[c] => 2-hydroxyphenylacetate[c] + CO2[c]'	4.88812e-12		0	0.0200889
'MAR06730'	'Phenylalanine, tyrosine and tryptophan biosynthesis'	'L-dopa[c] + SAM[c] => 3-O-methyldopa[c] + H+[c] + SAH[c]'	0		0	0
'MAR06731'	'Phenylalanine, tyrosine and tryptophan biosynthesis'	'H+[c] + L-dopa[c] => CO2[c] + dopamine[c]'	0.01		0	0.01
'MAR06734'	'Phenylalanine, tyrosine and tryptophan biosynthesis'	'H2O[c] + salsolinol[c] <=> acetaldehyde[c] + dopamine[c]'	-0.02		-0.02	0.01
'MAR06736'	'Phenylalanine, tyrosine and tryptophan biosynthesis'	'salsolinol[c] + SAM[c] => H+[c] + N-methylsalsolinol[c] + SAH[c]'	8.51072e-12		0	0.03
'MAR06741'	'Phenylalanine, tyrosine and tryptophan biosynthesis'	'ascorbate[c] + dopamine[c] + O2[c] => dehydroascorbic acid[c] + H2O[c] + noradrenaline[c]'	5.34271e-12		0	0.03
'MAR06743'	'Phenylalanine, tyrosine and tryptophan biosynthesis'	'noradrenaline[c] + SAM[c] => adrenaline[c] + H+[c] + SAH[c]'	0.00188718		0	0.04
'MAR06745'	'Phenylalanine, tyrosine and tryptophan biosynthesis'	'adrenaline[c] + H2O[c] + O2[c] => 3,4-dihydroxymandelaldehyde[c] + H2O2[c] + methylamine[c]'	0.00792479		0	0.05
'MAR06746'	'Phenylalanine, tyrosine and tryptophan biosynthesis'	'adrenaline[c] + SAM[c] => H+[c] + L-metanephrine[c] + SAH[c]'	0.00396239		0	0.05
'MAR06747'	'Phenylalanine, tyrosine and tryptophan biosynthesis'	'H2O[c] + L-metanephrine[c] + O2[c] => 3-methoxy-4-hydroxyphenylglycolaldehyde[c] + H2O2[c] + methylamine[c]'	0.00396239		0	0.05
'MAR06748'	'Phenylalanine, tyrosine and tryptophan biosynthesis'	'3-methoxy-4-hydroxyphenylglycolaldehyde[c] + H2O[c] + NAD+[c] => 2 H+[c] + NADH[c] + vanillylmandelate[c]'	2.91284e-11		0	0.05
'MAR06749'	'Phenylalanine, tyrosine and tryptophan biosynthesis'	'3-methoxy-4-hydroxyphenylglycolaldehyde[c] + H2O[c] + NADP+[c] => 2 H+[c] + NADPH[c] + vanillylmandelate[c]'	0.00396239		0	0.05
'MAR06750'	'Phenylalanine, tyrosine and tryptophan biosynthesis'	'noradrenaline[c] + SAM[c] => H+[c] + normetanephrine[c] + SAH[c]'	3.32696e-11		0	0.04
'MAR06751'	'Phenylalanine, tyrosine and tryptophan biosynthesis'	'H2O[c] + normetanephrine[c] + O2[c] => 3-methoxy-4-hydroxyphenylglycolaldehyde[c] + H+[c] + H2O2[c] + NH3[c]'	3.32696e-11		0	0.04
'MAR06752'	'Phenylalanine, tyrosine and tryptophan biosynthesis'	'H2O[c] + noradrenaline[c] + O2[c] => 3,4-dihydroxymandelaldehyde[c] + H+[c] + H2O2[c] + NH3[c]'	1.57683e-11		0	0.04
'MAR06753'	'Phenylalanine, tyrosine and tryptophan biosynthesis'	'3,4-dihydroxymandelaldehyde[c] + H2O[c] + NAD+[c] => 3,4-dihydroxymandelate[c] + 2 H+[c] + NADH[c]'	3.26198e-11		0	0.05
'MAR06754'	'Phenylalanine, tyrosine and tryptophan biosynthesis'	'3,4-dihydroxymandelaldehyde[c] + H2O[c] + NADP+[c] => 3,4-dihydroxymandelate[c] + 2 H+[c] + NADPH[c]'	0.00792479		0	0.05
'MAR06755'	'Phenylalanine, tyrosine and tryptophan biosynthesis'	'3,4-dihydroxymandelate[c] + SAM[c] <=> H+[c] + SAH[c] + vanillylmandelate[c]'	-0.00396239		-0.05	0
'MAR06756'	'Phenylalanine, tyrosine and tryptophan biosynthesis'	'3,4-dihydroxymandelaldehyde[c] + H+[c] + NADH[c] <=> 3,4-dihydroxyphenylethyleneglycol[c] + NAD+[c]'	0		0	0
'MAR06758'	'Phenylalanine, tyrosine and tryptophan biosynthesis'	'dopamine[c] + H2O[c] + O2[c] => 3,4-dihydroxyphenylacetaldehyde[c] + H+[c] + H2O2[c] + NH3[c]'	8.62038e-12		0	0.03
'MAR06760'	'Phenylalanine, tyrosine and tryptophan biosynthesis'	'3,4-dihydroxyphenylacetaldehyde[c] + H2O[c] + NAD+[c] => 3,4-dihydroxyphenylacetate[c] + 2 H+[c] + NADH[c]'	4.31596e-12		0	0.03
'MAR06761'	'Phenylalanine, tyrosine and tryptophan biosynthesis'	'3,4-dihydroxyphenylacetaldehyde[c] + H2O[c] + NADP+[c] => 3,4-dihydroxyphenylacetate[c] + 2 H+[c] + NADPH[c]'	5.06017e-12		0	0.03
'MAR06762'	'Phenylalanine, tyrosine and tryptophan biosynthesis'	'3,4-dihydroxyphenylacetate[c] + SAM[c] => H+[c] + homovanillate[c] + SAH[c]'	0		0	0
'MAR06763'	'Phenylalanine, tyrosine and tryptophan biosynthesis'	'dopamine[c] + SAM[c] => 3-methoxytyramine[c] + H+[c] + SAH[c]'	0		0	0
'MAR06764'	'Phenylalanine, tyrosine and tryptophan biosynthesis'	'3-methoxytyramine[c] + H2O[c] + O2[c] => 3-methoxy-4-hydroxyphenylacetaldehyde[c] + H+[c] + H2O2[c] + NH3[c]'	0		0	0
'MAR06766'	'Phenylalanine, tyrosine and tryptophan biosynthesis'	'3-methoxy-4-hydroxyphenylacetaldehyde[c] + H2O[c] + NAD+[c] => 2 H+[c] + homovanillate[c] + NADH[c]'	0		0	0
'MAR06767'	'Phenylalanine, tyrosine and tryptophan biosynthesis'	'3-methoxy-4-hydroxyphenylacetaldehyde[c] + H2O[c] + NADP+[c] => 2 H+[c] + homovanillate[c] + NADPH[c]'	0		0	0
'MAR06768'	'Phenylalanine, tyrosine and tryptophan biosynthesis'	'AKG[c] + tyrosine[c] => 4-hydroxyphenylpyruvate[c] + glutamate[c]'	0.0159087		0	0.0225
'MAR06770'	'Phenylalanine, tyrosine and tryptophan biosynthesis'	'H2O[c] + O2[c] + tyrosine[c] => 4-hydroxyphenylpyruvate[c] + H+[c] + H2O2[c] + NH3[c]'	0.000538779		0	0.0225
'MAR06772'	'Phenylalanine, tyrosine and tryptophan biosynthesis'	'4-hydroxyphenylpyruvate[c] + O2[c] => CO2[c] + homogentisate[c]'	0.0164475		0	0.0225
'MAR06774'	'Phenylalanine, tyrosine and tryptophan biosynthesis'	'homogentisate[c] + O2[c] => 4-maleylacetoacetate[c] + H+[c]'	0.0164475		0	0.0225
'MAR06776'	'Phenylalanine, tyrosine and tryptophan biosynthesis'	'4-maleylacetoacetate[c] => fumarylacetoacetate[c]'	0.0164475		0	0.0225
'MAR06778'	'Phenylalanine, tyrosine and tryptophan biosynthesis'	'fumarylacetoacetate[c] + H2O[c] => acetoacetate[c] + fumarate[c] + H+[c]'	0.0164475		0	0.0225
'MAR06789'	'Phenylalanine, tyrosine and tryptophan biosynthesis'	'H2O[c] + O2[c] + tyramine[c] => 4-hydroxyphenylacetaldehyde[c] + H+[c] + H2O2[c] + NH3[c]'	0		0	0
'MAR06790'	'Phenylalanine, tyrosine and tryptophan biosynthesis'	'4-hydroxyphenylacetaldehyde[c] + H2O[c] + NAD+[c] => 4-hydroxyphenylacetate[c] + 2 H+[c] + NADH[c]'	0		0	0
'MAR06791'	'Phenylalanine, tyrosine and tryptophan biosynthesis'	'4-hydroxyphenylacetaldehyde[c] + H2O[c] + NADP+[c] => 4-hydroxyphenylacetate[c] + 2 H+[c] + NADPH[c]'	0		0	0
'MAR06808'	'Phenylalanine, tyrosine and tryptophan biosynthesis'	'dopamine[c] + H2O2[c] => dopamine-O-quinone[c] + 2 H2O[c]'	9.58444e-13		0	0.03
'MAR06811'	'Phenylalanine, tyrosine and tryptophan biosynthesis'	'5-S-glutathionyl-dopamine[c] <=> dopamine-O-quinone[c] + GSH[c]'	-1.74719e-13		-0.03	0
'MAR06813'	'Phenylalanine, tyrosine and tryptophan biosynthesis'	'dopamine-O-quinone[c] + H2O2[c] => dopaminochrome[c] + H+[c] + 2 H2O[c]'	7.55749e-13		0	0
'MAR06817'	'Phenylalanine, tyrosine and tryptophan biosynthesis'	'dopaminochrome[c] + H+[c] + NADPH[c] <=> leukoaminochrome[c] + NADP+[c]'	2.79759e-14		0	0
'MAR06826'	'Phenylalanine, tyrosine and tryptophan biosynthesis'	'3,3-diiodo-L-thyronine[c] + iodide[c] + NADP+[c] <=> NADPH[c] + triiodothyronine[c]'	-0.000833333		-0.02	3.45567
'MAR06829'	'Phenylalanine, tyrosine and tryptophan biosynthesis'	'3,3-diiodo-L-thyronine[c] + PAPS[c] => 3,3-diiodo-L-thyronine-4-O-sulfate[c] + H+[c] + PAP[c]'	1.27326e-12		0	3.44567
'MAR06831'	'Phenylalanine, tyrosine and tryptophan biosynthesis'	'3,3-diiodo-L-thyronine-4-O-sulfate[c] + H2O[c] => 3,3-diiodo-L-thyronine[c] + H+[c] + sulfate[c]'	1.27326e-12		0	3.44567
'MAR06834'	'Phenylalanine, tyrosine and tryptophan biosynthesis'	'3,3-diiodo-L-thyronine[c] + iodide[c] + NADP+[c] <=> NADPH[c] + reverse triiodthyronine[c]'	0.000833333		-3.45567	0.02
'MAR06839'	'Phenylalanine, tyrosine and tryptophan biosynthesis'	'3,5,3-triiodothyronine-4-sulfate[c] + H2O[c] => H+[c] + reverse triiodthyronine[c] + sulfate[c]'	1.27856e-12		0	3.44567
'MAR06841'	'Phenylalanine, tyrosine and tryptophan biosynthesis'	'3,5-diiodo-L-thyronine[r] + iodide[r] + NADP+[r] <=> NADPH[r] + triiodothyronine[r]'	0		0	0
'MAR06844'	'Phenylalanine, tyrosine and tryptophan biosynthesis'	'3,5-diiodo-L-thyronine[c] + PAPS[c] => 3,5-diiodo-L-thyronine-4-O-sulfate[c] + H+[c] + PAP[c]'	1.27326e-12		0	3.44567
'MAR06845'	'Phenylalanine, tyrosine and tryptophan biosynthesis'	'3,5-diiodo-L-thyronine-4-O-sulfate[c] + H2O[c] => 3,5-diiodo-L-thyronine[c] + H+[c] + sulfate[c]'	1.27326e-12		0	3.44567
'MAR06849'	'Phenylalanine, tyrosine and tryptophan biosynthesis'	'3,5-diiodo-L-thyronine[r] + NADPH[r] <=> 3-monoiodo-L-thyronine[r] + iodide[r] + NADP+[r]'	0		0	0
'MAR06850'	'Phenylalanine, tyrosine and tryptophan biosynthesis'	'3-monoiodo-L-thyronine[c] + PAPS[c] => 3-monoiodo-L-thyronine-4-O-sulfate[c] + H+[c] + PAP[c]'	1.27326e-12		0	3.44567
'MAR06851'	'Phenylalanine, tyrosine and tryptophan biosynthesis'	'3-monoiodo-L-thyronine-4-O-sulfate[c] + H2O[c] => 3-monoiodo-L-thyronine[c] + H+[c] + sulfate[c]'	1.27326e-12		0	3.44567
'MAR06854'	'Phenylalanine, tyrosine and tryptophan biosynthesis'	'iodide[c] + NADP+[c] + triiodothyronine[c] <=> NADPH[c] + thyroxine[c]'	-0.01		-0.01	0.01
'MAR06874'	'Phenylalanine, tyrosine and tryptophan biosynthesis'	'O2[c] + tyrosine[c] => H2O[c] + L-dopaquinone[c]'	8.63195e-13		0	0.0225
'MAR06883'	'Phenylalanine, tyrosine and tryptophan biosynthesis'	'5-S-glutathionyl-L-dopa[c] <=> GSH[c] + L-dopaquinone[c]'	-7.94711e-14		-0.0225	0
'MAR07628'	'Phenylalanine, tyrosine and tryptophan biosynthesis'	'O2[c] + phenylalanine[c] => 2-phenylacetamide[c] + CO2[c] + H2O[c]'	7.20388e-13		0	0
'MAR07756'	'Phenylalanine, tyrosine and tryptophan biosynthesis'	'2-phenylacetamide[c] + H2O[c] => H+[c] + NH3[c] + phenylacetate[c]'	7.20388e-13		0	0
'MAR08539'	'Phenylalanine, tyrosine and tryptophan biosynthesis'	'O2[c] + phenylalanine[c] + tetrahydrobiopterin[c] => 4alpha-hydroxytetrahydrobiopterin[c] + tyrosine[c]'	0.00554968		0	0.0200889
'MAR03875'	'Cysteine and methionine metabolism'	'ATP[c] + H2O[c] + methionine[c] => Pi[c] + PPi[c] + SAM[c]'	1.14174e-11		0	3.5052
'MAR03877'	'Cysteine and methionine metabolism'	'H2O[c] + SAH[c] => adenosine[c] + homocysteine[c]'	2.12903e-12		0	3.5052
'MAR03879'	'Cysteine and methionine metabolism'	'homocysteine[c] + serine[c] => H2O[c] + L-cystathionine[c]'	5.6148e-15		0	0.00129302
'MAR03881'	'Cysteine and methionine metabolism'	'H2O[c] + L-cystathionine[c] => 2-oxobutyrate[c] + cysteine[c] + H+[c] + NH3[c]'	5.6148e-15		0	0.00129302
'MAR03912'	'Cysteine and methionine metabolism'	'AKG[c] + cysteine[c] <=> glutamate[c] + mercaptopyruvate[c]'	2.79758e-14		0	0
'MAR03917'	'Cysteine and methionine metabolism'	'5-methyl-THF[c] + homocysteine[c] => H+[c] + methionine[c] + THF[c]'	2.45644e-12		0	3.5052
'MAR03920'	'Cysteine and methionine metabolism'	'H2O[c] + homocysteine-thiolactone[c] <=> H+[c] + homocysteine[c]'	0		0	0
'MAR03928'	'Cysteine and methionine metabolism'	'H+[c] + mercaptopyruvate[c] + sulfite[c] => H2S2O3[c] + pyruvate[c]'	0		0	0
'MAR03995'	'Cysteine and methionine metabolism'	'cystine[c] + H+[c] + NADPH[c] <=> 2 cysteine[c] + NADP+[c]'	0.01		0	0.01
'MAR04189'	'Cysteine and methionine metabolism'	'H2O[m] + O2[m] + sulfite[m] => H2O2[m] + sulfate[m]'	1.11623e-12		0	1.68049
'MAR04302'	'Cysteine and methionine metabolism'	'cysteine[c] + H2O[c] => 2 H+[c] + H2S[c] + NH3[c] + pyruvate[c]'	0.0160066		0	1000
'MAR04323'	'Cysteine and methionine metabolism'	'H+[c] + H2S[c] + serine[c] => cysteine[c] + H2O[c]'	1.8823e-12		0	5.27675
'MAR05381'	'Cysteine and methionine metabolism'	'PAPS[c] + thioredoxin[c] => 2 H+[c] + oxidized thioredoxin[c] + PAP[c] + sulfite[c]'	1.26828e-12		0	1.8782
'MAR05385'	'Cysteine and methionine metabolism'	'methylthioribose-1p[c] => S-methyl-5-thio-D-ribulose-1-phosphate[c]'	1.00441e-11		0	0.741212
'MAR05386'	'Cysteine and methionine metabolism'	'S-methyl-5-thio-D-ribulose-1-phosphate[c] => 2,3-diketo-5-methylthiopentyl-1-phosphate[c] + H2O[c]'	1.00441e-11		0	0.741212
'MAR05387'	'Cysteine and methionine metabolism'	'2,3-diketo-5-methylthiopentyl-1-phosphate[c] + H2O[c] => 1,2-dihydroxy-5-(methylthio)pent-1-en-3-one[c] + Pi[c]'	1.00441e-11		0	0.741212
'MAR05389'	'Cysteine and methionine metabolism'	'1,2-dihydroxy-5-(methylthio)pent-1-en-3-one[c] + O2[c] => 4-methylthio-2-oxobutanoic acid[c] + formate[c] + 2 H+[c]'	1.00441e-11		0	0.741212
'MAR05390'	'Cysteine and methionine metabolism'	'H2O[c] + methionine[c] + O2[c] => 4-methylthio-2-oxobutanoic acid[c] + H+[c] + H2O2[c] + NH3[c]'	1.06972e-10		0	2.47564
'MAR05391'	'Cysteine and methionine metabolism'	'4-methylthio-2-oxobutanoic acid[c] + glutamate[c] => AKG[c] + methionine[c]'	1.1626e-10		0	2.47563
'MAR05418'	'Cysteine and methionine metabolism'	'CoA[m] + H+[m] + N-acetylmethionine[m] <=> acetyl-CoA[m] + methionine[m]'	0		0	0
'MAR05419'	'Cysteine and methionine metabolism'	'CoA[m] + H+[m] + N-acetyl-L-cysteine[m] <=> acetyl-CoA[m] + cysteine[m]'	0		0	0
'MAR06515'	'Cysteine and methionine metabolism'	'mercaptopyruvate[c] + sulfite[c] => pyruvate[c] + thiosulfate[c]'	7.55749e-13		0	0
'MAR06519'	'Cysteine and methionine metabolism'	'3-mercaptolactate[c] + NAD+[c] <=> H+[c] + mercaptopyruvate[c] + NADH[c]'	0		0	0
'MAR06520'	'Cysteine and methionine metabolism'	'hydrogen-cyanide[m] + thiosulfate[m] <=> H+[m] + sulfite[m] + thiocyanate[m]'	0		0	0
'MAR08062'	'Cysteine and methionine metabolism'	'dehydroalanine[c] + NADPH[c] + PAPS[c] => L-cysteate[c] + NADP+[c] + PAP[c]'	9.65192e-13		0	0.05
'MAR08066'	'Cysteine and methionine metabolism'	'3-sulfopyruvate[c] + glutamate[c] <=> AKG[c] + L-cysteate[c]'	0		0	0
'MAR08067'	'Cysteine and methionine metabolism'	'3-sulfopyruvate[m] + glutamate[m] <=> AKG[m] + L-cysteate[m]'	0		0	0
'MAR08068'	'Cysteine and methionine metabolism'	'(S)-3-sulfolactate[c] + NAD+[c] <=> 3-sulfopyruvate[c] + H+[c] + NADH[c]'	0		0	0
'MAR08069'	'Cysteine and methionine metabolism'	'(S)-3-sulfolactate[m] + NAD+[m] <=> 3-sulfopyruvate[m] + H+[m] + NADH[m]'	0		0	0
'MAR03868'	'Glutathione metabolism'	'GSSG[c] + H+[c] + NADH[c] => 2 GSH[c] + NAD+[c]'	0.0660071		0	1.24282
'MAR03869'	'Glutathione metabolism'	'GSSG[m] + H+[m] + NADH[m] => 2 GSH[m] + NAD+[m]'	8.52551e-11		0	1.15066
'MAR03933'	'Glutathione metabolism'	'formylglutathione[c] + H+[c] + NADH[c] <=> hydroxymethylglutathione[c] + NAD+[c]'	-0.00777513		-1000	1000
'MAR03937'	'Glutathione metabolism'	'formylglutathione[c] + H2O[c] => formate[c] + GSH[c] + H+[c]'	0.0233254		0	0.07
'MAR04116'	'Glutathione metabolism'	'2 GSH[c] + H2O2[c] => GSSG[c] + 2 H2O[c]'	0.102124		0	1.24282
'MAR04120'	'Glutathione metabolism'	'2 GSH[s] + H2O2[s] => GSSG[s] + 2 H2O[s]'	1.46086e-12		0	0.0234444
'MAR04121'	'Glutathione metabolism'	'2 GSH[m] + H2O2[m] => GSSG[m] + 2 H2O[m]'	1.00503e-10		0	1.15066
'MAR04175'	'Glutathione metabolism'	'GSH[c] + H2O[c] => cys-gly[c] + glutamate[c]'	0.00984463		0	4.31468
'MAR04176'	'Glutathione metabolism'	'GSH[s] + H2O[s] => cys-gly[s] + glutamate[s]'	2.51955e-12		0	4.31468
'MAR04324'	'Glutathione metabolism'	'ATP[c] + cysteine[c] + glutamate[c] => ADP[c] + gamma-glutamyl-cysteine[c] + H+[c] + Pi[c]'	1.17739e-12		0	4.30709
'MAR04326'	'Glutathione metabolism'	'ATP[c] + gamma-glutamyl-cysteine[c] + glycine[c] => ADP[c] + GSH[c] + H+[c] + Pi[c]'	1.17739e-12		0	4.30709
'MAR04328'	'Glutathione metabolism'	'cys-gly[c] + H2O[c] => cysteine[c] + glycine[c]'	0.0198446		0	4.32468
'MAR04329'	'Glutathione metabolism'	'cys-gly[s] + H2O[s] => cysteine[s] + glycine[s]'	5.08906e-12		0	4.32468
'MAR04708'	'Glutathione metabolism'	'gamma-glutamyl-cysteine[c] => 5-oxoproline[c] + cysteine[c]'	0		0	0
'MAR08769'	'Glutathione metabolism'	'alanine[c] + GSH[c] => (5-L-glutamyl)-L-amino acid[s] + cys-gly[s]'	1.54866e-12		0	0.671694
'MAR08770'	'Glutathione metabolism'	'(5-L-glutamyl)-L-amino acid[s] => 5-oxoproline[c] + alanine[c]'	0		0	0
'MAR04078'	'Beta-alanine metabolism'	'H2O[c] + O2[c] + spermine[c] => 3-amino-propanal[c] + H2O2[c] + spermidine[c]'	3.62366e-12		0	0.673107
'MAR04079'	'Beta-alanine metabolism'	'3-amino-propanal[c] + H2O[c] + NADP+[c] => beta-alanine[c] + 2 H+[c] + NADPH[c]'	5.02063e-12		0	0.681217
'MAR04174'	'Beta-alanine metabolism'	'aspartate[c] + H+[c] => beta-alanine[c] + CO2[c]'	2.6234e-12		0	1.34339
'MAR04330'	'Beta-alanine metabolism'	'3-oxopropanoate[m] + glutamate[m] <=> AKG[m] + beta-alanine[m]'	0		0	0
'MAR04347'	'Beta-alanine metabolism'	'3-ureidopropionate[c] + H+[c] + H2O[c] => beta-alanine[c] + CO2[c] + NH3[c]'	3.33169e-10		0	1.40597
'MAR04425'	'Beta-alanine metabolism'	'ATP[c] + beta-alanine[c] + histidine[c] => AMP[c] + carnosine[c] + H+[c] + PPi[c]'	1.47034e-12		0	5.32155
'MAR04427'	'Beta-alanine metabolism'	'carnosine[c] + H2O[c] => beta-alanine[c] + histidine[c]'	1.47034e-12		0	5.32155
'MAR04689'	'Beta-alanine metabolism'	'4-aminobutanal[c] + H2O[c] + NAD+[c] => 4-aminobutyrate[c] + 2 H+[c] + NADH[c]'	3.15458e-12		0	1.42279
'MAR04735'	'Beta-alanine metabolism'	'acrylyl-CoA[m] + H2O[m] <=> 3-hydroxypropionyl-CoA[m]'	4.16662e-11		0	0.268161
'MAR07992'	'Beta-alanine metabolism'	'1,3-diaminopropane[c] + H2O[c] + O2[c] => 3-amino-propanal[c] + H+[c] + H2O2[c] + NH3[c]'	3.35714e-12		0	0.01
'MAR07993'	'Beta-alanine metabolism'	'3-amino-propanal[c] + H2O[c] + NAD+[c] => beta-alanine[c] + 2 H+[c] + NADH[c]'	4.21465e-12		0	0.681217
'MAR07128'	'Metabolism of other amino acids'	'ATP[c] + H+[c] + selenate[c] => adenylylselenate[c] + PPi[c]'	0		0	0
'MAR07129'	'Metabolism of other amino acids'	'adenylylselenate[c] + ATP[c] => 3-phosphoadenylylselenate[c] + ADP[c] + H+[c]'	0		0	0
'MAR07131'	'Metabolism of other amino acids'	'4 H+[c] + 3 NADPH[c] + selenite[c] <=> 3 H2O[c] + 3 NADP+[c] + selenide[c]'	0		0	0
'MAR07137'	'Metabolism of other amino acids'	'H2O[c] + selenomethionine[c] <=> 2-oxobutyrate[c] + H+[c] + methaneselenol[c] + NH3[c]'	0		0	0
'MAR07647'	'Metabolism of other amino acids'	'D-alanine[p] + H2O[p] + O2[p] => H+[p] + H2O2[p] + NH3[p] + pyruvate[p]'	0		0	0
'MAR03748'	'Valine, leucine, and isoleucine metabolism'	'3-methyl-2-oxobutyrate[m] + CoA[m] + NAD+[m] => CO2[m] + isobutyryl-CoA[m] + NADH[m]'	0		0	0
'MAR03751'	'Valine, leucine, and isoleucine metabolism'	'isobutyryl-CoA[m] + ubiquinone[m] => methacrylyl-CoA[m] + ubiquinol[m]'	0.016958		0	1000
'MAR03753'	'Valine, leucine, and isoleucine metabolism'	'H2O[m] + methacrylyl-CoA[m] => 3-hydroxyisobutyryl-CoA[m]'	7.55749e-13		0	0
'MAR03755'	'Valine, leucine, and isoleucine metabolism'	'3-hydroxyisobutyryl-CoA[m] + H2O[m] => 3-hydroxyisobutyrate[m] + CoA[m] + H+[m]'	7.55749e-13		0	0
'MAR03759'	'Valine, leucine, and isoleucine metabolism'	'2-methyl-3-oxopropanoate[m] + H2O[m] + NAD+[m] => 2 H+[m] + methylmalonate[m] + NADH[m]'	0		0	0
'MAR03763'	'Valine, leucine, and isoleucine metabolism'	'CoA[m] + H+[m] + methylmalonate[m] => (R)-methylmalonyl-CoA[m] + H2O[m]'	0		0	0
'MAR03767'	'Valine, leucine, and isoleucine metabolism'	'4-methyl-2-oxopentanoate[m] + CoA[m] + NAD+[m] => CO2[m] + isovaleryl-CoA[m] + NADH[m]'	0		0	0
'MAR03769'	'Valine, leucine, and isoleucine metabolism'	'3-methylcrotonyl-CoA[m] + ubiquinol[m] <=> isovaleryl-CoA[m] + ubiquinone[m]'	-0.016958		-1000	1000
'MAR03773'	'Valine, leucine, and isoleucine metabolism'	'3-methylcrotonyl-CoA[m] + ATP[m] + HCO3-[m] => 3-methylglutaconyl-CoA[m] + ADP[m] + H+[m] + Pi[m]'	7.55749e-13		0	0
'MAR03775'	'Valine, leucine, and isoleucine metabolism'	'3-methylglutaconyl-CoA[m] + H2O[m] <=> HMG-CoA[m]'	2.79759e-14		0	0
'MAR03780'	'Valine, leucine, and isoleucine metabolism'	'2-oxo-3-methylvalerate[m] + CoA[m] + NAD+[m] => 2-methylbutyryl-CoA[m] + CO2[m] + NADH[m]'	0		0	0
'MAR03783'	'Valine, leucine, and isoleucine metabolism'	'2-methylbutyryl-CoA[m] + ubiquinone[m] <=> tiglyl-CoA[m] + ubiquinol[m]'	0.016958		-1000	1000
'MAR03785'	'Valine, leucine, and isoleucine metabolism'	'H2O[m] + tiglyl-CoA[m] => (S)-3-hydroxy-2-methylbutyryl-CoA[m]'	7.55749e-13		0	0
'MAR03790'	'Valine, leucine, and isoleucine metabolism'	'2-methyl-3-oxopropanoate[c] + H2O[c] + O2[c] => H+[c] + H2O2[c] + methylmalonate[c]'	0		0	0
'MAR03792'	'Valine, leucine, and isoleucine metabolism'	'2-methyl-3-oxopropanoate[m] + glutamate[m] <=> AKG[m] + D-3-amino-isobutanoate[m]'	0		0	0
'MAR03796'	'Valine, leucine, and isoleucine metabolism'	'AMP[m] + H+[m] + propanoyl-CoA[m] <=> CoA[m] + propinol adenylate[m]'	-4.16651e-14		-1000	1000
'MAR03823'	'Valine, leucine, and isoleucine metabolism'	'(S)-3-hydroxy-2-methylbutyryl-CoA[m] + NAD+[m] <=> 2-methylacetoacetyl-CoA[m] + H+[m] + NADH[m]'	2.79759e-14		0	0
'MAR06416'	'Valine, leucine, and isoleucine metabolism'	'3-methyl-2-oxobutyrate[m] + H+[m] + lipoamide[m] => CO2[m] + S-(2-methylpropanoyl)-dihydrolipoamide[m]'	0		0	0
'MAR03988'	'Amino sugar and nucleotide sugar metabolism'	'chitobiose[l] + H2O[l] => 2 N-acetylglucosamine[l]'	0		0	0
'MAR04124'	'Amino sugar and nucleotide sugar metabolism'	'H+[r] + UDP-glucuronate[r] => CO2[r] + UDP-xylose[r]'	0		0	0
'MAR04158'	'Amino sugar and nucleotide sugar metabolism'	'H+[c] + N-acetylglucosamine-1-phosphate[c] + UTP[c] => PPi[c] + UDP-N-acetylglucosamine[c]'	0.000446367		0	0.793582
'MAR04159'	'Amino sugar and nucleotide sugar metabolism'	'UDP-N-acetyl-D-galactosamine[c] <=> UDP-N-acetylglucosamine[c]'	0		0	0
'MAR04299'	'Amino sugar and nucleotide sugar metabolism'	'glucosamine-6-phosphate[c] + H2O[c] => fructose-6-phosphate[c] + H+[c] + NH3[c]'	4.74861e-12		0	8.64241
'MAR04300'	'Amino sugar and nucleotide sugar metabolism'	'fructose-6-phosphate[c] + glutamine[c] => glucosamine-6-phosphate[c] + glutamate[c]'	1.00791e-10		0	8.62241
'MAR04494'	'Amino sugar and nucleotide sugar metabolism'	'ATP[c] + glucosamine[c] => ADP[c] + glucosamine-6-phosphate[c] + H+[c]'	1.70777e-10		0	0.01
'MAR04524'	'Amino sugar and nucleotide sugar metabolism'	'ATP[c] + N-acetylglucosamine[c] => ADP[c] + H+[c] + N-acetylglucosamine-6-phosphate[c]'	4.44172e-11		0	0.01
'MAR04525'	'Amino sugar and nucleotide sugar metabolism'	'H2O[r] + UDP-N-acetylglucosamine[r] => H+[r] + N-acetyl-D-mannosamine[r] + UDP[r]'	0		0	0
'MAR04526'	'Amino sugar and nucleotide sugar metabolism'	'H2O[c] + UDP-N-acetylglucosamine[c] => H+[c] + N-acetyl-D-mannosamine[c] + UDP[c]'	7.55749e-13		0	0
'MAR04528'	'Amino sugar and nucleotide sugar metabolism'	'ATP[c] + N-acetyl-D-mannosamine[c] => ADP[c] + H+[c] + N-acetylmannosamine-6-phosphate[c]'	1.81645e-12		0	3.8222
'MAR04529'	'Amino sugar and nucleotide sugar metabolism'	'H2O[c] + N-acetylmannosamine-6-phosphate[c] + PEP[c] => N-acetylneuraminate-9-phosphate[c] + Pi[c]'	1.81645e-12		0	3.8222
'MAR04530'	'Amino sugar and nucleotide sugar metabolism'	'H2O[c] + N-acetylneuraminate-9-phosphate[c] => N-acetylneuraminate[c] + Pi[c]'	1.81645e-12		0	3.8222
'MAR04532'	'Amino sugar and nucleotide sugar metabolism'	'CMP-neuNGc[c] + PPi[c] <=> CTP[c] + neungc[c]'	0		0	0
'MAR04536'	'Amino sugar and nucleotide sugar metabolism'	'CMP-N-acetylneuraminate[n] + PPi[n] <=> CTP[n] + N-acetylneuraminate[n]'	0		0	0
'MAR04628'	'Amino sugar and nucleotide sugar metabolism'	'acetyl-CoA[c] + glucosamine-6-phosphate[c] => CoA[c] + H+[c] + N-acetylglucosamine-6-phosphate[c]'	0.000446367		0	6.93329
'MAR04629'	'Amino sugar and nucleotide sugar metabolism'	'H2O[c] + N-acetylglucosamine-6-phosphate[c] => acetate[c] + glucosamine-6-phosphate[c]'	6.43861e-12		0	6.93829
'MAR04631'	'Amino sugar and nucleotide sugar metabolism'	'N-acetylglucosamine-6-phosphate[c] => N-acetylglucosamine-1-phosphate[c]'	0.000446367		0	0.793582
'MAR08371'	'Amino sugar and nucleotide sugar metabolism'	'H2O[c] + mannose-6-phosphate[c] + PEP[c] => 3-deoxy-D-glycero-D-galacto-2-nonulosonic acid-9-phosphate[c] + Pi[c]'	0		0	0
'MAR08373'	'Amino sugar and nucleotide sugar metabolism'	'N-acetyl-D-mannosamine[c] + pyruvate[c] <=> N-acetylneuraminate[c]'	-1.03273e-12		-3.8222	0
'MAR08375'	'Amino sugar and nucleotide sugar metabolism'	'chitin-component[c] + H2O[c] => N-acetylglucosamine[c]'	4.44172e-11		0	0.01
'MAR08377'	'Amino sugar and nucleotide sugar metabolism'	'CTP[c] + N-acetylneuraminate[c] => CMP-N-acetylneuraminate[c] + PPi[c]'	0		0	0
'MAR05130'	'Aminoacyl-tRNA biosynthesis'	'ATP[c] + tRNA(tyr)[c] + tyrosine[c] => AMP[c] + L-tyrosyl-tRNA(tyr)[c] + PPi[c]'	0.00425521		0.00168889	0.0511371
'MAR05131'	'Aminoacyl-tRNA biosynthesis'	'alanine[c] + ATP[c] + tRNA(ala)[c] => AMP[c] + L-alanyl-tRNA(ala)[c] + PPi[c]'	0.0128705		0.0056	0.16956
'MAR05132'	'Aminoacyl-tRNA biosynthesis'	'arginine[c] + ATP[c] + tRNA(arg)[c] => AMP[c] + L-arginyl-tRNA(arg)[c] + PPi[c]'	0.00711468		0.0024	0.0726685
'MAR05133'	'Aminoacyl-tRNA biosynthesis'	'asparagine[c] + ATP[c] + tRNA(asn)[c] => AMP[c] + L-asparaginyl-tRNA(asn)[c] + PPi[c]'	0.00497834		0.00151111	0.0457543
'MAR05134'	'Aminoacyl-tRNA biosynthesis'	'aspartate[c] + ATP[c] + tRNA(asp)[c] => AMP[c] + L-aspartyl-tRNA(asp)[c] + PPi[c]'	0.00828593		0.0032	0.0968914
'MAR05135'	'Aminoacyl-tRNA biosynthesis'	'ATP[c] + cysteine[c] + tRNA(cys)[c] => AMP[c] + L-cysteinyl-tRNA(cys)[c] + PPi[c]'	0.00466753		0.00311111	0.0942
'MAR05136'	'Aminoacyl-tRNA biosynthesis'	'ATP[c] + glutamine[c] + tRNA(gln)[c] => AMP[c] + L-glutaminyl-tRNA(gln)[c] + PPi[c]'	0.00573201		0.00177778	0.0538285
'MAR05137'	'Aminoacyl-tRNA biosynthesis'	'ATP[c] + glutamate[c] + tRNA(glu)[c] => AMP[c] + L-glutamyl-tRNA(glu)[c] + PPi[c]'	0.0126161		0.00551111	0.166868
'MAR05138'	'Aminoacyl-tRNA biosynthesis'	'ATP[c] + glycine[c] + tRNA(gly)[c] => AMP[c] + glycyl-tRNA(gly)[c] + PPi[c]'	0.00792183		0.00115556	0.0376456
'MAR05139'	'Aminoacyl-tRNA biosynthesis'	'ATP[c] + histidine[c] + tRNA(his)[c] => AMP[c] + L-histidyl-tRNA(his)[c] + PPi[c]'	0.00350154		0.00142222	0.0430628
'MAR05140'	'Aminoacyl-tRNA biosynthesis'	'ATP[c] + isoleucine[c] + tRNA(ile)[c] => AMP[c] + L-isoleucyl-tRNA(ile)[c] + PPi[c]'	0.00494275		0.0008	0.0255203
'MAR05141'	'Aminoacyl-tRNA biosynthesis'	'ATP[c] + leucine[c] + tRNA(leu)[c] => AMP[c] + L-leucyl-tRNA(leu)[c] + PPi[c]'	0.0139967		0.00568889	0.172251
'MAR05142'	'Aminoacyl-tRNA biosynthesis'	'ATP[c] + lysine[c] + tRNA(lys)[c] => AMP[c] + L-lysyl-tRNA(lys)[c] + PPi[c]'	0.011842		0.00533333	0.161486
'MAR05143'	'Aminoacyl-tRNA biosynthesis'	'ATP[c] + methionine[c] + tRNA(met)[c] => AMP[c] + L-methionyl-tRNA(met)[c] + PPi[c]'	0.00269038		0.000622222	0.01884
'MAR05145'	'Aminoacyl-tRNA biosynthesis'	'ATP[c] + phenylalanine[c] + tRNA(phe)[c] => AMP[c] + L-phenylalanyl-tRNA(phe)[c] + PPi[c]'	0.00642061		0.00311111	0.0942
'MAR05146'	'Aminoacyl-tRNA biosynthesis'	'ATP[c] + proline[c] + tRNA(pro)[c] => AMP[c] + L-prolyl-tRNA(pro)[c] + PPi[c]'	0.00684429		0.00213333	0.0645943
'MAR05147'	'Aminoacyl-tRNA biosynthesis'	'ATP[c] + serine[c] + tRNA(ser)[c] => AMP[c] + L-seryl-tRNA(ser)[c] + PPi[c]'	0.00861043		0.00248889	0.07536
'MAR05148'	'Aminoacyl-tRNA biosynthesis'	'ATP[c] + threonine[c] + tRNA(thr)[c] => AMP[c] + L-threonyl-tRNA(thr)[c] + PPi[c]'	0.00750025		0.00257778	0.0780514
'MAR05149'	'Aminoacyl-tRNA biosynthesis'	'ATP[c] + tRNA(trp)[c] + tryptophan[c] => AMP[c] + L-tryptophanyl-tRNA(trp)[c] + PPi[c]'	0.00109628		0.000177778	0.00566906
'MAR05150'	'Aminoacyl-tRNA biosynthesis'	'ATP[c] + tRNA(val)[c] + valine[c] => AMP[c] + L-valyl-tRNA(val)[c] + PPi[c]'	0.00992446		0.00382222	0.115731
'MAR07171'	'O-glycan metabolism'	'CMP-N-acetylneuraminate[g] + T-antigen[g] => CMP[g] + H+[g] + sialyl-T antigen[g]'	0		0	0
'MAR07174'	'O-glycan metabolism'	'Tn-antigen[g] + UDP-N-acetylglucosamine[g] => core 3[g] + H+[g] + UDP[g]'	0		0	0
'MAR07175'	'O-glycan metabolism'	'core 3[g] + UDP-N-acetylglucosamine[g] => core 4[g] + H+[g] + UDP[g]'	0		0	0
'MAR07180'	'O-glycan metabolism'	'Tn-antigen[g] + UDP-N-acetylglucosamine[g] => G00031[g] + H+[g] + UDP[g]'	0		0	0
'MAR07181'	'O-glycan metabolism'	'G00031[g] + UDP-galactose[g] => G00032[g] + H+[g] + UDP[g]'	0		0	0
'MAR07436'	'O-glycan metabolism'	'[protein]-L-serine[g] + UDP-N-acetyl-D-galactosamine[g] => H+[g] + Tn-antigen[g] + UDP[g]'	0		0	0
'MAR07438'	'O-glycan metabolism'	'Tn-antigen[g] + UDP-galactose[g] => H+[g] + T-antigen[g] + UDP[g]'	0		0	0
'MAR07440'	'O-glycan metabolism'	'T-antigen[g] + UDP-N-acetylglucosamine[g] => core 2[g] + H+[g] + UDP[g]'	0		0	0
'MAR08257'	'O-glycan metabolism'	'Tn-antigen[g] + UDP-N-acetylglucosamine[g] => core 6[g] + H+[g] + UDP[g]'	0		0	0
'MAR01532'	'N-glycan metabolism'	'PPi[c] + trans,trans,cis-geranyl-geranyl-pp[c] <=> dimethylallyl-PP[c] + farnesyl-PP[c]'	0		0	0
'MAR07254'	'N-glycan metabolism'	'16 isopentenyl-pPP[c] + trans,trans,cis-geranyl-geranyl-pp[c] => dehydrodolichol-diphosphate[c] + 16 PPi[c]'	0		0	0
'MAR07261'	'N-glycan metabolism'	'dolichyl-phosphate[r] + H2O[r] => dolichol[r] + Pi[r]'	0		0	0
'MAR07263'	'N-glycan metabolism'	'CTP[c] + dolichol[c] => CDP[c] + dolichyl-phosphate[c] + H+[c]'	0		0	0
'MAR07264'	'N-glycan metabolism'	'dolichyl-phosphate[c] + UDP-N-acetylglucosamine[c] => N-acetyl-D-glucosaminyldiphosphodolichol[c] + UMP[c]'	0		0	0
'MAR07265'	'N-glycan metabolism'	'N-acetyl-D-glucosaminyldiphosphodolichol[c] + UDP-N-acetylglucosamine[c] => H+[c] + N,N-chitobiosyldiphosphodolichol[c] + UDP[c]'	0		0	0
'MAR07266'	'N-glycan metabolism'	'GDP-mannose[c] + N,N-chitobiosyldiphosphodolichol[c] => beta-D-mannosyldiacetylchitobiosyldiphosphodolichol[c] + GDP[c] + H+[c]'	0		0	0
'MAR07267'	'N-glycan metabolism'	'''beta-D-mannosyldiacetylchitobiosyldiphosphodolichol[c] + GDP-mannose[c] => alpha-D-mannosyl-beta-D-mannosyl-diacetylchitobiosyld...'' <Preview truncated at 128 characters>'	0		0	0
'MAR07268'	'N-glycan metabolism'	'alpha-D-mannosyl-beta-D-mannosyl-diacetylchitobiosyldiphosphodolichol[c] + GDP-mannose[c] => G00005[c] + GDP[c] + H+[c]'	0		0	0
'MAR07269'	'N-glycan metabolism'	'G00005[c] + GDP-mannose[c] => G10526[c] + GDP[c] + H+[c]'	0		0	0
'MAR07270'	'N-glycan metabolism'	'G10526[c] + GDP-mannose[c] => G00006[c] + GDP[c] + H+[c]'	0		0	0
'MAR07271'	'N-glycan metabolism'	'dolichyl-phosphate[c] + GDP-mannose[c] => dolichyl-phosphate-D-mannose[c] + GDP[c]'	0		0	0
'MAR07274'	'N-glycan metabolism'	'dolichyl-phosphate-D-mannose[r] + G00006[r] => dolichyl-phosphate[r] + G10595[r] + H+[r]'	0		0	0
'MAR07275'	'N-glycan metabolism'	'dolichyl-phosphate-D-mannose[r] + G10595[r] => dolichyl-phosphate[r] + G10596[r] + H+[r]'	0		0	0
'MAR07276'	'N-glycan metabolism'	'dolichyl-phosphate-D-mannose[r] + G10596[r] => dolichyl-phosphate[r] + G10597[r] + H+[r]'	0		0	0
'MAR07277'	'N-glycan metabolism'	'dolichyl-phosphate-D-mannose[r] + G10597[r] => dolichyl-phosphate[r] + G00007[r] + H+[r]'	0		0	0
'MAR07278'	'N-glycan metabolism'	'dolichyl-phosphate[r] + UDP-glucose[r] => dolichyl-D-glucosyl-phosphate[r] + UDP[r]'	0		0	0
'MAR07279'	'N-glycan metabolism'	'dolichyl-D-glucosyl-phosphate[r] + G00007[r] => dolichyl-phosphate[r] + G10598[r] + H+[r]'	0		0	0
'MAR07280'	'N-glycan metabolism'	'dolichyl-D-glucosyl-phosphate[r] + G10598[r] => dolichyl-phosphate[r] + G10599[r] + H+[r]'	0		0	0
'MAR07281'	'N-glycan metabolism'	'dolichyl-D-glucosyl-phosphate[r] + G10599[r] => (Glc)3 (GlcNAc)2 (Man)9 (PP-Dol)1[r] + dolichyl-phosphate[r] + H+[r]'	0		0	0
'MAR07285'	'N-glycan metabolism'	'''(Glc)3 (GlcNAc)2 (Man)9 (PP-Dol)1[r] + [protein]-L-asparagine[r] => (alpha-D-Glucosyl)3-(alpha-D-mannosyl)8-beta-D-mannosyl-diac...'' <Preview truncated at 128 characters>'	0		0	0
'MAR07286'	'N-glycan metabolism'	'''(alpha-D-Glucosyl)3-(alpha-D-mannosyl)8-beta-D-mannosyl-diacetylchitobiosyl-L-asparagine (protein)[r] + H2O[r] => (alpha-D-Gluco...'' <Preview truncated at 128 characters>'	0		0	0
'MAR07287'	'N-glycan metabolism'	'''(alpha-D-Glucosyl)2-(alpha-D-mannosyl)8-beta-D-mannosyl-diacetylchitobiosyl-L-asparagine (protein)[r] + H2O[r] => (alpha-D-Gluco...'' <Preview truncated at 128 characters>'	0		0	0
'MAR07288'	'N-glycan metabolism'	'''(alpha-D-Glucosyl)-(alpha-D-mannosyl)8-beta-D-mannosyl-diacetylchitobiosyl-L-asparagine (protein)[r] + H2O[r] => glucosyl-(alpha...'' <Preview truncated at 128 characters>'	0		0	0
'MAR07289'	'N-glycan metabolism'	'''(alpha-D-Glucosyl)-(alpha-D-mannosyl)8-beta-D-mannosyl-diacetylchitobiosyl-L-asparagine (protein)[r] + H2O[r] => glucosyl-(alpha...'' <Preview truncated at 128 characters>'	0		0	0
'MAR07290'	'N-glycan metabolism'	'''(alpha-D-Glucosyl)-(alpha-D-mannosyl)8-beta-D-mannosyl-diacetylchitobiosyl-L-asparagine (protein)[r] + H2O[r] => (alpha-D-mannos...'' <Preview truncated at 128 characters>'	0		0	0
'MAR07291'	'N-glycan metabolism'	'''glucosyl-(alpha-D-mannosyl)7-beta-D-mannosyl-diacetylchitobiosyl-L-asparagine, isoform C (protein)[r] + H2O[r] => glucosyl-(alph...'' <Preview truncated at 128 characters>'	0		0	0
'MAR07293'	'N-glycan metabolism'	'''(alpha-D-mannosyl)8-beta-D-mannosyl-diacetylchitobiosyl-L-asparagine (protein)[r] + H2O[r] => (alpha-D-mannosyl)7-beta-D-mannosy...'' <Preview truncated at 128 characters>'	0		0	0
'MAR07300'	'Transport reactions'	'''(alpha-D-mannosyl)7-beta-D-mannosyl-diacetylchitobiosyl-L-asparagine, isoform B (protein)[r] => (alpha-D-mannosyl)7-beta-D-manno...'' <Preview truncated at 128 characters>'	0		0	0
'MAR07308'	'N-glycan metabolism'	'''(alpha-D-mannosyl)8-beta-D-mannosyl-diacetylchitobiosyl-L-asparagine (protein)[g] + H2O[g] => (alpha-D-mannosyl)7-beta-D-mannosy...'' <Preview truncated at 128 characters>'	0		0	0
'MAR07309'	'N-glycan metabolism'	'''(alpha-D-mannosyl)8-beta-D-mannosyl-diacetylchitobiosyl-L-asparagine (protein)[g] + H2O[g] => (alpha-D-mannosyl)7-beta-D-mannosy...'' <Preview truncated at 128 characters>'	0		0	0
'MAR07310'	'N-glycan metabolism'	'''(alpha-D-mannosyl)7-beta-D-mannosyl-diacetylchitobiosyl-L-asparagine, isoform A (protein)[g] + H2O[g] => (alpha-D-mannosyl)6-bet...'' <Preview truncated at 128 characters>'	0		0	0
'MAR07311'	'N-glycan metabolism'	'''(alpha-D-mannosyl)7-beta-D-mannosyl-diacetylchitobiosyl-L-asparagine, isoform B (protein)[g] + H2O[g] => (alpha-D-mannosyl)6-bet...'' <Preview truncated at 128 characters>'	0		0	0
'MAR07312'	'N-glycan metabolism'	'''(alpha-D-mannosyl)7-beta-D-mannosyl-diacetylchitobiosyl-L-asparagine, isoform B (protein)[g] + H2O[g] => (alpha-D-mannosyl)6-bet...'' <Preview truncated at 128 characters>'	0		0	0
'MAR07313'	'N-glycan metabolism'	'''(alpha-D-mannosyl)7-beta-D-mannosyl-diacetylchitobiosyl-L-asparagine, isoform A (protein)[g] + H2O[g] => (alpha-D-mannosyl)6-bet...'' <Preview truncated at 128 characters>'	0		0	0
'MAR07314'	'N-glycan metabolism'	'''(alpha-D-mannosyl)7-beta-D-mannosyl-diacetylchitobiosyl-L-asparagine, isoform C (protein)[g] + H2O[g] => (alpha-D-mannosyl)6-bet...'' <Preview truncated at 128 characters>'	0		0	0
'MAR07315'	'N-glycan metabolism'	'''(alpha-D-mannosyl)6-beta-D-mannosyl-diacetylchitobiosyl-L-asparagine (protein) (A)[g] + H2O[g] => (alpha-D-mannosyl)5-beta-D-man...'' <Preview truncated at 128 characters>'	0		0	0
'MAR07316'	'N-glycan metabolism'	'''(alpha-D-mannosyl)6-beta-D-mannosyl-diacetylchitobiosyl-L-asparagine (protein) (B1)[g] + H2O[g] => (alpha-D-mannosyl)5-beta-D-ma...'' <Preview truncated at 128 characters>'	0		0	0
'MAR07317'	'N-glycan metabolism'	'''(alpha-D-mannosyl)6-beta-D-mannosyl-diacetylchitobiosyl-L-asparagine (protein) (B2)[g] + H2O[g] => (alpha-D-mannosyl)5-beta-D-ma...'' <Preview truncated at 128 characters>'	0		0	0
'MAR07318'	'N-glycan metabolism'	'''(alpha-D-mannosyl)6-beta-D-mannosyl-diacetylchitobiosyl-L-asparagine (protein) (B2)[g] + H2O[g] => (alpha-D-mannosyl)5-beta-D-ma...'' <Preview truncated at 128 characters>'	0		0	0
'MAR07319'	'N-glycan metabolism'	'''(alpha-D-mannosyl)6-beta-D-mannosyl-diacetylchitobiosyl-L-asparagine (protein) (C)[g] + H2O[g] => (alpha-D-mannosyl)5-beta-D-man...'' <Preview truncated at 128 characters>'	0		0	0
'MAR07320'	'N-glycan metabolism'	'''(alpha-D-mannosyl)5-beta-D-mannosyl-diacetylchitobiosyl-L-asparagine (protein) (C)[g] + H2O[g] => (alpha-D-mannosyl)4-beta-D-man...'' <Preview truncated at 128 characters>'	0		0	0
'MAR07321'	'N-glycan metabolism'	'''(alpha-D-mannosyl)5-beta-D-mannosyl-diacetylchitobiosyl-L-asparagine (protein) (B1)[g] + H2O[g] => (alpha-D-mannosyl)4-beta-D-ma...'' <Preview truncated at 128 characters>'	0		0	0
'MAR07322'	'N-glycan metabolism'	'''(alpha-D-mannosyl)5-beta-D-mannosyl-diacetylchitobiosyl-L-asparagine (protein) (B2)[g] + H2O[g] => (alpha-D-mannosyl)4-beta-D-ma...'' <Preview truncated at 128 characters>'	0		0	0
'MAR07323'	'N-glycan metabolism'	'''(alpha-D-mannosyl)4-beta-D-mannosyl-diacetylchitobiosyl-L-asparagine (protein)[g] + UDP-N-acetylglucosamine[g] => H+[g] + nm4mas...'' <Preview truncated at 128 characters>'	0		0	0
'MAR07324'	'N-glycan metabolism'	'2 H2O[g] + nm4masn[g] => 2 mannose[g] + nm2masn[g]'	0		0	0
'MAR07325'	'N-glycan metabolism'	'nm2masn[g] + UDP-N-acetylglucosamine[g] => H+[g] + n2m2masn[g] + UDP[g]'	0		0	0
'MAR07326'	'N-glycan metabolism'	'n2m2masn[g] + UDP-N-acetylglucosamine[g] => H+[g] + n2m2nmasn[g] + UDP[g]'	0		0	0
'MAR07327'	'N-glycan metabolism'	'n2m2masn[g] + UDP-N-acetylglucosamine[g] => G00020[g] + H+[g] + UDP[g]'	0		0	0
'MAR07328'	'N-glycan metabolism'	'G00020[g] + UDP-N-acetylglucosamine[g] => G00021[g] + H+[g] + UDP[g]'	0		0	0
'MAR07329'	'N-glycan metabolism'	'G00021[g] + UDP-N-acetylglucosamine[g] => G00022[g] + H+[g] + UDP[g]'	0		0	0
'MAR07332'	'N-glycan metabolism'	'GDP-L-fucose[g] + n2m2masn[g] => fn2m2masn[g] + GDP[g] + H+[g]'	0		0	0
'MAR07333'	'N-glycan metabolism'	'fn2m2masn[g] + 2 UDP-galactose[g] => 2 H+[g] + l2fn2m2masn[g] + 2 UDP[g]'	0		0	0
'MAR07334'	'N-glycan metabolism'	'2 CMP-N-acetylneuraminate[g] + l2fn2m2masn[g] => 2 CMP[g] + 2 H+[g] + PA6[g]'	0		0	0
'MAR07428'	'N-glycan metabolism'	'(alpha-D-mannosyl)2-beta-D-mannosyl-N-acetylglucosamine[l] + 2 H2O[l] => beta-1,4-mannose-N-acetylglucosamine[l] + 2 mannose[l]'	0		0	0
'MAR07429'	'N-glycan metabolism'	'beta-1,4-mannose-N-acetylglucosamine[l] + H2O[l] => mannose[l] + N-acetylglucosamine[l]'	0		0	0
'MAR07574'	'N-glycan metabolism'	'de-Fuc form of PA6[l] + H2O[l] => [protein]-L-asparagine[l] + de-Fuc form of PA6 (wo peptide linkage)[l]'	0		0	0
'MAR07575'	'N-glycan metabolism'	'''de-Fuc form of PA6 (wo peptide linkage)[l] + H2O[l] => de-Fuc, GlcNAc removed PA6 (wo peptide linkage)[l] + N-acetylglucosamine[...'' <Preview truncated at 128 characters>'	0		0	0
'MAR07576'	'N-glycan metabolism'	'de-Fuc, GlcNAc removed PA6 (wo peptide linkage)[l] + 2 H2O[l] => l2n2m2mn[l] + 2 N-acetylneuraminate[l]'	0		0	0
'MAR07577'	'N-glycan metabolism'	'2 H2O[l] + l2n2m2mn[l] => 2 galactose[l] + n2m2mn[l]'	0		0	0
'MAR07578'	'N-glycan metabolism'	'2 H2O[l] + n2m2mn[l] => (alpha-D-mannosyl)2-beta-D-mannosyl-N-acetylglucosamine[l] + 2 N-acetylglucosamine[l]'	0		0	0
'MAR07580'	'N-glycan metabolism'	'H2O[s] + PA6[s] => 6-deoxy-L-galactose[s] + de-Fuc form of PA6[s]'	4.64707e-12		0	0.01
'MAR07582'	'N-glycan metabolism'	'H2O[l] + PA6[l] => 6-deoxy-L-galactose[l] + de-Fuc form of PA6[l]'	0		0	0
'MAR07585'	'N-glycan metabolism'	'H2O[l] + n2m2nmasn[l] => [protein]-L-asparagine[l] + n2m2nm[l]'	0		0	0
'MAR07586'	'N-glycan metabolism'	'H2O[l] + n2m2nm[l] => n2m2nmn[l] + N-acetylglucosamine[l]'	0		0	0
'MAR07587'	'N-glycan metabolism'	'3 H2O[l] + n2m2nmn[l] => (alpha-D-mannosyl)2-beta-D-mannosyl-N-acetylglucosamine[l] + 3 N-acetylglucosamine[l]'	0		0	0
'MAR08691'	'N-glycan metabolism'	'dolichyl-diphosphate[r] + H2O[r] => dolichyl-phosphate[r] + H+[r] + Pi[r]'	0		0	0
'MAR08693'	'N-glycan metabolism'	'n2m2masn[g] + UDP-N-acetylglucosamine[g] => H+[g] + n3m2masn[g] + UDP[g]'	0		0	0
'MAR08694'	'N-glycan metabolism'	'n3m2masn[g] + UDP-N-acetylglucosamine[g] => H+[g] + n4m2masn[g] + UDP[g]'	0		0	0
'MAR05151'	'Protein assembly'	'''1827 ATP[c] + 13 glycyl-tRNA(gly)[c] + 1828 H2O[c] + 63 L-alanyl-tRNA(ala)[c] + 27 L-arginyl-tRNA(arg)[c] + 17 L-asparaginyl-tRN...'' <Preview truncated at 128 characters>'	8.38114e-05		8.38114e-05	0.00269143
'MAR05155'	'Protein assembly'	'''372 ATP[c] + 6 glycyl-tRNA(gly)[c] + 373 H2O[c] + 11 L-alanyl-tRNA(ala)[c] + 9 L-arginyl-tRNA(arg)[c] + L-asparaginyl-tRNA(asn)[...'' <Preview truncated at 128 characters>'	7.55748e-13		0	0
'MAR05156'	'Protein assembly'	'''261 ATP[c] + 3 glycyl-tRNA(gly)[c] + 262 H2O[c] + 3 L-alanyl-tRNA(ala)[c] + L-arginyl-tRNA(arg)[c] + L-asparaginyl-tRNA(asn)[c] ...'' <Preview truncated at 128 characters>'	0		0	0
'MAR05157'	'Protein assembly'	'''249 ATP[c] + 3 glycyl-tRNA(gly)[c] + 250 H2O[c] + 5 L-alanyl-tRNA(ala)[c] + 4 L-arginyl-tRNA(arg)[c] + L-asparaginyl-tRNA(asn)[c...'' <Preview truncated at 128 characters>'	0		0	0
'MAR05164'	'Protein assembly'	'''2094 ATP[c] + 52 glycyl-tRNA(gly)[c] + 2095 H2O[c] + 61 L-alanyl-tRNA(ala)[c] + 27 L-arginyl-tRNA(arg)[c] + 34 L-asparaginyl-tRN...'' <Preview truncated at 128 characters>'	0		0	0
'MAR05169'	'Protein assembly'	'''855 ATP[c] + 21 glycyl-tRNA(gly)[c] + 856 H2O[c] + 21 L-alanyl-tRNA(ala)[c] + 20 L-arginyl-tRNA(arg)[c] + 11 L-asparaginyl-tRNA(...'' <Preview truncated at 128 characters>'	0		0	0
'MAR07617'	'Protein modification'	'[protein]-L-tyrosine[c] + ATP[c] => [protein]-tyrosine-phosphate[c] + ADP[c] + H+[c]'	2.17962e-12		0	8.61418
'MAR07618'	'Protein modification'	'[protein]-tyrosine-phosphate[c] + H2O[c] => [protein]-L-tyrosine[c] + Pi[c]'	2.17962e-12		0	8.61418
'MAR07621'	'Protein modification'	'[protein][c] + arginine[c] => [protein]-L-arginine[c] + H2O[c]'	0		0	0
'MAR07622'	'Protein modification'	'[protein]-L-arginine[c] + H2O[c] => [protein]-L-citrulline[c] + NH4+[c]'	0		0	0
'MAR05258'	'Protein degradation'	'''albumin[c] + 608 ATP[c] + 1216 H2O[c] => 608 ADP[c] + 63 alanine[c] + 27 arginine[c] + 17 asparagine[c] + 36 aspartate[c] + 35 c...'' <Preview truncated at 128 characters>'	4.83085e-14		0	0.00257255
'MAR05267'	'Protein degradation'	'''86 ATP[m] + 172 H2O[m] + mitoApo-[ACP][m] => 86 ADP[m] + 3 alanine[m] + arginine[m] + asparagine[m] + 13 aspartate[m] + cysteine...'' <Preview truncated at 128 characters>'	0		0	0
'MAR05274'	'Protein degradation'	'''405 ATP[l] + 810 H2O[l] + haptoglobin[l] => 405 ADP[l] + 30 alanine[l] + 9 arginine[l] + 21 asparagine[l] + 25 aspartate[l] + 12...'' <Preview truncated at 128 characters>'	9.12854e-13		0	0
'MAR05282'	'Protein degradation'	'''apoE[l] + 316 ATP[l] + 632 H2O[l] => 316 ADP[l] + 39 alanine[l] + 34 arginine[l] + asparagine[l] + 11 aspartate[l] + 2 cysteine[...'' <Preview truncated at 128 characters>'	0		0	0
'MAR05284'	'Protein degradation'	'''apoA1[l] + 266 ATP[l] + 532 H2O[l] => 266 ADP[l] + 23 alanine[l] + 17 arginine[l] + 5 asparagine[l] + 16 aspartate[l] + 30 gluta...'' <Preview truncated at 128 characters>'	4.23522e-13		0	0
'MAR05407'	'Miscellaneous'	'CO2[s] + H2O[s] <=> carbonate[s]'	-0.01		-0.01	2.91424
'MAR03861'	'Sulfur metabolism'	'3-sulfinoalanine[c] + AKG[c] + H+[c] => 3-sulfinylpyruvic acid[c] + glutamate[c]'	0		0	0
'MAR03915'	'Sulfur metabolism'	'SAM[c] + THF[c] => 5-methyl-THF[c] + SAH[c]'	0.00988982		0	3.5252
'MAR04084'	'Sulfur metabolism'	'H2O[c] + PAP[c] => AMP[c] + Pi[c]'	4.84864e-12		0	3.44567
'MAR04187'	'Sulfur metabolism'	'H2O[c] + PAPS[c] => adenylyl sulfate[c] + Pi[c]'	1.38015e-12		0	8.61418
'MAR04701'	'Sulfur metabolism'	'dimethylglycine[c] + H+[c] + SAH[c] => SAM[c] + sarcosine[c]'	0.00856179		0	0.07
'MAR08662'	'C5-branched dibasic acid metabolism'	'CoA[m] + GTP[m] + itaconate[m] <=> GDP[m] + itaconyl-CoA[m] + Pi[m]'	-0.0208302		-1000	1000
'MAR08663'	'C5-branched dibasic acid metabolism'	'ADP[m] + itaconyl-CoA[m] + Pi[m] <=> ATP[m] + CoA[m] + itaconate[m]'	-0.0208302		-1000	1000
'MAR08667'	'C5-branched dibasic acid metabolism'	'ADP[m] + mesaconyl-CoA[m] + Pi[m] <=> ATP[m] + CoA[m] + mesaconate[m]'	-0.0208302		-1000	1000
'MAR08668'	'C5-branched dibasic acid metabolism'	'CoA[m] + GTP[m] + mesaconate[m] <=> GDP[m] + mesaconyl-CoA[m] + Pi[m]'	-0.0208302		-1000	1000
'MAR00710'	'Tricarboxylic acid cycle and glyoxylate/dicarboxylate metabolism'	'isocitrate[c] + NADP+[c] => AKG[c] + CO2[c] + NADPH[c]'	0.0998703		0	2.43832
'MAR03787'	'Tricarboxylic acid cycle and glyoxylate/dicarboxylate metabolism'	'acetoacetate[m] + succinyl-CoA[m] => acetoacetyl-CoA[m] + succinate[m]'	5.22093e-12		0	0.0425
'MAR03957'	'Tricarboxylic acid cycle and glyoxylate/dicarboxylate metabolism'	'isocitrate[m] + NAD+[m] => AKG[m] + CO2[m] + NADH[m]'	3.91869e-12		0	2.43832
'MAR03958'	'Tricarboxylic acid cycle and glyoxylate/dicarboxylate metabolism'	'isocitrate[m] + NADP+[m] => AKG[m] + CO2[m] + NADPH[m]'	4.41123e-12		0	2.43832
'MAR04111'	'Tricarboxylic acid cycle and glyoxylate/dicarboxylate metabolism'	'H+[c] + oxalosuccinate[c] => AKG[c] + CO2[c]'	0.0499351		0	2.43832
'MAR04112'	'Tricarboxylic acid cycle and glyoxylate/dicarboxylate metabolism'	'H+[m] + oxalosuccinate[m] => AKG[m] + CO2[m]'	4.11166e-12		0	2.43832
'MAR04113'	'Tricarboxylic acid cycle and glyoxylate/dicarboxylate metabolism'	'H+[p] + oxalosuccinate[p] => AKG[p] + CO2[p]'	0		0	0
'MAR04139'	'Tricarboxylic acid cycle and glyoxylate/dicarboxylate metabolism'	'H+[c] + NADH[c] + OAA[c] <=> malate[c] + NAD+[c]'	0.00598291		-18.6028	28.6169
'MAR04141'	'Tricarboxylic acid cycle and glyoxylate/dicarboxylate metabolism'	'H+[m] + NADH[m] + OAA[m] <=> malate[m] + NAD+[m]'	-0.139836		-28.6169	8.76908
'MAR04145'	'Tricarboxylic acid cycle and glyoxylate/dicarboxylate metabolism'	'citrate[m] + CoA[m] + H+[m] <=> acetyl-CoA[m] + H2O[m] + OAA[m]'	-0.139836		-10.314	0.01
'MAR04147'	'Tricarboxylic acid cycle and glyoxylate/dicarboxylate metabolism'	'CoA[m] + GTP[m] + succinate[m] <=> GDP[m] + Pi[m] + succinyl-CoA[m]'	-0.0998752		-1000	1000
'MAR04149'	'Tricarboxylic acid cycle and glyoxylate/dicarboxylate metabolism'	'ATP[c] + citrate[c] + CoA[c] => acetyl-CoA[c] + ADP[c] + OAA[c] + Pi[c]'	1.21508e-12		0	8.61418
'MAR04152'	'Tricarboxylic acid cycle and glyoxylate/dicarboxylate metabolism'	'ADP[m] + Pi[m] + succinyl-CoA[m] <=> ATP[m] + CoA[m] + succinate[m]'	0.0582147		-1000	1000
'MAR04209'	'Tricarboxylic acid cycle and glyoxylate/dicarboxylate metabolism'	'AKG[m] + H+[m] + thiamin-PP[m] => 3-carboxy-1-hydroxypropyl-ThPP[m] + CO2[m]'	0.0142226		0	1.37819
'MAR04408'	'Tricarboxylic acid cycle and glyoxylate/dicarboxylate metabolism'	'fumarate[c] + H2O[c] <=> malate[c]'	-0.0536373		-1000	1000
'MAR04410'	'Tricarboxylic acid cycle and glyoxylate/dicarboxylate metabolism'	'fumarate[m] + H2O[m] <=> malate[m]'	0.245225		-1000	1000
'MAR04454'	'Tricarboxylic acid cycle and glyoxylate/dicarboxylate metabolism'	'citrate[c] <=> isocitrate[c]'	0.0628118		-1000	1000
'MAR04456'	'Tricarboxylic acid cycle and glyoxylate/dicarboxylate metabolism'	'citrate[m] <=> isocitrate[m]'	0.0579969		-1000	1000
'MAR04458'	'Tricarboxylic acid cycle and glyoxylate/dicarboxylate metabolism'	'cis-aconitate[m] + H2O[m] <=> citrate[m]'	-0.0289985		-1000	1000
'MAR04465'	'Tricarboxylic acid cycle and glyoxylate/dicarboxylate metabolism'	'H+[c] + hydroxypyruvate[c] + NADPH[c] => glycerate[c] + NADP+[c]'	4.2795e-12		0	7.32254
'MAR04585'	'Tricarboxylic acid cycle and glyoxylate/dicarboxylate metabolism'	'H+[c] + NADPH[c] + oxalosuccinate[c] <=> isocitrate[c] + NADP+[c]'	-0.0499351		-2.43832	0
'MAR04586'	'Tricarboxylic acid cycle and glyoxylate/dicarboxylate metabolism'	'H+[m] + NADPH[m] + oxalosuccinate[m] <=> isocitrate[m] + NADP+[m]'	-0.0243613		-1000	1000
'MAR04587'	'Tricarboxylic acid cycle and glyoxylate/dicarboxylate metabolism'	'H+[p] + NADPH[p] + oxalosuccinate[p] <=> isocitrate[p] + NADP+[p]'	0		0	0
'MAR04588'	'Tricarboxylic acid cycle and glyoxylate/dicarboxylate metabolism'	'H+[m] + NADH[m] + oxalosuccinate[m] <=> isocitrate[m] + NAD+[m]'	0.0243613		-1000	1000
'MAR04589'	'Tricarboxylic acid cycle and glyoxylate/dicarboxylate metabolism'	'cis-aconitate[m] + H2O[m] <=> isocitrate[m]'	0.0289985		-1000	1000
'MAR04652'	'Tricarboxylic acid cycle and glyoxylate/dicarboxylate metabolism'	'fumarate[m] + ubiquinol[m] <=> succinate[m] + ubiquinone[m]'	-0.10454		-1000	1000
'MAR05294'	'Tricarboxylic acid cycle and glyoxylate/dicarboxylate metabolism'	'citrate[m] => acetate[m] + OAA[m]'	1.20672e-11		0	6.93329
'MAR05297'	'Tricarboxylic acid cycle and glyoxylate/dicarboxylate metabolism'	'AKG[m] + CoA[m] + NAD+[m] => CO2[m] + NADH[m] + succinyl-CoA[m]'	0.115422		0	1.37819
'MAR06411'	'Tricarboxylic acid cycle and glyoxylate/dicarboxylate metabolism'	'AKG[m] + H+[m] + lipoamide[m] => CO2[m] + S-succinyldihydrolipoamide[m]'	0.0284451		0	1.37819
'MAR06413'	'Tricarboxylic acid cycle and glyoxylate/dicarboxylate metabolism'	'3-carboxy-1-hydroxypropyl-ThPP[m] + lipoamide[m] => S-succinyldihydrolipoamide[m] + thiamin-PP[m]'	0.0142226		0	1.37819
'MAR06414'	'Tricarboxylic acid cycle and glyoxylate/dicarboxylate metabolism'	'CoA[m] + S-succinyldihydrolipoamide[m] <=> dihydrolipoamide[m] + succinyl-CoA[m]'	0.0426677		0	1.37819
'MAR08743'	'Tricarboxylic acid cycle and glyoxylate/dicarboxylate metabolism'	'FADH2[m] + fumarate[m] <=> FAD[m] + succinate[m]'	-0.070624		-1000	1000
'MAR08772'	'Tricarboxylic acid cycle and glyoxylate/dicarboxylate metabolism'	'ATP[c] + D-xylulose[c] => ADP[c] + D-xylulose-1-phosphate[c] + H+[c]'	9.85733e-11		0	2.14347
'MAR08773'	'Tricarboxylic acid cycle and glyoxylate/dicarboxylate metabolism'	'D-xylulose-1-phosphate[c] <=> DHAP[c] + glycolaldehyde[c]'	9.78455e-11		0	2.14347
'MAR08775'	'Tricarboxylic acid cycle and glyoxylate/dicarboxylate metabolism'	'glycolaldehyde[c] + H2O[c] + NAD+[c] => glycolate[c] + 2 H+[c] + NADH[c]'	9.85733e-11		0	2.14347
'MAR08777'	'Tricarboxylic acid cycle and glyoxylate/dicarboxylate metabolism'	'H+[m] + hydroxypyruvate[m] => CO2[m] + glycolaldehyde[m]'	0		0	0
'MAR08778'	'Tricarboxylic acid cycle and glyoxylate/dicarboxylate metabolism'	'glycolaldehyde[m] + H2O[m] + NAD+[m] => glycolate[m] + 2 H+[m] + NADH[m]'	0		0	0
'MAR08779'	'Tricarboxylic acid cycle and glyoxylate/dicarboxylate metabolism'	'glyoxalate[m] + H+[m] + NADPH[m] => glycolate[m] + NADP+[m]'	0		0	0
'MAR08780'	'Tricarboxylic acid cycle and glyoxylate/dicarboxylate metabolism'	'glyoxalate[c] + H2O[c] + NAD+[c] => 2 H+[c] + NADH[c] + oxalate[c]'	9.85733e-11		0	2.14347
'MAR08782'	'Tricarboxylic acid cycle and glyoxylate/dicarboxylate metabolism'	'H+[c] + hydroxypyruvate[c] + NADH[c] => glycerate[c] + NAD+[c]'	5.58022e-12		0	7.32254
'MAR03975'	'Oxidative phosphorylation'	'H2O[r] + PPi[r] => H+[r] + 2 Pi[r]'	7.55749e-13		0	0
'MAR03977'	'Oxidative phosphorylation'	'H2O[c] + PPi[c] => H+[c] + 2 Pi[c]'	2.72609e-12		0	7.92732
'MAR03979'	'Oxidative phosphorylation'	'H2O[p] + PPi[p] => H+[p] + 2 Pi[p]'	0		0	0
'MAR06911'	'Oxidative phosphorylation'	'FADH2[m] + ubiquinone[m] <=> FAD[m] + ubiquinol[m]'	0.033916		-1000	1000
'MAR06912'	'Oxidative phosphorylation'	'H2O[m] + PPi[m] => H+[m] + 2 Pi[m]'	0.144959		0	6.88457
'MAR06914'	'Oxidative phosphorylation'	'4 ferrocytochrome C[m] + 8 H+[m] + O2[m] => 4 ferricytochrome C[m] + 2 H2O[m] + 4 H+[i]'	0.135398		0	1.23782
'MAR06916'	'Oxidative phosphorylation'	'ADP[m] + Pi[m] + 3 H+[i] => ATP[m] + 2 H+[m] + H2O[m]'	0.473612		0	8.25216
'MAR06918'	'Oxidative phosphorylation'	'2 ferricytochrome C[m] + 2 H+[m] + ubiquinol[m] => 2 ferrocytochrome C[m] + ubiquinone[m] + 4 H+[i]'	0.270797		0	2.47564
'MAR06921'	'Oxidative phosphorylation'	'5 H+[m] + NADH[m] + ubiquinone[m] => NAD+[m] + ubiquinol[m] + 4 H+[i]'	0.055091		0	2.53568
'MAR03960'	'ROS detoxification'	'2 H+[c] + 2 O2-[c] => H2O2[c] + O2[c]'	6.01827e-13		0	0
'MAR03980'	'ROS detoxification'	'2 H2O2[c] => 2 H2O[c] + O2[c]'	0.0451311		0	1.24282
'MAR03982'	'ROS detoxification'	'2 H2O2[m] => 2 H2O[m] + O2[m]'	2.57156e-06		0	0.878134
'MAR08413'	'ROS detoxification'	'2 H+[n] + 2 O2-[n] => H2O2[n] + O2[n]'	0		0	0
'MAR08415'	'ROS detoxification'	'2 H+[p] + 2 O2-[p] => H2O2[p] + O2[p]'	9.09671e-13		0	0
'MAR00156'	'Fatty acid activation (cytosolic)'	'AMP[c] + butyryl-CoA[c] + PPi[c] <=> ATP[c] + butyrate[c] + CoA[c]'	0.0879626		-0.01	6.97877
'MAR00165'	'Fatty acid activation (cytosolic)'	'AMP[c] + pentanoyl-CoA[c] + PPi[c] <=> ATP[c] + CoA[c] + valeric acid[c]'	0		0	0
'MAR00168'	'Fatty acid activation (cytosolic)'	'AMP[c] + hexanoyl-CoA[c] + PPi[c] <=> ATP[c] + CoA[c] + hexanoic acid[c]'	0.00586419		-0.01	2.74623
'MAR00171'	'Fatty acid activation (cytosolic)'	'AMP[c] + heptanoyl-CoA[c] + PPi[c] <=> ATP[c] + CoA[c] + heptylic acid[c]'	0		0	0
'MAR00174'	'Fatty acid activation (cytosolic)'	'AMP[c] + octanoyl-CoA[c] + PPi[c] <=> ATP[c] + CoA[c] + octanoic acid[c]'	0.0171179		-0.01	2.28028
'MAR00177'	'Fatty acid activation (cytosolic)'	'AMP[c] + nonanoyl-CoA[c] + PPi[c] <=> ATP[c] + CoA[c] + nonanoic acid[c]'	0		0	0
'MAR00180'	'Fatty acid activation (cytosolic)'	'AMP[c] + decanoyl-CoA[c] + PPi[c] <=> ATP[c] + CoA[c] + decanoic acid[c]'	0		0	0
'MAR00184'	'Fatty acid activation (cytosolic)'	'AMP[c] + PPi[c] + undecanoyl-CoA[c] <=> ATP[c] + CoA[c] + undecylic acid[c]'	0		0	0
'MAR00188'	'Fatty acid activation (cytosolic)'	'AMP[c] + lauroyl-CoA[c] + PPi[c] <=> ATP[c] + CoA[c] + lauric acid[c]'	1.65137e-07		-5.33159	1.21131
'MAR00192'	'Fatty acid activation (cytosolic)'	'AMP[c] + PPi[c] + tridecanoyl-CoA[c] <=> ATP[c] + CoA[c] + tridecylic acid[c]'	1.25631e-11		-5.32155	0.281325
'MAR00196'	'Fatty acid activation (cytosolic)'	'AMP[c] + myristoyl-CoA[c] + PPi[c] <=> ATP[c] + CoA[c] + myristic acid[c]'	5.49083e-06		-5.33184	1.05154
'MAR00200'	'Fatty acid activation (cytosolic)'	'(9E)-tetradecenoic acid[c] + ATP[c] + CoA[c] <=> (9E)-tetradecenoyl-CoA[c] + AMP[c] + PPi[c]'	-1.65136e-07		-0.825554	5.32155
'MAR00204'	'Fatty acid activation (cytosolic)'	'(7Z)-tetradecenoic acid[c] + ATP[c] + CoA[c] <=> (7Z)-tetradecenoyl-CoA[c] + AMP[c] + PPi[c]'	-1.65138e-07		-0.855306	5.32489
'MAR00209'	'Fatty acid activation (cytosolic)'	'5-tetradecenoyl-CoA[c] + AMP[c] + PPi[c] <=> ATP[c] + CoA[c] + physeteric acid[c]'	1.65138e-07		-5.32489	1.04182
'MAR00213'	'Fatty acid activation (cytosolic)'	'AMP[c] + pentadecanoyl-CoA[c] + PPi[c] <=> ATP[c] + CoA[c] + pentadecylic acid[c]'	-8.2537e-13		-5.32155	0.279758
'MAR00217'	'Fatty acid activation (cytosolic)'	'AMP[c] + palmitoyl-CoA[c] + PPi[c] <=> ATP[c] + CoA[c] + palmitate[c]'	9.16515e-05		-5.3445	8.61418
'MAR00226'	'Fatty acid activation (cytosolic)'	'AMP[c] + palmitoleoyl-CoA[c] + PPi[c] <=> ATP[c] + CoA[c] + palmitolate[c]'	0.0752755		-5.32155	6.88848
'MAR00233'	'Fatty acid activation (cytosolic)'	'7-hexadecenoyl-CoA[c] + AMP[c] + PPi[c] <=> 7-palmitoleic acid[c] + ATP[c] + CoA[c]'	1.65138e-07		-5.33155	1.02763
'MAR00237'	'Fatty acid activation (cytosolic)'	'AMP[c] + heptadecanoyl-CoA[c] + PPi[c] <=> ATP[c] + CoA[c] + margaric acid[c]'	-3.30266e-07		-5.32155	0.020074
'MAR00241'	'Fatty acid activation (cytosolic)'	'(10Z)-heptadecenoic acid[c] + ATP[c] + CoA[c] <=> (10Z)-heptadecenoyl-CoA[c] + AMP[c] + PPi[c]'	-1.6513e-07		-0.259109	5.32155
'MAR00245'	'Fatty acid activation (cytosolic)'	'9-heptadecenoyl-CoA[c] + AMP[c] + PPi[c] <=> 9-heptadecylenic acid[c] + ATP[c] + CoA[c]'	1.6513e-07		-5.32155	0.25913
'MAR00249'	'Fatty acid activation (cytosolic)'	'AMP[c] + PPi[c] + stearoyl-CoA[c] <=> ATP[c] + CoA[c] + stearate[c]'	-1.09816e-05		-5.32523	0.866054
'MAR00255'	'Fatty acid activation (cytosolic)'	'(13Z)-octadecenoic acid[c] + ATP[c] + CoA[c] <=> (13Z)-octadecenoyl-CoA[c] + AMP[c] + PPi[c]'	-1.65133e-07		-0.743866	5.32655
'MAR00259'	'Fatty acid activation (cytosolic)'	'AMP[c] + cis-vaccenoyl-CoA[c] + PPi[c] <=> ATP[c] + cis-vaccenic acid[c] + CoA[c]'	1.03211e-05		-5.32489	0.948229
'MAR00263'	'Fatty acid activation (cytosolic)'	'ATP[c] + CoA[c] + oleate[c] => AMP[c] + oleoyl-CoA[c] + PPi[c]'	7.62512e-12		0	5.32843
'MAR00267'	'Fatty acid activation (cytosolic)'	'(9E)-octadecenoyl-CoA[c] + AMP[c] + PPi[c] <=> ATP[c] + CoA[c] + elaidate[c]'	0.020146		-1000	1000
'MAR00271'	'Fatty acid activation (cytosolic)'	'(13Z)-octadecenoyl-CoA[c] + AMP[c] + PPi[c] <=> (7Z)-octadecenoic acid[c] + ATP[c] + CoA[c]'	1.65133e-07		-0.915713	0.743866
'MAR00275'	'Fatty acid activation (cytosolic)'	'(6Z,9Z)-octadecadienoic acid[c] + ATP[c] + CoA[c] <=> (6Z,9Z)-octadecadienoyl-CoA[c] + AMP[c] + PPi[c]'	-1.65136e-07		-0.579217	5.32155
'MAR00279'	'Fatty acid activation (cytosolic)'	'AMP[c] + nonadecanoyl-CoA[c] + PPi[c] <=> ATP[c] + CoA[c] + nonadecylic acid[c]'	7.21512e-13		-5.32155	0.293704
'MAR00283'	'Fatty acid activation (cytosolic)'	'AMP[c] + eicosanoyl-CoA[c] + PPi[c] <=> ATP[c] + CoA[c] + eicosanoate[c]'	1.18821e-12		-5.32155	0.790937
'MAR00289'	'Fatty acid activation (cytosolic)'	'(13Z)-eicosenoic acid[c] + ATP[c] + CoA[c] <=> (13Z)-eicosenoyl-CoA[c] + AMP[c] + PPi[c]'	1.11354e-11		-0.664532	5.32155
'MAR00293'	'Fatty acid activation (cytosolic)'	'(11Z)-eicosenoyl-CoA[c] + AMP[c] + PPi[c] <=> ATP[c] + cis-gondoic acid[c] + CoA[c]'	7.95616e-12		-5.32155	0.683687
'MAR00297'	'Fatty acid activation (cytosolic)'	'9-eicosenoic acid[c] + ATP[c] + CoA[c] <=> 9-eicosenoyl-CoA[c] + AMP[c] + PPi[c]'	-3.28437e-12		-0.666727	5.32155
'MAR00301'	'Fatty acid activation (cytosolic)'	'(8Z,11Z)-eicosadienoyl-CoA[c] + AMP[c] + PPi[c] <=> 8,11-eicosadienoic acid[c] + ATP[c] + CoA[c]'	-1.65123e-07		-5.32155	0.559291
'MAR00305'	'Fatty acid activation (cytosolic)'	'(5Z,8Z,11Z)-eicosatrienoyl-CoA[c] + AMP[c] + PPi[c] <=> ATP[c] + CoA[c] + mead acid[c]'	1.6513e-07		-5.32155	0.439444
'MAR00309'	'Fatty acid activation (cytosolic)'	'AMP[c] + heneicosanoyl-CoA[c] + PPi[c] <=> ATP[c] + CoA[c] + henicosanoic acid[c]'	-1.33164e-11		-5.32155	0.286966
'MAR00313'	'Fatty acid activation (cytosolic)'	'AMP[c] + docosanoyl-CoA[c] + PPi[c] <=> ATP[c] + behenic acid[c] + CoA[c]'	-1.04276e-11		-5.32155	0.717264
'MAR00319'	'Fatty acid activation (cytosolic)'	'(13Z)-docosenoyl-CoA[c] + AMP[c] + PPi[c] <=> ATP[c] + cis-erucic acid[c] + CoA[c]'	-1.22377e-11		-5.32155	0.630891
'MAR00323'	'Fatty acid activation (cytosolic)'	'(11Z)-docosenoyl-CoA[c] + AMP[c] + PPi[c] <=> ATP[c] + cis-cetoleic acid[c] + CoA[c]'	3.20655e-12		-5.32155	0.624242
'MAR00327'	'Fatty acid activation (cytosolic)'	'AMP[c] + PPi[c] + tricosanoyl-CoA[c] <=> ATP[c] + CoA[c] + tricosanoic acid[c]'	3.75075e-12		-5.32155	0.288567
'MAR00331'	'Fatty acid activation (cytosolic)'	'AMP[c] + PPi[c] + tetracosanoyl-CoA[c] <=> ATP[c] + CoA[c] + lignocerate[c]'	-0.000365192		-5.32155	8.61418
'MAR00337'	'Fatty acid activation (cytosolic)'	'(15Z)-tetracosenoyl-CoA[c] + AMP[c] + PPi[c] <=> ATP[c] + CoA[c] + nervonic acid[c]'	-2.44403e-11		-5.32155	0.594516
'MAR00341'	'Fatty acid activation (cytosolic)'	'AMP[c] + hexacosanoyl-CoA[c] + PPi[c] <=> ATP[c] + cerotic acid[c] + CoA[c]'	-0.000779658		-5.32155	0.621997
'MAR00345'	'Fatty acid activation (cytosolic)'	'AMP[c] + hexacosenoyl-CoA[c] + PPi[c] <=> ATP[c] + CoA[c] + ximenic acid[c]'	-4.09799e-10		-5.32155	0.563599
'MAR00349'	'Fatty acid activation (cytosolic)'	'AMP[c] + linolenoyl-CoA[c] + PPi[c] <=> ATP[c] + CoA[c] + linolenate[c]'	-0.0100015		-5.32656	0
'MAR00353'	'Fatty acid activation (cytosolic)'	'(6Z,9Z,12Z,15Z)-octadecatetraenoyl-CoA[c] + AMP[c] + PPi[c] <=> ATP[c] + CoA[c] + stearidonic acid[c]'	1.0321e-06		-5.32655	0.166104
'MAR00357'	'Fatty acid activation (cytosolic)'	'(8Z,11Z,14Z,17Z)-eicosatetraenoyl-CoA[c] + AMP[c] + PPi[c] <=> ATP[c] + CoA[c] + omega-3-arachidonic acid[c]'	-0.00999625		-5.32155	0.165294
'MAR00361'	'Fatty acid activation (cytosolic)'	'(5Z,8Z,11Z,14Z,17Z)-eicosapentaenoyl-CoA[c] + AMP[c] + PPi[c] <=> ATP[c] + CoA[c] + EPA[c]'	0.0166296		-5.32656	0.165266
'MAR00365'	'Fatty acid activation (cytosolic)'	'(7Z,10Z,13Z,16Z,19Z)-docosapentaenoyl-CoA[c] + AMP[c] + PPi[c] <=> ATP[c] + CoA[c] + DPA[c]'	2.55016e-12		-5.32155	0.17633
'MAR00369'	'Fatty acid activation (cytosolic)'	'(9Z,12Z,15Z,18Z,21Z)-TPA[c] + ATP[c] + CoA[c] <=> (9Z,12Z,15Z,18Z,21Z)-tetracosapentaenoyl-CoA[c] + AMP[c] + PPi[c]'	1.65194e-07		-0.18688	5.32155
'MAR00373'	'Fatty acid activation (cytosolic)'	'(6Z,9Z,12Z,15Z,18Z,21Z)-THA[c] + ATP[c] + CoA[c] <=> (6Z,9Z,12Z,15Z,18Z,21Z)-tetracosahexaenoyl-CoA[c] + AMP[c] + PPi[c]'	-1.65135e-07		-0.196917	5.32155
'MAR00377'	'Fatty acid activation (cytosolic)'	'(4Z,7Z,10Z,13Z,16Z,19Z)-docosahexaenoyl-CoA[c] + AMP[c] + PPi[c] <=> ATP[c] + CoA[c] + DHA[c]'	-0.0078473		-5.32658	0.091002
'MAR00381'	'Fatty acid activation (cytosolic)'	'(11Z,14Z,17Z)-eicosatrienoic acid[c] + ATP[c] + CoA[c] <=> (11Z,14Z,17Z)-eicosatrienoyl-CoA[c] + AMP[c] + PPi[c]'	-2.02698e-13		-0.010761	5.32155
'MAR00385'	'Fatty acid activation (cytosolic)'	'13,16,19-docosatrienoic acid[c] + ATP[c] + CoA[c] <=> 13,16,19-docosatrienoyl-CoA[c] + AMP[c] + PPi[c]'	-3.84615e-12		-0.020813	5.32155
'MAR00389'	'Fatty acid activation (cytosolic)'	'10,13,16,19-docosatetraenoic acid[c] + ATP[c] + CoA[c] <=> 10,13,16,19-docosatetraenoyl-CoA[c] + AMP[c] + PPi[c]'	1.0774e-13		-0.166293	5.32155
'MAR00393'	'Fatty acid activation (cytosolic)'	'12,15,18,21-tetracosatetraenoic acid[c] + ATP[c] + CoA[c] <=> 12,15,18,21-tetracosatetraenoyl-CoA[c] + AMP[c] + PPi[c]'	-3.62125e-12		-0.17633	5.32155
'MAR00397'	'Fatty acid activation (cytosolic)'	'AMP[c] + linoleoyl-CoA[c] + PPi[c] <=> ATP[c] + CoA[c] + linoleate[c]'	-0.00330738		-5.32155	8.61418
'MAR00401'	'Fatty acid activation (cytosolic)'	'AMP[c] + gamma-linolenoyl-CoA[c] + PPi[c] <=> ATP[c] + CoA[c] + gamma-linolenate[c]'	1.19724e-06		-5.32155	0.050666
'MAR00405'	'Fatty acid activation (cytosolic)'	'AMP[c] + dihomo-gamma-linolenoyl-CoA[c] + PPi[c] <=> ATP[c] + CoA[c] + dihomo-gamma-linolenate[c]'	-0.0100161		-5.32155	0.049015
'MAR00409'	'Fatty acid activation (cytosolic)'	'AMP[c] + arachidonyl-CoA[c] + PPi[c] <=> arachidonate[c] + ATP[c] + CoA[c]'	0.0300333		-5.32155	1000
'MAR00413'	'Fatty acid activation (cytosolic)'	'(7Z,10Z,13Z,16Z)-docosatetraenoyl-CoA[c] + AMP[c] + PPi[c] <=> adrenic acid[c] + ATP[c] + CoA[c]'	-0.0100164		-5.32489	0.080859
'MAR00417'	'Fatty acid activation (cytosolic)'	'(9Z,12Z,15Z,18Z)-TTA[c] + ATP[c] + CoA[c] <=> (9Z,12Z,15Z,18Z)-tetracosatetraenoyl-CoA[c] + AMP[c] + PPi[c]'	1.73401e-06		-0.166293	5.32155
'MAR00421'	'Fatty acid activation (cytosolic)'	'(6Z,9Z,12Z,15Z,18Z)-TPA[c] + ATP[c] + CoA[c] <=> (6Z,9Z,12Z,15Z,18Z)-tetracosapentaenoyl-CoA[c] + AMP[c] + PPi[c]'	-1.65134e-07		-0.166293	5.32155
'MAR00425'	'Fatty acid activation (cytosolic)'	'(4Z,7Z,10Z,13Z,16Z)-DPA[c] + ATP[c] + CoA[c] <=> (4Z,7Z,10Z,13Z,16Z)-docosapentaenoyl-CoA[c] + AMP[c] + PPi[c]'	-1.5688e-06		-0.165987	5.32155
'MAR00429'	'Fatty acid activation (cytosolic)'	'(11Z,14Z)-eicosadienoic acid[c] + ATP[c] + CoA[c] <=> (11Z,14Z)-eicosadienoyl-CoA[c] + AMP[c] + PPi[c]'	1.46505e-13		-0.027945	5.32155
'MAR00433'	'Fatty acid activation (cytosolic)'	'(13Z,16Z)-docosadienoic acid[c] + ATP[c] + CoA[c] <=> (13Z,16Z)-docosadienoyl-CoA[c] + AMP[c] + PPi[c]'	-3.66408e-12		-0.037997	5.32155
'MAR00437'	'Fatty acid activation (cytosolic)'	'10,13,16-docosatrienoyl-CoA[c] + AMP[c] + PPi[c] <=> 10,13,16-docosatriynoic acid[c] + ATP[c] + CoA[c]'	2.20105e-12		-5.32155	0.060975
'MAR02942'	'Fatty acid activation (endoplasmic reticular)'	'AMP[r] + lauroyl-CoA[r] + PPi[r] <=> ATP[r] + CoA[r] + lauric acid[r]'	5.63731e-14		0	0
'MAR02943'	'Fatty acid activation (endoplasmic reticular)'	'AMP[r] + PPi[r] + tridecanoyl-CoA[r] <=> ATP[r] + CoA[r] + tridecylic acid[r]'	5.63731e-14		0	0
'MAR02944'	'Fatty acid activation (endoplasmic reticular)'	'AMP[r] + myristoyl-CoA[r] + PPi[r] <=> ATP[r] + CoA[r] + myristic acid[r]'	5.6373e-14		0	0
'MAR02945'	'Fatty acid activation (endoplasmic reticular)'	'5-tetradecenoyl-CoA[r] + AMP[r] + PPi[r] <=> ATP[r] + CoA[r] + physeteric acid[r]'	5.63731e-14		0	0
'MAR02946'	'Fatty acid activation (endoplasmic reticular)'	'(9E)-tetradecenoic acid[r] + ATP[r] + CoA[r] <=> (9E)-tetradecenoyl-CoA[r] + AMP[r] + PPi[r]'	-4.21544e-16		0	0
'MAR02947'	'Fatty acid activation (endoplasmic reticular)'	'(7Z)-tetradecenoic acid[r] + ATP[r] + CoA[r] <=> (7Z)-tetradecenoyl-CoA[r] + AMP[r] + PPi[r]'	-4.21442e-16		0	0
'MAR02948'	'Fatty acid activation (endoplasmic reticular)'	'AMP[r] + pentadecanoyl-CoA[r] + PPi[r] <=> ATP[r] + CoA[r] + pentadecylic acid[r]'	5.63732e-14		0	0
'MAR02949'	'Fatty acid activation (endoplasmic reticular)'	'AMP[r] + palmitoyl-CoA[r] + PPi[r] <=> ATP[r] + CoA[r] + palmitate[r]'	5.63731e-14		0	0
'MAR02951'	'Fatty acid activation (endoplasmic reticular)'	'7-hexadecenoyl-CoA[r] + AMP[r] + PPi[r] <=> 7-palmitoleic acid[r] + ATP[r] + CoA[r]'	5.63731e-14		0	0
'MAR02952'	'Fatty acid activation (endoplasmic reticular)'	'AMP[r] + palmitoleoyl-CoA[r] + PPi[r] <=> ATP[r] + CoA[r] + palmitolate[r]'	2.15325e-13		0	0
'MAR02954'	'Fatty acid activation (endoplasmic reticular)'	'AMP[r] + heptadecanoyl-CoA[r] + PPi[r] <=> ATP[r] + CoA[r] + margaric acid[r]'	5.6373e-14		0	0
'MAR02955'	'Fatty acid activation (endoplasmic reticular)'	'(10Z)-heptadecenoic acid[r] + ATP[r] + CoA[r] <=> (10Z)-heptadecenoyl-CoA[r] + AMP[r] + PPi[r]'	-4.21491e-16		0	0
'MAR02956'	'Fatty acid activation (endoplasmic reticular)'	'9-heptadecenoyl-CoA[r] + AMP[r] + PPi[r] <=> 9-heptadecylenic acid[r] + ATP[r] + CoA[r]'	5.63731e-14		0	0
'MAR02957'	'Fatty acid activation (endoplasmic reticular)'	'AMP[r] + PPi[r] + stearoyl-CoA[r] <=> ATP[r] + CoA[r] + stearate[r]'	5.63731e-14		0	0
'MAR02959'	'Fatty acid activation (endoplasmic reticular)'	'ATP[r] + CoA[r] + oleate[r] => AMP[r] + oleoyl-CoA[r] + PPi[r]'	1.13119e-12		0	0
'MAR02961'	'Fatty acid activation (endoplasmic reticular)'	'(9E)-octadecenoyl-CoA[r] + AMP[r] + PPi[r] <=> ATP[r] + CoA[r] + elaidate[r]'	5.63732e-14		0	0
'MAR02962'	'Fatty acid activation (endoplasmic reticular)'	'(13Z)-octadecenoic acid[r] + ATP[r] + CoA[r] <=> (13Z)-octadecenoyl-CoA[r] + AMP[r] + PPi[r]'	-4.2144e-16		0	0
'MAR02963'	'Fatty acid activation (endoplasmic reticular)'	'AMP[r] + cis-vaccenoyl-CoA[r] + PPi[r] <=> ATP[r] + cis-vaccenic acid[r] + CoA[r]'	5.6373e-14		0	0
'MAR02964'	'Fatty acid activation (endoplasmic reticular)'	'(6Z,9Z)-octadecadienoic acid[r] + ATP[r] + CoA[r] <=> (6Z,9Z)-octadecadienoyl-CoA[r] + AMP[r] + PPi[r]'	-4.21606e-16		0	0
'MAR02965'	'Fatty acid activation (endoplasmic reticular)'	'AMP[r] + nonadecanoyl-CoA[r] + PPi[r] <=> ATP[r] + CoA[r] + nonadecylic acid[r]'	5.63731e-14		0	0
'MAR02966'	'Fatty acid activation (endoplasmic reticular)'	'AMP[r] + eicosanoyl-CoA[r] + PPi[r] <=> ATP[r] + CoA[r] + eicosanoate[r]'	5.63731e-14		0	0
'MAR02967'	'Fatty acid activation (endoplasmic reticular)'	'(11Z)-eicosenoyl-CoA[r] + AMP[r] + PPi[r] <=> ATP[r] + cis-gondoic acid[r] + CoA[r]'	5.63732e-14		0	0
'MAR02968'	'Fatty acid activation (endoplasmic reticular)'	'(13Z)-eicosenoic acid[r] + ATP[r] + CoA[r] <=> (13Z)-eicosenoyl-CoA[r] + AMP[r] + PPi[r]'	-4.2152e-16		0	0
'MAR02969'	'Fatty acid activation (endoplasmic reticular)'	'9-eicosenoic acid[r] + ATP[r] + CoA[r] <=> 9-eicosenoyl-CoA[r] + AMP[r] + PPi[r]'	-4.21543e-16		0	0
'MAR02970'	'Fatty acid activation (endoplasmic reticular)'	'(8Z,11Z)-eicosadienoyl-CoA[r] + AMP[r] + PPi[r] <=> 8,11-eicosadienoic acid[r] + ATP[r] + CoA[r]'	5.63731e-14		0	0
'MAR02971'	'Fatty acid activation (endoplasmic reticular)'	'(5Z,8Z,11Z)-eicosatrienoyl-CoA[r] + AMP[r] + PPi[r] <=> ATP[r] + CoA[r] + mead acid[r]'	5.63731e-14		0	0
'MAR02972'	'Fatty acid activation (endoplasmic reticular)'	'AMP[r] + heneicosanoyl-CoA[r] + PPi[r] <=> ATP[r] + CoA[r] + henicosanoic acid[r]'	5.63732e-14		0	0
'MAR02973'	'Fatty acid activation (endoplasmic reticular)'	'AMP[r] + docosanoyl-CoA[r] + PPi[r] <=> ATP[r] + behenic acid[r] + CoA[r]'	5.63731e-14		0	0
'MAR02974'	'Fatty acid activation (endoplasmic reticular)'	'(13Z)-docosenoyl-CoA[r] + AMP[r] + PPi[r] <=> ATP[r] + cis-erucic acid[r] + CoA[r]'	5.63732e-14		0	0
'MAR02975'	'Fatty acid activation (endoplasmic reticular)'	'(11Z)-docosenoyl-CoA[r] + AMP[r] + PPi[r] <=> ATP[r] + cis-cetoleic acid[r] + CoA[r]'	5.63733e-14		0	0
'MAR02976'	'Fatty acid activation (endoplasmic reticular)'	'AMP[r] + PPi[r] + tricosanoyl-CoA[r] <=> ATP[r] + CoA[r] + tricosanoic acid[r]'	5.63731e-14		0	0
'MAR02977'	'Fatty acid activation (endoplasmic reticular)'	'AMP[r] + PPi[r] + tetracosanoyl-CoA[r] <=> ATP[r] + CoA[r] + lignocerate[r]'	5.63731e-14		0	0
'MAR02978'	'Fatty acid activation (endoplasmic reticular)'	'(15Z)-tetracosenoyl-CoA[r] + AMP[r] + PPi[r] <=> ATP[r] + CoA[r] + nervonic acid[r]'	5.63733e-14		0	0
'MAR02979'	'Fatty acid activation (endoplasmic reticular)'	'AMP[r] + hexacosanoyl-CoA[r] + PPi[r] <=> ATP[r] + cerotic acid[r] + CoA[r]'	5.63731e-14		0	0
'MAR02980'	'Fatty acid activation (endoplasmic reticular)'	'AMP[r] + hexacosenoyl-CoA[r] + PPi[r] <=> ATP[r] + CoA[r] + ximenic acid[r]'	5.63731e-14		0	0
'MAR02981'	'Fatty acid activation (endoplasmic reticular)'	'AMP[r] + linolenoyl-CoA[r] + PPi[r] <=> ATP[r] + CoA[r] + linolenate[r]'	1.26176e-11		0	0.010761
'MAR02982'	'Fatty acid activation (endoplasmic reticular)'	'(6Z,9Z,12Z,15Z)-octadecatetraenoyl-CoA[r] + AMP[r] + PPi[r] <=> ATP[r] + CoA[r] + stearidonic acid[r]'	5.31788e-12		0	0.17633
'MAR02983'	'Fatty acid activation (endoplasmic reticular)'	'(8Z,11Z,14Z,17Z)-eicosatetraenoyl-CoA[r] + AMP[r] + PPi[r] <=> ATP[r] + CoA[r] + omega-3-arachidonic acid[r]'	5.63732e-14		0	0
'MAR02984'	'Fatty acid activation (endoplasmic reticular)'	'(5Z,8Z,11Z,14Z,17Z)-eicosapentaenoyl-CoA[r] + AMP[r] + PPi[r] <=> ATP[r] + CoA[r] + EPA[r]'	5.63731e-14		0	0
'MAR02985'	'Fatty acid activation (endoplasmic reticular)'	'(7Z,10Z,13Z,16Z,19Z)-docosapentaenoyl-CoA[r] + AMP[r] + PPi[r] <=> ATP[r] + CoA[r] + DPA[r]'	5.63731e-14		0	0
'MAR02986'	'Fatty acid activation (endoplasmic reticular)'	'(9Z,12Z,15Z,18Z,21Z)-TPA[r] + ATP[r] + CoA[r] <=> (9Z,12Z,15Z,18Z,21Z)-tetracosapentaenoyl-CoA[r] + AMP[r] + PPi[r]'	-4.21493e-16		0	0
'MAR02987'	'Fatty acid activation (endoplasmic reticular)'	'(6Z,9Z,12Z,15Z,18Z,21Z)-THA[r] + ATP[r] + CoA[r] <=> (6Z,9Z,12Z,15Z,18Z,21Z)-tetracosahexaenoyl-CoA[r] + AMP[r] + PPi[r]'	-4.21544e-16		0	0
'MAR02988'	'Fatty acid activation (endoplasmic reticular)'	'(4Z,7Z,10Z,13Z,16Z,19Z)-docosahexaenoyl-CoA[r] + AMP[r] + PPi[r] <=> ATP[r] + CoA[r] + DHA[r]'	5.6373e-14		0	0
'MAR02989'	'Fatty acid activation (endoplasmic reticular)'	'(11Z,14Z,17Z)-eicosatrienoic acid[r] + ATP[r] + CoA[r] <=> (11Z,14Z,17Z)-eicosatrienoyl-CoA[r] + AMP[r] + PPi[r]'	-4.21543e-16		0	0
'MAR02990'	'Fatty acid activation (endoplasmic reticular)'	'13,16,19-docosatrienoic acid[r] + ATP[r] + CoA[r] <=> 13,16,19-docosatrienoyl-CoA[r] + AMP[r] + PPi[r]'	-4.21491e-16		0	0
'MAR02991'	'Fatty acid activation (endoplasmic reticular)'	'AMP[r] + linoleoyl-CoA[r] + PPi[r] <=> ATP[r] + CoA[r] + linoleate[r]'	5.63731e-14		0	0
'MAR02992'	'Fatty acid activation (endoplasmic reticular)'	'AMP[r] + gamma-linolenoyl-CoA[r] + PPi[r] <=> ATP[r] + CoA[r] + gamma-linolenate[r]'	5.63731e-14		0	0
'MAR02994'	'Fatty acid activation (endoplasmic reticular)'	'AMP[r] + dihomo-gamma-linolenoyl-CoA[r] + PPi[r] <=> ATP[r] + CoA[r] + dihomo-gamma-linolenate[r]'	5.63731e-14		0	0
'MAR02996'	'Fatty acid activation (endoplasmic reticular)'	'AMP[r] + arachidonyl-CoA[r] + PPi[r] <=> arachidonate[r] + ATP[r] + CoA[r]'	5.63731e-14		0	0
'MAR02998'	'Fatty acid activation (endoplasmic reticular)'	'(7Z,10Z,13Z,16Z)-docosatetraenoyl-CoA[r] + AMP[r] + PPi[r] <=> adrenic acid[r] + ATP[r] + CoA[r]'	5.6373e-14		0	0
'MAR02999'	'Fatty acid activation (endoplasmic reticular)'	'(9Z,12Z,15Z,18Z)-TTA[r] + ATP[r] + CoA[r] <=> (9Z,12Z,15Z,18Z)-tetracosatetraenoyl-CoA[r] + AMP[r] + PPi[r]'	-4.21442e-16		0	0
'MAR03000'	'Fatty acid activation (endoplasmic reticular)'	'(6Z,9Z,12Z,15Z,18Z)-TPA[r] + ATP[r] + CoA[r] <=> (6Z,9Z,12Z,15Z,18Z)-tetracosapentaenoyl-CoA[r] + AMP[r] + PPi[r]'	-4.21527e-16		0	0
'MAR03001'	'Fatty acid activation (endoplasmic reticular)'	'(4Z,7Z,10Z,13Z,16Z)-DPA[r] + ATP[r] + CoA[r] <=> (4Z,7Z,10Z,13Z,16Z)-docosapentaenoyl-CoA[r] + AMP[r] + PPi[r]'	-4.21443e-16		0	0
'MAR03002'	'Fatty acid activation (endoplasmic reticular)'	'(11Z,14Z)-eicosadienoic acid[r] + ATP[r] + CoA[r] <=> (11Z,14Z)-eicosadienoyl-CoA[r] + AMP[r] + PPi[r]'	-4.21543e-16		0	0
'MAR03003'	'Fatty acid activation (endoplasmic reticular)'	'(13Z,16Z)-docosadienoic acid[r] + ATP[r] + CoA[r] <=> (13Z,16Z)-docosadienoyl-CoA[r] + AMP[r] + PPi[r]'	-4.21543e-16		0	0
'MAR02152'	'Fatty acid biosynthesis (even-chain)'	'acetyl-[ACP][c] + H+[c] + malonyl-[ACP][c] => [ACP][c] + acetoacetyl-[ACP][c] + CO2[c]'	4.37987e-12		0	1.66497
'MAR02153'	'Fatty acid biosynthesis (even-chain)'	'acetoacetyl-[ACP][c] + H+[c] + NADPH[c] => (R)-3-hydroxybutanoyl-[ACP][c] + NADP+[c]'	4.37987e-12		0	1.66497
'MAR02154'	'Fatty acid biosynthesis (even-chain)'	'(R)-3-hydroxybutanoyl-[ACP][c] => but-2-enoyl-[ACP][c] + H2O[c]'	4.37987e-12		0	1.66497
'MAR02155'	'Fatty acid biosynthesis (even-chain)'	'but-2-enoyl-[ACP][c] + H+[c] + NADPH[c] => butyryl-[ACP][c] + NADP+[c]'	4.37987e-12		0	1.66497
'MAR02156'	'Fatty acid biosynthesis (even-chain)'	'butyryl-[ACP][c] + H+[c] + malonyl-[ACP][c] => [ACP][c] + 3-oxohexanoyl-[ACP][c] + CO2[c]'	4.37987e-12		0	1.66497
'MAR02157'	'Fatty acid biosynthesis (even-chain)'	'3-oxohexanoyl-[ACP][c] + H+[c] + NADPH[c] => D-3-hydroxyhexanoyl-[ACP][c] + NADP+[c]'	4.37987e-12		0	1.66497
'MAR02158'	'Fatty acid biosynthesis (even-chain)'	'D-3-hydroxyhexanoyl-[ACP][c] => (2E)-hexenoyl-[ACP][c] + H2O[c]'	4.37987e-12		0	1.66497
'MAR02159'	'Fatty acid biosynthesis (even-chain)'	'(2E)-hexenoyl-[ACP][c] + H+[c] + NADPH[c] => hexanoyl-[ACP][c] + NADP+[c]'	4.37987e-12		0	1.66497
'MAR02160'	'Fatty acid biosynthesis (even-chain)'	'H+[c] + hexanoyl-[ACP][c] + malonyl-[ACP][c] => [ACP][c] + 3-oxooctanoyl-[ACP][c] + CO2[c]'	4.37987e-12		0	1.66497
'MAR02161'	'Fatty acid biosynthesis (even-chain)'	'3-oxooctanoyl-[ACP][c] + H+[c] + NADPH[c] => (R)-3-hydroxyoctanoyl-[ACP][c] + NADP+[c]'	4.37987e-12		0	1.66497
'MAR02162'	'Fatty acid biosynthesis (even-chain)'	'(R)-3-hydroxyoctanoyl-[ACP][c] => (2E)-octenoyl-[ACP][c] + H2O[c]'	4.37987e-12		0	1.66497
'MAR02163'	'Fatty acid biosynthesis (even-chain)'	'(2E)-octenoyl-[ACP][c] + H+[c] + NADPH[c] => NADP+[c] + octanoyl-[ACP][c]'	4.37987e-12		0	1.66497
'MAR02164'	'Fatty acid biosynthesis (even-chain)'	'H+[c] + malonyl-[ACP][c] + octanoyl-[ACP][c] => [ACP][c] + 3-oxodecanoyl-[ACP][c] + CO2[c]'	4.37987e-12		0	1.66497
'MAR02165'	'Fatty acid biosynthesis (even-chain)'	'3-oxodecanoyl-[ACP][c] + H+[c] + NADPH[c] => (R)-3-hydroxydecanoyl-[ACP][c] + NADP+[c]'	4.37987e-12		0	1.66497
'MAR02166'	'Fatty acid biosynthesis (even-chain)'	'(R)-3-hydroxydecanoyl-[ACP][c] => (2E)-decenoyl-[ACP][c] + H2O[c]'	4.37987e-12		0	1.66497
'MAR02167'	'Fatty acid biosynthesis (even-chain)'	'(2E)-decenoyl-[ACP][c] + H+[c] + NADPH[c] => decanoyl-[ACP][c] + NADP+[c]'	4.37987e-12		0	1.66497
'MAR02168'	'Fatty acid biosynthesis (even-chain)'	'decanoyl-[ACP][c] + H+[c] + malonyl-[ACP][c] => [ACP][c] + 3-oxododecanoyl-[ACP][c] + CO2[c]'	4.37987e-12		0	1.66497
'MAR02169'	'Fatty acid biosynthesis (even-chain)'	'3-oxododecanoyl-[ACP][c] + H+[c] + NADPH[c] => D-3-hydroxydodecanoyl-[ACP][c] + NADP+[c]'	4.37987e-12		0	1.66497
'MAR02170'	'Fatty acid biosynthesis (even-chain)'	'D-3-hydroxydodecanoyl-[ACP][c] => (2E)-dodecenoyl-[ACP][c] + H2O[c]'	4.37987e-12		0	1.66497
'MAR02171'	'Fatty acid biosynthesis (even-chain)'	'(2E)-dodecenoyl-[ACP][c] + H+[c] + NADPH[c] => dodecanoyl-[ACP][c] + NADP+[c]'	4.37987e-12		0	1.66497
'MAR02173'	'Fatty acid biosynthesis (even-chain)'	'dodecanoyl-[ACP][c] + H+[c] + malonyl-[ACP][c] => [ACP][c] + 3-oxotetradecanoyl-[ACP][c] + CO2[c]'	3.56767e-12		0	1.42911
'MAR02174'	'Fatty acid biosynthesis (even-chain)'	'3-oxotetradecanoyl-[ACP][c] + H+[c] + NADPH[c] => HMA[c] + NADP+[c]'	4.69727e-06		0	1000
'MAR02175'	'Fatty acid biosynthesis (even-chain)'	'HMA[c] => (2E)-tetradecenoyl-[ACP][c] + H2O[c]'	3.56767e-12		0	1.42911
'MAR02176'	'Fatty acid biosynthesis (even-chain)'	'(2E)-tetradecenoyl-[ACP][c] + H+[c] + NADPH[c] => NADP+[c] + tetradecanoyl-[ACP][c]'	3.56767e-12		0	1.42911
'MAR02178'	'Fatty acid biosynthesis (even-chain)'	'H+[c] + malonyl-[ACP][c] + tetradecanoyl-[ACP][c] => [ACP][c] + 3-oxohexadecanoyl-[ACP][c] + CO2[c]'	2.99416e-12		0	1.2306
'MAR02179'	'Fatty acid biosynthesis (even-chain)'	'3-oxohexadecanoyl-[ACP][c] + H+[c] + NADPH[c] => (R)-3-hydroxypalmitoyl-[ACP][c] + NADP+[c]'	2.99416e-12		0	1.2306
'MAR02180'	'Fatty acid biosynthesis (even-chain)'	'(R)-3-hydroxypalmitoyl-[ACP][c] => (2E)-hexadecenoyl-[ACP][c] + H2O[c]'	2.99416e-12		0	1.2306
'MAR02181'	'Fatty acid biosynthesis (even-chain)'	'(2E)-hexadecenoyl-[ACP][c] + H+[c] + NADPH[c] => hexadecanoyl-[ACP][c] + NADP+[c]'	2.99416e-12		0	1.2306
'MAR04156'	'Fatty acid biosynthesis (even-chain)'	'acetyl-CoA[c] + ATP[c] + HCO3-[c] => ADP[c] + H+[c] + malonyl-CoA[c] + Pi[c]'	0.00666667		0	9.94173
'MAR04295'	'Fatty acid biosynthesis (even-chain)'	'acetyl-CoA[m] + ATP[m] + HCO3-[m] => ADP[m] + H+[m] + malonyl-CoA[m] + Pi[m]'	6.15535e-12		0	10.4288
'MAR02227'	'Fatty acid biosynthesis (odd-chain)'	'[ACP][c] + propanoyl-CoA[c] => CoA[c] + propanoyl-[ACP][c]'	5.03358e-12		0	0.551271
'MAR02228'	'Fatty acid biosynthesis (odd-chain)'	'H+[c] + malonyl-[ACP][c] + propanoyl-[ACP][c] => [ACP][c] + 3-oxopentanoyl-[ACP][c] + CO2[c]'	5.03358e-12		0	0.551271
'MAR02229'	'Fatty acid biosynthesis (odd-chain)'	'3-oxopentanoyl-[ACP][c] + H+[c] + NADPH[c] => 3-hydroxypentanoyl-[ACP][c] + NADP+[c]'	5.03358e-12		0	0.551271
'MAR02230'	'Fatty acid biosynthesis (odd-chain)'	'3-hydroxypentanoyl-[ACP][c] => (2E)-pentenoyl-[ACP][c] + H2O[c]'	5.03358e-12		0	0.551271
'MAR02231'	'Fatty acid biosynthesis (odd-chain)'	'(2E)-pentenoyl-[ACP][c] + H+[c] + NADPH[c] => NADP+[c] + pentanoyl-[ACP][c]'	5.03358e-12		0	0.551271
'MAR02232'	'Fatty acid biosynthesis (odd-chain)'	'H+[c] + malonyl-[ACP][c] + pentanoyl-[ACP][c] => [ACP][c] + 3-oxoheptanoyl-[ACP][c] + CO2[c]'	5.03358e-12		0	0.551271
'MAR02233'	'Fatty acid biosynthesis (odd-chain)'	'3-oxoheptanoyl-[ACP][c] + H+[c] + NADPH[c] => 3-hydroxyheptanoyl-[ACP][c] + NADP+[c]'	5.03358e-12		0	0.551271
'MAR02234'	'Fatty acid biosynthesis (odd-chain)'	'3-hydroxyheptanoyl-[ACP][c] => (2E)-heptenoyl-[ACP][c] + H2O[c]'	5.03358e-12		0	0.551271
'MAR02235'	'Fatty acid biosynthesis (odd-chain)'	'(2E)-heptenoyl-[ACP][c] + H+[c] + NADPH[c] => heptanoyl-[ACP][c] + NADP+[c]'	5.03358e-12		0	0.551271
'MAR02236'	'Fatty acid biosynthesis (odd-chain)'	'H+[c] + heptanoyl-[ACP][c] + malonyl-[ACP][c] => [ACP][c] + 3-oxononanoyl-[ACP][c] + CO2[c]'	5.03358e-12		0	0.551271
'MAR02237'	'Fatty acid biosynthesis (odd-chain)'	'3-oxononanoyl-[ACP][c] + H+[c] + NADPH[c] => 3-hydroxynonanoyl-[ACP][c] + NADP+[c]'	5.03358e-12		0	0.551271
'MAR02238'	'Fatty acid biosynthesis (odd-chain)'	'3-hydroxynonanoyl-[ACP][c] => (2E)-nonenoyl-[ACP][c] + H2O[c]'	5.03358e-12		0	0.551271
'MAR02239'	'Fatty acid biosynthesis (odd-chain)'	'(2E)-nonenoyl-[ACP][c] + H+[c] + NADPH[c] => NADP+[c] + nonanoyl-[ACP][c]'	5.03358e-12		0	0.551271
'MAR02240'	'Fatty acid biosynthesis (odd-chain)'	'H+[c] + malonyl-[ACP][c] + nonanoyl-[ACP][c] => [ACP][c] + 3-oxoundecanoyl-[ACP][c] + CO2[c]'	5.03358e-12		0	0.551271
'MAR02241'	'Fatty acid biosynthesis (odd-chain)'	'3-oxoundecanoyl-[ACP][c] + H+[c] + NADPH[c] => 3-hydroxyundecanoyl-[ACP][c] + NADP+[c]'	5.03358e-12		0	0.551271
'MAR02242'	'Fatty acid biosynthesis (odd-chain)'	'3-hydroxyundecanoyl-[ACP][c] => (2E)-undecenoyl-[ACP][c] + H2O[c]'	5.03358e-12		0	0.551271
'MAR02243'	'Fatty acid biosynthesis (odd-chain)'	'(2E)-undecenoyl-[ACP][c] + H+[c] + NADPH[c] => NADP+[c] + undecanoyl-[ACP][c]'	5.03358e-12		0	0.551271
'MAR02244'	'Fatty acid biosynthesis (odd-chain)'	'H+[c] + malonyl-[ACP][c] + undecanoyl-[ACP][c] => [ACP][c] + 3-oxotridecanoyl-[ACP][c] + CO2[c]'	5.03358e-12		0	0.551271
'MAR02245'	'Fatty acid biosynthesis (odd-chain)'	'3-oxotridecanoyl-[ACP][c] + H+[c] + NADPH[c] => 3-hydroxytridecanoyl-[ACP][c] + NADP+[c]'	5.03358e-12		0	0.551271
'MAR02246'	'Fatty acid biosynthesis (odd-chain)'	'3-hydroxytridecanoyl-[ACP][c] => (2E)-tridecenoyl-[ACP][c] + H2O[c]'	5.03358e-12		0	0.551271
'MAR02247'	'Fatty acid biosynthesis (odd-chain)'	'(2E)-tridecenoyl-[ACP][c] + H+[c] + NADPH[c] => NADP+[c] + tridecanoyl-[ACP][c]'	5.03358e-12		0	0.551271
'MAR02249'	'Fatty acid biosynthesis (odd-chain)'	'H+[c] + malonyl-[ACP][c] + tridecanoyl-[ACP][c] => [ACP][c] + 3-oxopentadecanoyl-[ACP][c] + CO2[c]'	4.07988e-12		0	0.469102
'MAR02250'	'Fatty acid biosynthesis (odd-chain)'	'3-oxopentadecanoyl-[ACP][c] + H+[c] + NADPH[c] => 3-hydroxypentadecanoyl-[ACP][c] + NADP+[c]'	4.07988e-12		0	0.469102
'MAR02251'	'Fatty acid biosynthesis (odd-chain)'	'3-hydroxypentadecanoyl-[ACP][c] => (2E)-pentadecenoyl-[ACP][c] + H2O[c]'	4.07988e-12		0	0.469102
'MAR02252'	'Fatty acid biosynthesis (odd-chain)'	'(2E)-pentadecenoyl-[ACP][c] + H+[c] + NADPH[c] => NADP+[c] + pentadecanoyl-[ACP][c]'	4.07988e-12		0	0.469102
'MAR02254'	'Fatty acid biosynthesis (odd-chain)'	'H+[c] + malonyl-[ACP][c] + pentadecanoyl-[ACP][c] => [ACP][c] + 3-oxoheptadecanoyl-[ACP][c] + CO2[c]'	3.1526e-12		0	0.414723
'MAR02255'	'Fatty acid biosynthesis (odd-chain)'	'3-oxoheptadecanoyl-[ACP][c] + H+[c] + NADPH[c] => 3-hydroxyheptadecanoyl-[ACP][c] + NADP+[c]'	3.1526e-12		0	0.414723
'MAR02256'	'Fatty acid biosynthesis (odd-chain)'	'3-hydroxyheptadecanoyl-[ACP][c] => (2E)-heptadecenoyl-[ACP][c] + H2O[c]'	3.1526e-12		0	0.414723
'MAR02257'	'Fatty acid biosynthesis (odd-chain)'	'(2E)-heptadecenoyl-[ACP][c] + H+[c] + NADPH[c] => heptadecanoyl-[ACP][c] + NADP+[c]'	3.1526e-12		0	0.414723
'MAR02305'	'Fatty acid biosynthesis (unsaturated)'	'H+[c] + malonyl-CoA[c] + oleoyl-CoA[c] => 3-oxo-11-cis-eicosenoyl-CoA[c] + CO2[c] + CoA[c]'	5.29596e-12		0	2.58242
'MAR02307'	'Fatty acid biosynthesis (unsaturated)'	'3-oxo-11-cis-eicosenoyl-CoA[c] + H+[c] + NADPH[c] => 3(S)-hydroxy-11-cis-eicosenoyl-CoA[c] + NADP+[c]'	5.29596e-12		0	2.58242
'MAR02309'	'Fatty acid biosynthesis (unsaturated)'	'3(S)-hydroxy-11-cis-eicosenoyl-CoA[c] => H2O[c] + trans,cis-2,11-eicosadienoyl-CoA[c]'	5.29596e-12		0	2.58242
'MAR02311'	'Fatty acid biosynthesis (unsaturated)'	'H+[c] + NADPH[c] + trans,cis-2,11-eicosadienoyl-CoA[c] => (11Z)-eicosenoyl-CoA[c] + NADP+[c]'	5.29596e-12		0	2.58242
'MAR02315'	'Fatty acid biosynthesis (unsaturated)'	'(11Z)-eicosenoyl-CoA[c] + H+[c] + malonyl-CoA[c] => 3-oxo-13cis-docosenoyl-CoA[c] + CO2[c] + CoA[c]'	4.43871e-12		0	2.59499
'MAR02317'	'Fatty acid biosynthesis (unsaturated)'	'3-oxo-13cis-docosenoyl-CoA[c] + H+[c] + NADPH[c] => 3(S)-hydroxy-13-cis-docosenoyl-CoA[c] + NADP+[c]'	4.43871e-12		0	2.59499
'MAR02319'	'Fatty acid biosynthesis (unsaturated)'	'3(S)-hydroxy-13-cis-docosenoyl-CoA[c] => H2O[c] + trans,cis-2,13-docosadienoyl-CoA[c]'	4.43871e-12		0	2.59499
'MAR02321'	'Fatty acid biosynthesis (unsaturated)'	'H+[c] + NADPH[c] + trans,cis-2,13-docosadienoyl-CoA[c] => (13Z)-docosenoyl-CoA[c] + NADP+[c]'	4.43871e-12		0	2.59499
'MAR02324'	'Fatty acid biosynthesis (unsaturated)'	'(13Z)-docosenoyl-CoA[c] + H+[c] + malonyl-CoA[c] => 3-oxo-cis-15-tetracosaenoyl-CoA[c] + CO2[c] + CoA[c]'	3.47097e-12		0	0.594516
'MAR02326'	'Fatty acid biosynthesis (unsaturated)'	'3-oxo-cis-15-tetracosaenoyl-CoA[c] + H+[c] + NADPH[c] => 3(S)-hydroxy-cis-15-tetracosaenoyl-CoA[c] + NADP+[c]'	3.47097e-12		0	0.594516
'MAR02328'	'Fatty acid biosynthesis (unsaturated)'	'3(S)-hydroxy-cis-15-tetracosaenoyl-CoA[c] => H2O[c] + trans,cis-2,15-tetracosadienoyl-CoA[c]'	3.47097e-12		0	0.594516
'MAR02330'	'Fatty acid biosynthesis (unsaturated)'	'H+[c] + NADPH[c] + trans,cis-2,15-tetracosadienoyl-CoA[c] => (15Z)-tetracosenoyl-CoA[c] + NADP+[c]'	3.47097e-12		0	0.594516
'MAR02332'	'Fatty acid biosynthesis (unsaturated)'	'(15Z)-tetracosenoyl-CoA[c] + H+[c] + malonyl-CoA[c] => 3-oxo-hexacosenoyl-CoA[c] + CO2[c] + CoA[c]'	4.00048e-12		0	0.563599
'MAR02334'	'Fatty acid biosynthesis (unsaturated)'	'3-oxo-hexacosenoyl-CoA[c] + H+[c] + NADPH[c] => 3(S)-hydroxy-hexacosenoyl-CoA[c] + NADP+[c]'	4.00048e-12		0	0.563599
'MAR02336'	'Fatty acid biosynthesis (unsaturated)'	'3(S)-hydroxy-hexacosenoyl-CoA[c] => H2O[c] + trans,cis-2,17-hexacosadienoyl-CoA[c]'	4.00048e-12		0	0.563599
'MAR02338'	'Fatty acid biosynthesis (unsaturated)'	'H+[c] + NADPH[c] + trans,cis-2,17-hexacosadienoyl-CoA[c] => hexacosenoyl-CoA[c] + NADP+[c]'	4.00048e-12		0	0.563599
'MAR02342'	'Fatty acid biosynthesis (unsaturated)'	'cis-vaccenoyl-CoA[c] + H+[c] + malonyl-CoA[c] => 3-oxo-13-cis-eicosenoyl-CoA[c] + CO2[c] + CoA[c]'	5.11834e-12		0	2.54776
'MAR02343'	'Fatty acid biosynthesis (unsaturated)'	'3-oxo-13-cis-eicosenoyl-CoA[c] + H+[c] + NADPH[c] => 3(S)-hydroxy-13-cis-eicosenoyl-CoA[c] + NADP+[c]'	5.11834e-12		0	2.54776
'MAR02344'	'Fatty acid biosynthesis (unsaturated)'	'3(S)-hydroxy-13-cis-eicosenoyl-CoA[c] => H2O[c] + trans,cis-2,13-eicosadienoyl-CoA[c]'	5.11834e-12		0	2.54776
'MAR02345'	'Fatty acid biosynthesis (unsaturated)'	'H+[c] + NADPH[c] + trans,cis-2,13-eicosadienoyl-CoA[c] => (13Z)-eicosenoyl-CoA[c] + NADP+[c]'	5.11834e-12		0	2.54776
'MAR02347'	'Fatty acid biosynthesis (unsaturated)'	'(7Z)-octadecenoyl-CoA[c] + H+[c] + malonyl-CoA[c] => 3-oxo-9-cis-eicosenoyl-CoA[c] + CO2[c] + CoA[c]'	6.05073e-12		0	0.666727
'MAR02348'	'Fatty acid biosynthesis (unsaturated)'	'3-oxo-9-cis-eicosenoyl-CoA[c] + H+[c] + NADPH[c] => 3(S)-hydroxy-9-cis-eicosenoyl-CoA[c] + NADP+[c]'	6.05073e-12		0	0.666727
'MAR02349'	'Fatty acid biosynthesis (unsaturated)'	'3(S)-hydroxy-9-cis-eicosenoyl-CoA[c] => H2O[c] + trans,cis-2,9-eicosadienoyl-CoA[c]'	6.05073e-12		0	0.666727
'MAR02350'	'Fatty acid biosynthesis (unsaturated)'	'H+[c] + NADPH[c] + trans,cis-2,9-eicosadienoyl-CoA[c] => 9-eicosenoyl-CoA[c] + NADP+[c]'	6.05073e-12		0	0.666727
'MAR02353'	'Fatty acid biosynthesis (unsaturated)'	'9-eicosenoyl-CoA[c] + H+[c] + malonyl-CoA[c] => 3-oxo-11cis-docosenoyl-CoA[c] + CO2[c] + CoA[c]'	3.36413e-12		0	0.62441
'MAR02354'	'Fatty acid biosynthesis (unsaturated)'	'3-oxo-11cis-docosenoyl-CoA[c] + H+[c] + NADPH[c] => 3(S)-hydroxy-11-cis-docosenoyl-CoA[c] + NADP+[c]'	3.36413e-12		0	0.62441
'MAR02355'	'Fatty acid biosynthesis (unsaturated)'	'3(S)-hydroxy-11-cis-docosenoyl-CoA[c] => H2O[c] + trans,cis-2,11-docosadienoyl-CoA[c]'	3.36413e-12		0	0.62441
'MAR02356'	'Fatty acid biosynthesis (unsaturated)'	'H+[c] + NADPH[c] + trans,cis-2,11-docosadienoyl-CoA[c] => (11Z)-docosenoyl-CoA[c] + NADP+[c]'	3.36413e-12		0	0.62441
'MAR02361'	'Fatty acid biosynthesis (unsaturated)'	'(6Z,9Z)-octadecadienoyl-CoA[c] + H+[c] + malonyl-CoA[c] => 3-oxo-eicosadienoyl-CoA[c] + CO2[c] + CoA[c]'	6.5804e-12		0	0.559291
'MAR02362'	'Fatty acid biosynthesis (unsaturated)'	'3-oxo-eicosadienoyl-CoA[c] + H+[c] + NADPH[c] => 3(S)-hydroxy-3-oxo-eicosadienoyl-CoA[c] + NADP+[c]'	6.5804e-12		0	0.559291
'MAR02363'	'Fatty acid biosynthesis (unsaturated)'	'3(S)-hydroxy-3-oxo-eicosadienoyl-CoA[c] => H2O[c] + trans,cis-2,8,11-eicosatrienoyl-CoA[c]'	6.5804e-12		0	0.559291
'MAR02364'	'Fatty acid biosynthesis (unsaturated)'	'H+[c] + NADPH[c] + trans,cis-2,8,11-eicosatrienoyl-CoA[c] => (8Z,11Z)-eicosadienoyl-CoA[c] + NADP+[c]'	6.5804e-12		0	0.559291
'MAR02190'	'Fatty acid elongation (even-chain)'	'H+[c] + malonyl-CoA[c] + palmitoyl-CoA[c] => 3-oxooctadecanoyl-CoA[c] + CO2[c] + CoA[c]'	4.23273e-12		0	8.61418
'MAR02191'	'Fatty acid elongation (even-chain)'	'3-oxooctadecanoyl-CoA[c] + H+[c] + NADPH[c] => 3-hydroxyoctadecanoyl-CoA[c] + NADP+[c]'	4.23273e-12		0	8.61418
'MAR02193'	'Fatty acid elongation (even-chain)'	'3-hydroxyoctadecanoyl-CoA[c] => (2E)-octadecenoyl-CoA[c] + H2O[c]'	4.23273e-12		0	8.61418
'MAR02194'	'Fatty acid elongation (even-chain)'	'(2E)-octadecenoyl-CoA[c] + H+[c] + NADPH[c] => NADP+[c] + stearoyl-CoA[c]'	0.150766		0	2.87897
'MAR02201'	'Fatty acid elongation (even-chain)'	'H+[c] + malonyl-CoA[c] + stearoyl-CoA[c] => 3-oxoeicosanoyl-CoA[c] + CO2[c] + CoA[c]'	4.55157e-12		0	2.89384
'MAR02202'	'Fatty acid elongation (even-chain)'	'3-oxoeicosanoyl-CoA[c] + H+[c] + NADPH[c] => 3-hydroxyeicosanoyl-CoA[c] + NADP+[c]'	4.55157e-12		0	2.89384
'MAR02203'	'Fatty acid elongation (even-chain)'	'3-hydroxyeicosanoyl-CoA[c] => (2E)-eicosenoyl-CoA[c] + H2O[c]'	4.55157e-12		0	2.89384
'MAR02204'	'Fatty acid elongation (even-chain)'	'(2E)-eicosenoyl-CoA[c] + H+[c] + NADPH[c] => eicosanoyl-CoA[c] + NADP+[c]'	4.55157e-12		0	2.89384
'MAR02205'	'Fatty acid elongation (even-chain)'	'eicosanoyl-CoA[c] + H+[c] + malonyl-CoA[c] => 3-oxodocosanoyl-CoA[c] + CO2[c] + CoA[c]'	4.51004e-12		0	2.86871
'MAR02208'	'Fatty acid elongation (even-chain)'	'3-oxodocosanoyl-CoA[c] + H+[c] + NADPH[c] => 3-hydroxydocosanoyl-CoA[c] + NADP+[c]'	4.51004e-12		0	2.86871
'MAR02209'	'Fatty acid elongation (even-chain)'	'3-hydroxydocosanoyl-CoA[c] => (2E)-docosenoyl-CoA[c] + H2O[c]'	4.51004e-12		0	2.86871
'MAR02210'	'Fatty acid elongation (even-chain)'	'(2E)-docosenoyl-CoA[c] + H+[c] + NADPH[c] => docosanoyl-CoA[c] + NADP+[c]'	4.51004e-12		0	2.86871
'MAR02211'	'Fatty acid elongation (even-chain)'	'docosanoyl-CoA[c] + H+[c] + malonyl-CoA[c] => 3-oxotetracosanoyl-CoA[c] + CO2[c] + CoA[c]'	3.28322e-12		0	0.665152
'MAR02212'	'Fatty acid elongation (even-chain)'	'3-oxotetracosanoyl-CoA[c] + H+[c] + NADPH[c] => 3-hydroxytetracosanoyl-CoA[c] + NADP+[c]'	3.28322e-12		0	0.665152
'MAR02213'	'Fatty acid elongation (even-chain)'	'3-hydroxytetracosanoyl-CoA[c] => (2E)-tetracosenoyl-CoA[c] + H2O[c]'	3.28322e-12		0	0.665152
'MAR02214'	'Fatty acid elongation (even-chain)'	'(2E)-tetracosenoyl-CoA[c] + H+[c] + NADPH[c] => NADP+[c] + tetracosanoyl-CoA[c]'	3.28322e-12		0	0.665152
'MAR02215'	'Fatty acid elongation (even-chain)'	'H+[c] + malonyl-CoA[c] + tetracosanoyl-CoA[c] => 3-oxohexacosanoyl-CoA[c] + CO2[c] + CoA[c]'	4.33855e-12		0	2.46534
'MAR02217'	'Fatty acid elongation (even-chain)'	'3-oxohexacosanoyl-CoA[c] + H+[c] + NADPH[c] => 3-hydroxyhexacosanoyl-CoA[c] + NADP+[c]'	4.33855e-12		0	2.46534
'MAR02218'	'Fatty acid elongation (even-chain)'	'3-hydroxyhexacosanoyl-CoA[c] => (2E)-hexacosenoyl-CoA[c] + H2O[c]'	4.33855e-12		0	2.46534
'MAR02219'	'Fatty acid elongation (even-chain)'	'(2E)-hexacosenoyl-CoA[c] + H+[c] + NADPH[c] => hexacosanoyl-CoA[c] + NADP+[c]'	4.33855e-12		0	2.46534
'MAR02259'	'Fatty acid elongation (odd-chain)'	'H+[c] + heptadecanoyl-CoA[c] + malonyl-CoA[c] => 3-oxononadecanoyl-CoA[c] + CO2[c] + CoA[c]'	4.22777e-12		0	2.58024
'MAR02260'	'Fatty acid elongation (odd-chain)'	'3-oxononadecanoyl-CoA[c] + H+[c] + NADPH[c] => 3-hydroxynonadecanoyl-CoA[c] + NADP+[c]'	4.22777e-12		0	2.58024
'MAR02261'	'Fatty acid elongation (odd-chain)'	'3-hydroxynonadecanoyl-CoA[c] => (2E)-nonadecenoyl-CoA[c] + H2O[c]'	4.22777e-12		0	2.58024
'MAR02262'	'Fatty acid elongation (odd-chain)'	'(2E)-nonadecenoyl-CoA[c] + H+[c] + NADPH[c] => NADP+[c] + nonadecanoyl-CoA[c]'	4.22777e-12		0	2.58024
'MAR02263'	'Fatty acid elongation (odd-chain)'	'H+[c] + malonyl-CoA[c] + nonadecanoyl-CoA[c] => 3-oxoheneicosanoyl-CoA[c] + CO2[c] + CoA[c]'	4.26907e-12		0	2.59028
'MAR02264'	'Fatty acid elongation (odd-chain)'	'3-oxoheneicosanoyl-CoA[c] + H+[c] + NADPH[c] => 3-hydroxyheneicosanoyl-CoA[c] + NADP+[c]'	4.26907e-12		0	2.59028
'MAR02265'	'Fatty acid elongation (odd-chain)'	'3-hydroxyheneicosanoyl-CoA[c] => (2E)-heneicosenoyl-CoA[c] + H2O[c]'	4.26907e-12		0	2.59028
'MAR02266'	'Fatty acid elongation (odd-chain)'	'(2E)-heneicosenoyl-CoA[c] + H+[c] + NADPH[c] => heneicosanoyl-CoA[c] + NADP+[c]'	4.26907e-12		0	2.59028
'MAR02267'	'Fatty acid elongation (odd-chain)'	'H+[c] + heneicosanoyl-CoA[c] + malonyl-CoA[c] => 3-oxotricosanoyl-CoA[c] + CO2[c] + CoA[c]'	4.1423e-12		0	0.315725
'MAR02268'	'Fatty acid elongation (odd-chain)'	'3-oxotricosanoyl-CoA[c] + H+[c] + NADPH[c] => 3-hydroxytricosanoyl-CoA[c] + NADP+[c]'	4.1423e-12		0	0.315725
'MAR02269'	'Fatty acid elongation (odd-chain)'	'3-hydroxytricosanoyl-CoA[c] => (2E)-tricosenoyl-CoA[c] + H2O[c]'	4.1423e-12		0	0.315725
'MAR02270'	'Fatty acid elongation (odd-chain)'	'(2E)-tricosenoyl-CoA[c] + H+[c] + NADPH[c] => NADP+[c] + tricosanoyl-CoA[c]'	4.1423e-12		0	0.315725
'MAR02281'	'Fatty acid desaturation (even-chain)'	'H+[c] + myristoyl-CoA[c] + NADPH[c] + O2[c] => (9E)-tetradecenoyl-CoA[c] + 2 H2O[c] + NADP+[c]'	1.65136e-07		0	0.825554
'MAR02282'	'Fatty acid desaturation (even-chain)'	'H+[c] + myristoyl-CoA[c] + NADPH[c] + O2[c] => (7Z)-tetradecenoyl-CoA[c] + 2 H2O[c] + NADP+[c]'	0.00494674		0	0.830326
'MAR02284'	'Fatty acid desaturation (even-chain)'	'H+[c] + myristoyl-CoA[c] + NADPH[c] + O2[c] => 5-tetradecenoyl-CoA[c] + 2 H2O[c] + NADP+[c]'	0.00494674		0	0.830326
'MAR02286'	'Fatty acid desaturation (even-chain)'	'H+[c] + NADPH[c] + O2[c] + palmitoyl-CoA[c] => 2 H2O[c] + NADP+[c] + palmitoleoyl-CoA[c]'	4.35749e-11		0	1.23782
'MAR02287'	'Fatty acid desaturation (even-chain)'	'H+[c] + NADPH[c] + O2[c] + palmitoyl-CoA[c] => 7-hexadecenoyl-CoA[c] + 2 H2O[c] + NADP+[c]'	0.0473328		0	1.23782
'MAR02292'	'Fatty acid desaturation (even-chain)'	'H+[c] + NADPH[c] + O2[c] + stearoyl-CoA[c] => (13Z)-octadecenoyl-CoA[c] + 2 H2O[c] + NADP+[c]'	3.69595e-11		0	0.962187
'MAR02293'	'Fatty acid desaturation (even-chain)'	'H+[c] + NADPH[c] + O2[c] + stearoyl-CoA[c] => cis-vaccenoyl-CoA[c] + 2 H2O[c] + NADP+[c]'	1.03211e-05		0	0.962187
'MAR02294'	'Fatty acid desaturation (even-chain)'	'H+[c] + NADPH[c] + O2[c] + stearoyl-CoA[c] => 2 H2O[c] + NADP+[c] + oleoyl-CoA[c]'	3.76865e-11		0	0.962187
'MAR02295'	'Fatty acid desaturation (even-chain)'	'H+[c] + NADPH[c] + O2[c] + stearoyl-CoA[c] => (9E)-octadecenoyl-CoA[c] + 2 H2O[c] + NADP+[c]'	0.0402919		0	1.23782
'MAR02296'	'Fatty acid desaturation (even-chain)'	'H+[c] + NADPH[c] + O2[c] + stearoyl-CoA[c] => (7Z)-octadecenoyl-CoA[c] + 2 H2O[c] + NADP+[c]'	5.52927e-12		0	0.916019
'MAR02359'	'Fatty acid desaturation (even-chain)'	'H+[c] + NADPH[c] + O2[c] + oleoyl-CoA[c] => (6Z,9Z)-octadecadienoyl-CoA[c] + 2 H2O[c] + NADP+[c]'	1.65149e-07		0	0.579217
'MAR02365'	'Fatty acid desaturation (even-chain)'	'(8Z,11Z)-eicosadienoyl-CoA[c] + H+[c] + NADPH[c] + O2[c] => (5Z,8Z,11Z)-eicosatrienoyl-CoA[c] + 2 H2O[c] + NADP+[c]'	1.65131e-07		0	0.439444
'MAR02288'	'Fatty acid desaturation (odd-chain)'	'H+[c] + heptadecanoyl-CoA[c] + NADPH[c] + O2[c] => (10Z)-heptadecenoyl-CoA[c] + 2 H2O[c] + NADP+[c]'	1.6513e-07		0	0.370687
'MAR02289'	'Fatty acid desaturation (odd-chain)'	'H+[c] + heptadecanoyl-CoA[c] + NADPH[c] + O2[c] => 9-heptadecenoyl-CoA[c] + 2 H2O[c] + NADP+[c]'	1.6513e-07		0	0.370687
'MAR00709'	'Fatty acid biosynthesis'	'H2O[p] + palmitoyl-CoA[p] => CoA[p] + H+[p] + palmitate[p]'	0		0	0
'MAR02150'	'Fatty acid biosynthesis'	'[ACP][c] + acetyl-CoA[c] => acetyl-[ACP][c] + CoA[c]'	4.37987e-12		0	1.66497
'MAR02151'	'Fatty acid biosynthesis'	'[ACP][c] + malonyl-CoA[c] => CoA[c] + malonyl-[ACP][c]'	5.10368e-11		0	8.61418
'MAR02172'	'Fatty acid biosynthesis'	'dodecanoyl-[ACP][c] + H2O[c] => [ACP][c] + H+[c] + lauric acid[c]'	1.56795e-12		0	1.66497
'MAR02177'	'Fatty acid biosynthesis'	'H2O[c] + tetradecanoyl-[ACP][c] => [ACP][c] + H+[c] + myristic acid[c]'	1.32926e-12		0	1.42911
'MAR02182'	'Fatty acid biosynthesis'	'H2O[c] + hexadecanoyl-[ACP][c] => [ACP][c] + H+[c] + palmitate[c]'	2.99416e-12		0	1.2306
'MAR02248'	'Fatty acid biosynthesis'	'H2O[c] + tridecanoyl-[ACP][c] => [ACP][c] + H+[c] + tridecylic acid[c]'	1.70944e-12		0	0.551271
'MAR02253'	'Fatty acid biosynthesis'	'H2O[c] + pentadecanoyl-[ACP][c] => [ACP][c] + H+[c] + pentadecylic acid[c]'	1.68303e-12		0	0.469102
'MAR02258'	'Fatty acid biosynthesis'	'H2O[c] + heptadecanoyl-[ACP][c] => [ACP][c] + H+[c] + margaric acid[c]'	3.1526e-12		0	0.414723
'MAR02441'	'Linoleate metabolism'	'13(S)-HPODE[c] + H+[c] + NADPH[c] => 13(S)-HODE[c] + H2O[c] + NADP+[c]'	0		0	0
'MAR02442'	'Linoleate metabolism'	'13(S)-HPODE[c] + H2O[c] <=> 4-hydroperoxy-2-nonenal[c] + nonanoic acid[c]'	3.2968e-13		0	0.01
'MAR02451'	'Linoleate metabolism'	'1-hydroperoxy-8-carboxyoctyl-3,4-epoxynon-(2E)-enyl-ether[c] <=> 4-oxo-2-nonenal[c] + azelaic acid[c] + 3 H+[c]'	-1.10363e-13		-0.01	0
'MAR02452'	'Linoleate metabolism'	'1-hydroperoxy-8-carboxyoctyl-3,4-epoxynon-(2E)-enyl-ether[c] <=> 3,4-epoxynonanal[c] + azelaic acid[c] + H+[c]'	3.2968e-13		0	0.01
'MAR02453'	'Linoleate metabolism'	'4-hydroperoxy-2-nonenal[c] <=> 4-oxo-2-nonenal[c] + H2O[c]'	3.2968e-13		0	0.01
'MAR02454'	'Linoleate metabolism'	'3,4-epoxynonanal[c] <=> 4-hydroxy-2-nonenal[c]'	3.2968e-13		0	0.01
'MAR02455'	'Linoleate metabolism'	'H+[c] + linoleate[c] + NADPH[c] + O2[c] => 9(10)-EpOME[c] + H2O[c] + NADP+[c]'	0		0	0
'MAR02456'	'Linoleate metabolism'	'H+[r] + linoleate[r] + NADPH[r] + O2[r] => 9(10)-EpOME[r] + H2O[r] + NADP+[r]'	0		0	0
'MAR02457'	'Linoleate metabolism'	'H+[c] + linoleate[c] + NADPH[c] + O2[c] => 12(13)-EpOME[c] + H2O[c] + NADP+[c]'	0		0	0
'MAR02458'	'Linoleate metabolism'	'H+[r] + linoleate[r] + NADPH[r] + O2[r] => 12(13)-EpOME[r] + H2O[r] + NADP+[r]'	0		0	0
'MAR02459'	'Linoleate metabolism'	'9(10)-EpOME[c] + H2O[c] <=> 9,10-hydroxyoctadec-12(Z)-enoate[c]'	0		0	0
'MAR02460'	'Linoleate metabolism'	'9(10)-EpOME[r] + H2O[r] <=> 9,10-hydroxyoctadec-12(Z)-enoate[r]'	0		0	0
'MAR02465'	'Linoleate metabolism'	'12(13)-EpOME[c] + H2O[c] <=> 12,13-hydroxyoctadec-9(z)-enoate[c]'	0		0	0
'MAR02466'	'Linoleate metabolism'	'12(13)-EpOME[r] + H2O[r] <=> 12,13-hydroxyoctadec-9(z)-enoate[r]'	0		0	0
'MAR06397'	'Lipoic acid metabolism'	'H+[c] + lipoic acid[c] + NADH[c] <=> dihydrolipoate[c] + NAD+[c]'	0		0	0
'MAR02472'	'Omega-3 fatty acid metabolism'	'H+[c] + linolenoyl-CoA[c] + NADPH[c] + O2[c] => (6Z,9Z,12Z,15Z)-octadecatetraenoyl-CoA[c] + 2 H2O[c] + NADP+[c]'	0.0100015		0	0.010761
'MAR02475'	'Omega-3 fatty acid metabolism'	'''(6Z,9Z,12Z,15Z)-octadecatetraenoyl-CoA[c] + H+[c] + malonyl-CoA[c] => 3-keto-eicosa-8,11,14,17-all-cis-tetraenoyl-CoA[c] + CO2[c...'' <Preview truncated at 128 characters>'	4.95272e-12		0	2.57938
'MAR02478'	'Omega-3 fatty acid metabolism'	'''3-keto-eicosa-8,11,14,17-all-cis-tetraenoyl-CoA[c] + H+[c] + NADPH[c] => 3(S)-hydroxy-all-cis-8,11,14,17-eicosatetraenoyl-CoA[c]...'' <Preview truncated at 128 characters>'	4.95272e-12		0	2.57938
'MAR02480'	'Omega-3 fatty acid metabolism'	'3(S)-hydroxy-all-cis-8,11,14,17-eicosatetraenoyl-CoA[c] => eicosa-(2E,8Z,11Z,14Z,17Z)-pentaenoyl-CoA[c] + H2O[c]'	4.95272e-12		0	2.57938
'MAR02482'	'Omega-3 fatty acid metabolism'	'eicosa-(2E,8Z,11Z,14Z,17Z)-pentaenoyl-CoA[c] + H+[c] + NADPH[c] => (8Z,11Z,14Z,17Z)-eicosatetraenoyl-CoA[c] + NADP+[c]'	4.95272e-12		0	2.57938
'MAR02484'	'Omega-3 fatty acid metabolism'	'''(8Z,11Z,14Z,17Z)-eicosatetraenoyl-CoA[c] + H+[c] + NADPH[c] + O2[c] => (5Z,8Z,11Z,14Z,17Z)-eicosapentaenoyl-CoA[c] + 2 H2O[c] + ...'' <Preview truncated at 128 characters>'	3.49642e-11		0	1.23782
'MAR02486'	'Omega-3 fatty acid metabolism'	'''(5Z,8Z,11Z,14Z,17Z)-eicosapentaenoyl-CoA[c] + H+[c] + malonyl-CoA[c] => 3-oxo-docosa-7,10,13,16,19-all-cis-pentaenoyl-CoA[c] + C...'' <Preview truncated at 128 characters>'	4.3578e-12		0	0.17633
'MAR02489'	'Omega-3 fatty acid metabolism'	'''3-oxo-docosa-7,10,13,16,19-all-cis-pentaenoyl-CoA[c] + H+[c] + NADPH[c] => 3(S)-hydroxy-docosa-7,10,13,16,19-all-cis-pentaenoyl-...'' <Preview truncated at 128 characters>'	4.3578e-12		0	0.17633
'MAR02491'	'Omega-3 fatty acid metabolism'	'3(S)-hydroxy-docosa-7,10,13,16,19-all-cis-pentaenoyl-CoA[c] => 2-trans-7,10,13,16,19-all-cis-docosahexaenoyl-CoA[c] + H2O[c]'	4.3578e-12		0	0.17633
'MAR02493'	'Omega-3 fatty acid metabolism'	'''2-trans-7,10,13,16,19-all-cis-docosahexaenoyl-CoA[c] + H+[c] + NADPH[c] => (7Z,10Z,13Z,16Z,19Z)-docosapentaenoyl-CoA[c] + NADP+[...'' <Preview truncated at 128 characters>'	4.3578e-12		0	0.17633
'MAR02497'	'Omega-3 fatty acid metabolism'	'''(7Z,10Z,13Z,16Z,19Z)-docosapentaenoyl-CoA[c] + H+[c] + malonyl-CoA[c] => 3-oxo-tetracosa-9,12,15,18,21-all-cis-pentaenoyl-CoA[c]...'' <Preview truncated at 128 characters>'	2.57151e-12		0	0.18688
'MAR02499'	'Omega-3 fatty acid metabolism'	'''3-oxo-tetracosa-9,12,15,18,21-all-cis-pentaenoyl-CoA[c] + H+[c] + NADPH[c] => 3(S)-hydroxy-tetracosa-9,12,15,18,21-all-cis-penta...'' <Preview truncated at 128 characters>'	3.72097e-12		0	0.18688
'MAR02501'	'Omega-3 fatty acid metabolism'	'''3(S)-hydroxy-tetracosa-9,12,15,18,21-all-cis-pentaenoyl-CoA[c] => 2-trans-9,12,15,18,21-all-cis-tetracosahexaenoyl-CoA[c] + H2O[...'' <Preview truncated at 128 characters>'	3.72097e-12		0	0.18688
'MAR02503'	'Omega-3 fatty acid metabolism'	'''2-trans-9,12,15,18,21-all-cis-tetracosahexaenoyl-CoA[c] + H+[c] + NADPH[c] => (9Z,12Z,15Z,18Z,21Z)-tetracosapentaenoyl-CoA[c] + ...'' <Preview truncated at 128 characters>'	3.72097e-12		0	0.18688
'MAR02505'	'Omega-3 fatty acid metabolism'	'''(9Z,12Z,15Z,18Z,21Z)-tetracosapentaenoyl-CoA[c] + H+[c] + NADH[c] + O2[c] => (6Z,9Z,12Z,15Z,18Z,21Z)-tetracosahexaenoyl-CoA[c] +...'' <Preview truncated at 128 characters>'	1.65198e-07		0	0.196917
'MAR02510'	'Omega-3 fatty acid metabolism'	'(6Z,9Z,12Z,15Z,18Z,21Z)-tetracosahexaenoyl-CoA[p] + O2[p] => delta2-THA-CoA[p] + H2O2[p]'	5.16528e-11		0	0.203342
'MAR02511'	'Omega-3 fatty acid metabolism'	'delta2-THA-CoA[p] + H2O[p] => 3-hydroxy-THA-CoA[p]'	5.16528e-11		0	0.203342
'MAR02512'	'Omega-3 fatty acid metabolism'	'3-hydroxy-THA-CoA[p] + NAD+[p] => 3-keto-THA-CoA[p] + H+[p] + NADH[p]'	5.16528e-11		0	0.203342
'MAR02513'	'Omega-3 fatty acid metabolism'	'3-keto-THA-CoA[p] + CoA[p] => (4Z,7Z,10Z,13Z,16Z,19Z)-docosahexaenoyl-CoA[p] + acetyl-CoA[p]'	5.16528e-11		0	0.203342
'MAR02515'	'Omega-3 fatty acid metabolism'	'''(8Z,11Z,14Z,17Z)-eicosatetraenoyl-CoA[c] + H+[c] + malonyl-CoA[c] => 3-oxo-docosa-10,13,16,19-all-cis-tetraenoyl-CoA[c] + CO2[c]...'' <Preview truncated at 128 characters>'	3.82023e-12		0	0.700443
'MAR02516'	'Omega-3 fatty acid metabolism'	'''3-oxo-docosa-10,13,16,19-all-cis-tetraenoyl-CoA[c] + H+[c] + NADPH[c] => 3(S)-hydroxy-docosa-10,13,16,19-all-cis-tetraenoyl-CoA[...'' <Preview truncated at 128 characters>'	3.82023e-12		0	0.700443
'MAR02518'	'Omega-3 fatty acid metabolism'	'''3(S)-hydroxy-docosa-10,13,16,19-all-cis-tetraenoyl-CoA[c] => H2O[c] + trans,cis,cis,cis,cis-2,10,13,16,19-docosapentaenoyl-CoA[c...'' <Preview truncated at 128 characters>'	3.82023e-12		0	0.700443
'MAR02520'	'Omega-3 fatty acid metabolism'	'H+[c] + NADPH[c] + trans,cis,cis,cis,cis-2,10,13,16,19-docosapentaenoyl-CoA[c] => 10,13,16,19-docosatetraenoyl-CoA[c] + NADP+[c]'	3.82023e-12		0	0.700443
'MAR02522'	'Omega-3 fatty acid metabolism'	'''10,13,16,19-docosatetraenoyl-CoA[c] + H+[c] + malonyl-CoA[c] => 3-oxo-tetracosa-12,15,18,21-all-cis-tetraenoyl-CoA[c] + CO2[c] +...'' <Preview truncated at 128 characters>'	4.41771e-12		0	0.709648
'MAR02524'	'Omega-3 fatty acid metabolism'	'''3-oxo-tetracosa-12,15,18,21-all-cis-tetraenoyl-CoA[c] + H+[c] + NADPH[c] => 3(S)-hydroxy-tetracosa-12,15,18,21-all-cis-tetraenoy...'' <Preview truncated at 128 characters>'	4.41771e-12		0	0.709648
'MAR02526'	'Omega-3 fatty acid metabolism'	'''3(S)-hydroxy-tetracosa-12,15,18,21-all-cis-tetraenoyl-CoA[c] => H2O[c] + trans,cis,cis,cis,cis-2,12,15,18,21-tetracosapentaenoyl...'' <Preview truncated at 128 characters>'	4.41708e-12		0	0.17633
'MAR02528'	'Omega-3 fatty acid metabolism'	'''H+[c] + NADPH[c] + trans,cis,cis,cis,cis-2,12,15,18,21-tetracosapentaenoyl-CoA[c] => 12,15,18,21-tetracosatetraenoyl-CoA[c] + NA...'' <Preview truncated at 128 characters>'	4.41708e-12		0	0.17633
'MAR02530'	'Omega-3 fatty acid metabolism'	'H+[c] + linolenoyl-CoA[c] + malonyl-CoA[c] => 3-oxoeicosa-cis,cis,cis-11,14,17-trienoyl-CoA[c] + CO2[c] + CoA[c]'	3.74197e-12		0	0.010761
'MAR02533'	'Omega-3 fatty acid metabolism'	'''3-oxoeicosa-cis,cis,cis-11,14,17-trienoyl-CoA[c] + H+[c] + NADPH[c] => (3S)-hydroxy-eicosa-cis,cis,cis-11,14,17-trienoyl-CoA[c] ...'' <Preview truncated at 128 characters>'	3.74197e-12		0	0.010761
'MAR02535'	'Omega-3 fatty acid metabolism'	'(3S)-hydroxy-eicosa-cis,cis,cis-11,14,17-trienoyl-CoA[c] => H2O[c] + trans,cis,cis,cis-2,11,14,17-eicosatetraenoyl-CoA[c]'	3.74197e-12		0	0.010761
'MAR02537'	'Omega-3 fatty acid metabolism'	'H+[c] + NADPH[c] + trans,cis,cis,cis-2,11,14,17-eicosatetraenoyl-CoA[c] => (11Z,14Z,17Z)-eicosatrienoyl-CoA[c] + NADP+[c]'	3.74197e-12		0	0.010761
'MAR02540'	'Omega-3 fatty acid metabolism'	'(11Z,14Z,17Z)-eicosatrienoyl-CoA[c] + H+[c] + malonyl-CoA[c] => 3-oxo-docosa-13,16,19-all-cis-trienoyl-CoA[c] + CO2[c] + CoA[c]'	4.10085e-12		0	0.020813
'MAR02541'	'Omega-3 fatty acid metabolism'	'''3-oxo-docosa-13,16,19-all-cis-trienoyl-CoA[c] + H+[c] + NADPH[c] => 3(S)-hydroxy-docosa-13,16,19-all-cis-trienoyl-CoA[c] + NADP+...'' <Preview truncated at 128 characters>'	4.10085e-12		0	0.020813
'MAR02542'	'Omega-3 fatty acid metabolism'	'3(S)-hydroxy-docosa-13,16,19-all-cis-trienoyl-CoA[c] => H2O[c] + trans,cis,cis,cis-2,13,16,19-docosatetraenoyl-CoA[c]'	4.10085e-12		0	0.020813
'MAR02543'	'Omega-3 fatty acid metabolism'	'H+[c] + NADPH[c] + trans,cis,cis,cis-2,13,16,19-docosatetraenoyl-CoA[c] => 13,16,19-docosatrienoyl-CoA[c] + NADP+[c]'	4.10085e-12		0	0.020813
'MAR02544'	'Omega-3 fatty acid metabolism'	'EPA[c] + O2[c] => 5(S)-HpEPE[c]'	1.64809e-12		0	0.17633
'MAR02545'	'Omega-3 fatty acid metabolism'	'5(S)-HEPE[c] + H2O[c] <=> 5(S)-HpEPE[c] + 2 H+[c]'	-8.64361e-13		-0.17633	0
'MAR02546'	'Omega-3 fatty acid metabolism'	'5(S)-HEPE[c] + NADP+[c] <=> 5-oxo-EPE[c] + H+[c] + NADPH[c]'	0		0	0
'MAR02548'	'Omega-3 fatty acid metabolism'	'5(S)-HEPE[p] + NADP+[p] <=> 5-oxo-EPE[p] + H+[p] + NADPH[p]'	0		0	0
'MAR02549'	'Omega-3 fatty acid metabolism'	'5(S)-HpEPE[c] <=> H2O[c] + leukotriene A5[c]'	0		0	0
'MAR02551'	'Omega-3 fatty acid metabolism'	'H2O[c] + leukotriene A5[c] <=> leukotriene B5[c]'	0		0	0
'MAR02553'	'Omega-3 fatty acid metabolism'	'H+[c] + leukotriene B5[c] + NADPH[c] + O2[c] => 20-hydroxy-LTB5[c] + H2O[c] + NADP+[c]'	0		0	0
'MAR02555'	'Omega-3 fatty acid metabolism'	'H+[r] + leukotriene B5[r] + NADPH[r] + O2[r] => 20-hydroxy-LTB5[r] + H2O[r] + NADP+[r]'	0		0	0
'MAR02556'	'Omega-3 fatty acid metabolism'	'H2O[c] + leukotriene C5[c] <=> glutamate[c] + leukotriene D5[c]'	0		0	0
'MAR02557'	'Omega-3 fatty acid metabolism'	'EPA[c] + O2[c] => 15(R)-HpEPE[c]'	0		0	0
'MAR02560'	'Omega-3 fatty acid metabolism'	'15(R)-HEPE[c] + H2O[c] <=> 15(R)-HpEPE[c] + 2 H+[c]'	0		0	0
'MAR02561'	'Omega-3 fatty acid metabolism'	'15(R)-HEPE[c] + O2[c] => 5(S),6(S)-epoxy-15(R)-HEPE[c] + H2O[c]'	0		0	0
'MAR02562'	'Omega-3 fatty acid metabolism'	'5(S),6(S)-epoxy-15(R)-HEPE[c] + H2O[c] => 15-epi-lipoxin B5[c]'	0		0	0
'MAR02563'	'Omega-3 fatty acid metabolism'	'5(S),6(S)-epoxy-15(R)-HEPE[c] + H2O[c] => 15-epi-lipoxin A5[c]'	0		0	0
'MAR02565'	'Omega-3 fatty acid metabolism'	'EPA[n] + O2[n] => 5(S)-HpEPE[n]'	0		0	0
'MAR02566'	'Omega-3 fatty acid metabolism'	'EPA[n] + O2[n] => 15(R)-HpEPE[n]'	0		0	0
'MAR02567'	'Omega-3 fatty acid metabolism'	'15(R)-HEPE[n] + H2O[n] <=> 15(R)-HpEPE[n] + 2 H+[n]'	0		0	0
'MAR02568'	'Omega-3 fatty acid metabolism'	'15(R)-HEPE[n] + O2[n] => 5(S),6(S)-epoxy-15(R)-HEPE[n] + H2O[n]'	0		0	0
'MAR02570'	'Omega-3 fatty acid metabolism'	'EPA[r] + O2[r] => 15(R)-HpEPE[r]'	0		0	0
'MAR02571'	'Omega-3 fatty acid metabolism'	'15(R)-HEPE[r] + H2O[r] <=> 15(R)-HpEPE[r] + 2 H+[r]'	0		0	0
'MAR02572'	'Omega-3 fatty acid metabolism'	'15(R)-HEPE[r] + O2[r] => 5(S),6(S)-epoxy-15(R)-HEPE[r] + H2O[r]'	0		0	0
'MAR02573'	'Omega-3 fatty acid metabolism'	'5(S),6(S)-epoxy-15(R)-HEPE[r] + H2O[r] => 15-epi-lipoxin A5[r]'	0		0	0
'MAR02574'	'Omega-3 fatty acid metabolism'	'5(S),6(S)-epoxy-15(R)-HEPE[r] + H2O[r] => 15-epi-lipoxin B5[r]'	0		0	0
'MAR02576'	'Omega-3 fatty acid metabolism'	'EPA[p] + O2[p] => 15(R)-HpEPE[p]'	0		0	0
'MAR02577'	'Omega-3 fatty acid metabolism'	'15(R)-HEPE[p] + H2O[p] <=> 15(R)-HpEPE[p] + 2 H+[p]'	0		0	0
'MAR02578'	'Omega-3 fatty acid metabolism'	'15(R)-HEPE[p] + O2[p] => 5(S),6(S)-epoxy-15(R)-HEPE[p] + H2O[p]'	0		0	0
'MAR02579'	'Omega-3 fatty acid metabolism'	'5(S),6(S)-epoxy-15(R)-HEPE[p] + H2O[p] => 15-epi-lipoxin A5[p]'	0		0	0
'MAR02580'	'Omega-3 fatty acid metabolism'	'5(S),6(S)-epoxy-15(R)-HEPE[p] + H2O[p] => 15-epi-lipoxin B5[p]'	0		0	0
'MAR02581'	'Omega-3 fatty acid metabolism'	'EPA[c] + H+[c] + NADPH[c] + 2 O2[c] => H2O[c] + NADP+[c] + PGH3[c]'	0.0166248		0	0.17633
'MAR02582'	'Omega-3 fatty acid metabolism'	'EPA[n] + H+[n] + NADPH[n] + 2 O2[n] => H2O[n] + NADP+[n] + PGH3[n]'	0		0	0
'MAR02583'	'Omega-3 fatty acid metabolism'	'PGH3[c] <=> prostaglandin E3[c]'	0.0166248		0	0.17633
'MAR02584'	'Omega-3 fatty acid metabolism'	'PGH3[n] <=> prostaglandin E3[n]'	0		0	0
'MAR02586'	'Omega-3 fatty acid metabolism'	'(18R)-HEPE[c] + O2[c] => 5,6-epoxy,(18R)-HEPE[c] + H2O[c]'	0		0	0
'MAR02588'	'Omega-3 fatty acid metabolism'	'(18R)-hydroxy-(5Z,8Z,11Z,14Z,16E)-eicosapentaenoic acid[c] + O2[c] <=> 5,6-epoxy,(18R)-HEPE[c] + H2O[c]'	0		0	0
'MAR02368'	'Omega-6 fatty acid metabolism'	'H+[c] + linoleoyl-CoA[c] + NADPH[c] + O2[c] => gamma-linolenoyl-CoA[c] + 2 H2O[c] + NADP+[c]'	3.81577e-11		0	0.027945
'MAR02371'	'Omega-6 fatty acid metabolism'	'gamma-linolenoyl-CoA[c] + H+[c] + malonyl-CoA[c] => 3-oxo-dihomo-gamma-linolenoyl-CoA[c] + CO2[c] + CoA[c]'	1.78144e-11		0	2.55667
'MAR02374'	'Omega-6 fatty acid metabolism'	'3-oxo-dihomo-gamma-linolenoyl-CoA[c] + H+[c] + NADPH[c] => 3(S)-hydroxy-dihomo-gamma-linolenoyl-CoA[c] + NADP+[c]'	1.78144e-11		0	2.55667
'MAR02376'	'Omega-6 fatty acid metabolism'	'3(S)-hydroxy-dihomo-gamma-linolenoyl-CoA[c] => H2O[c] + trans-2-cis,cis,cis-8,11,14-eicosatetraenoyl-CoA[c]'	1.78144e-11		0	2.55667
'MAR02378'	'Omega-6 fatty acid metabolism'	'H+[c] + NADPH[c] + trans-2-cis,cis,cis-8,11,14-eicosatetraenoyl-CoA[c] => dihomo-gamma-linolenoyl-CoA[c] + NADP+[c]'	1.78144e-11		0	2.55667
'MAR02380'	'Omega-6 fatty acid metabolism'	'dihomo-gamma-linolenoyl-CoA[c] + H+[c] + NADPH[c] + O2[c] => arachidonyl-CoA[c] + 2 H2O[c] + NADP+[c]'	8.25526e-11		0	0.060975
'MAR02383'	'Omega-6 fatty acid metabolism'	'arachidonyl-CoA[c] + H+[c] + malonyl-CoA[c] => 3-oxo-docosa-7,10,13,16-all-cis-tetraenoyl-CoA[c] + CO2[c] + CoA[c]'	0		0	0
'MAR02387'	'Omega-6 fatty acid metabolism'	'''3-oxo-docosa-7,10,13,16-all-cis-tetraenoyl-CoA[c] + H+[c] + NADPH[c] => 3(S)-hydroxy-docosa-7,10,13,16-all-cis-tetraenoyl-CoA[c]...'' <Preview truncated at 128 characters>'	0		0	0
'MAR02389'	'Omega-6 fatty acid metabolism'	'3(S)-hydroxy-docosa-7,10,13,16-all-cis-tetraenoyl-CoA[c] => (2E,7Z,10Z,13Z,16Z)-docosapentaenoyl-CoA[c] + H2O[c]'	0		0	0
'MAR02395'	'Omega-6 fatty acid metabolism'	'''(7Z,10Z,13Z,16Z)-docosatetraenoyl-CoA[c] + H+[c] + malonyl-CoA[c] => 3-oxo-tetracosa-9,12,15,18-all-cis-tetraenoyl-CoA[c] + CO2[...'' <Preview truncated at 128 characters>'	3.12062e-12		0	0.091002
'MAR02397'	'Omega-6 fatty acid metabolism'	'''3-oxo-tetracosa-9,12,15,18-all-cis-tetraenoyl-CoA[c] + H+[c] + NADPH[c] => 3(S)-hydroxy-tetracosa-12,15,18,21-all-cis-tetraenoyl...'' <Preview truncated at 128 characters>'	3.12062e-12		0	0.091002
'MAR02399'	'Omega-6 fatty acid metabolism'	'3(S)-hydroxy-tetracosa-12,15,18,21-all-cis-tetraenoyl-CoA[c] => 2-trans-9,12,15,18-all-cis-tetracosapentaenoyl-CoA[c] + H2O[c]'	3.12125e-12		0	0.710193
'MAR02401'	'Omega-6 fatty acid metabolism'	'''2-trans-9,12,15,18-all-cis-tetracosapentaenoyl-CoA[c] + H+[c] + NADPH[c] => (9Z,12Z,15Z,18Z)-tetracosatetraenoyl-CoA[c] + NADP+[...'' <Preview truncated at 128 characters>'	3.12125e-12		0	0.710193
'MAR02403'	'Omega-6 fatty acid metabolism'	'''(9Z,12Z,15Z,18Z)-tetracosatetraenoyl-CoA[c] + H+[c] + NADPH[c] + O2[c] => (6Z,9Z,12Z,15Z,18Z)-tetracosapentaenoyl-CoA[c] + 2 H2O...'' <Preview truncated at 128 characters>'	1.73401e-06		0	0.658325
'MAR02408'	'Omega-6 fatty acid metabolism'	'(6Z,9Z,12Z,15Z,18Z)-tetracosapentaenoyl-CoA[p] + O2[p] => H2O2[p] + trans-2-all-cis-6,9,12,15,18-tetracosahexaenoyl-CoA[p]'	1.00871e-06		0	0.644744
'MAR02409'	'Omega-6 fatty acid metabolism'	'H2O[p] + trans-2-all-cis-6,9,12,15,18-tetracosahexaenoyl-CoA[p] => 3(S)-hydroxy-tetracosa-6,9,12,15,18-all-cis-pentaenoyl-CoA[p]'	1.00871e-06		0	0.644744
'MAR02410'	'Omega-6 fatty acid metabolism'	'''3(S)-hydroxy-tetracosa-6,9,12,15,18-all-cis-pentaenoyl-CoA[p] + NAD+[p] => 3-oxo-all-cis-6,9,12,15,18-tetracosapentaenoyl-CoA[p]...'' <Preview truncated at 128 characters>'	1.00871e-06		0	0.644744
'MAR02411'	'Omega-6 fatty acid metabolism'	'3-oxo-all-cis-6,9,12,15,18-tetracosapentaenoyl-CoA[p] + CoA[p] => (4Z,7Z,10Z,13Z,16Z)-docosapentaenoyl-CoA[p] + acetyl-CoA[p]'	1.00871e-06		0	0.644744
'MAR02415'	'Omega-6 fatty acid metabolism'	'dihomo-gamma-linolenoyl-CoA[c] + H+[c] + malonyl-CoA[c] => 3-oxo-docosa-cis,cis,cis-10,13,16-trienoyl-CoA[c] + CO2[c] + CoA[c]'	2.73218e-12		0	0.060975
'MAR02417'	'Omega-6 fatty acid metabolism'	'''3-oxo-docosa-cis,cis,cis-10,13,16-trienoyl-CoA[c] + H+[c] + NADPH[c] => 3(S)-hydroxy-10,13,16-all-cis-docosatrienoyl-CoA[c] + NA...'' <Preview truncated at 128 characters>'	2.73218e-12		0	0.060975
'MAR02419'	'Omega-6 fatty acid metabolism'	'3(S)-hydroxy-10,13,16-all-cis-docosatrienoyl-CoA[c] => H2O[c] + trans,cis,cis,cis-2,10,13,16-docosatetraenoyl-CoA[c]'	2.73218e-12		0	0.060975
'MAR02421'	'Omega-6 fatty acid metabolism'	'H+[c] + NADPH[c] + trans,cis,cis,cis-2,10,13,16-docosatetraenoyl-CoA[c] => 10,13,16-docosatrienoyl-CoA[c] + NADP+[c]'	2.73218e-12		0	0.060975
'MAR02423'	'Omega-6 fatty acid metabolism'	'H+[c] + linoleoyl-CoA[c] + malonyl-CoA[c] => 3-oxoeicosa-cis,cis-11,14-dienoyl-CoA[c] + CO2[c] + CoA[c]'	3.577e-12		0	0.027945
'MAR02426'	'Omega-6 fatty acid metabolism'	'3-oxoeicosa-cis,cis-11,14-dienoyl-CoA[c] + H+[c] + NADPH[c] => (3S)-hydroxy-eicosa-cis,cis-11,14-dienoyl-CoA[c] + NADP+[c]'	3.577e-12		0	0.027945
'MAR02428'	'Omega-6 fatty acid metabolism'	'(3S)-hydroxy-eicosa-cis,cis-11,14-dienoyl-CoA[c] => H2O[c] + trans,cis,cis-2,11,14-eicosatrienoyl-CoA[c]'	3.577e-12		0	0.027945
'MAR02430'	'Omega-6 fatty acid metabolism'	'H+[c] + NADPH[c] + trans,cis,cis-2,11,14-eicosatrienoyl-CoA[c] => (11Z,14Z)-eicosadienoyl-CoA[c] + NADP+[c]'	3.577e-12		0	0.027945
'MAR02433'	'Omega-6 fatty acid metabolism'	'(11Z,14Z)-eicosadienoyl-CoA[c] + H+[c] + malonyl-CoA[c] => 3-oxodocasa-cis,cis-13,16-dienoyl-CoA[c] + CO2[c] + CoA[c]'	3.90667e-12		0	0.037997
'MAR02434'	'Omega-6 fatty acid metabolism'	'3-oxodocasa-cis,cis-13,16-dienoyl-CoA[c] + H+[c] + NADPH[c] => (3S)-hydroxy-docasa-cis,cis-13,16-dienoyl-CoA[c] + NADP+[c]'	3.90667e-12		0	0.037997
'MAR02435'	'Omega-6 fatty acid metabolism'	'(3S)-hydroxy-docasa-cis,cis-13,16-dienoyl-CoA[c] => H2O[c] + trans,cis,cis-2,13,16-docasatrienoyl-CoA[c]'	3.90667e-12		0	0.037997
'MAR02436'	'Omega-6 fatty acid metabolism'	'H+[c] + NADPH[c] + trans,cis,cis-2,13,16-docasatrienoyl-CoA[c] => (13Z,16Z)-docosadienoyl-CoA[c] + NADP+[c]'	3.90667e-12		0	0.037997
'MAR03452'	'Omega-6 fatty acid metabolism'	'FAD[m] + gamma-linolenoyl-CoA[m] => (2E,6Z,9Z,12Z)-octadecatetraenoyl-CoA[m] + FADH2[m]'	4.48393e-11		0	0.060975
'MAR03453'	'Omega-6 fatty acid metabolism'	'(2E,6Z,9Z,12Z)-octadecatetraenoyl-CoA[m] + H2O[m] => 3(S)-hydroxy-(6Z,9Z,12Z)-octadecatrienoyl-CoA[m]'	4.48393e-11		0	0.060975
'MAR03454'	'Omega-6 fatty acid metabolism'	'3(S)-hydroxy-(6Z,9Z,12Z)-octadecatrienoyl-CoA[m] + NAD+[m] <=> 3-oxo-(6Z,9Z,12Z)-octadecatrienoyl-CoA[m] + H+[m] + NADH[m]'	4.41115e-11		0	0.060975
'MAR03455'	'Omega-6 fatty acid metabolism'	'(4Z,7Z,10Z)-hexadecatrienoyl-CoA[m] + acetyl-CoA[m] <=> 3-oxo-(6Z,9Z,12Z)-octadecatrienoyl-CoA[m] + CoA[m]'	-4.39731e-11		-0.060975	0
'MAR03456'	'Omega-6 fatty acid metabolism'	'(4Z,7Z,10Z)-hexadecatrienoyl-CoA[m] + O2[m] => (2E,4Z,7Z,10Z)-hexadecatetraenoyl-CoA[m] + H2O2[m]'	4.48393e-11		0	0.060975
'MAR03457'	'Omega-6 fatty acid metabolism'	'(2E,4Z,7Z,10Z)-hexadecatetraenoyl-CoA[m] + H+[m] + NADPH[m] <=> (3Z,7Z,10Z)-hexadecatrienoyl-CoA[m] + NADP+[m]'	4.41115e-11		0	0.060975
'MAR03458'	'Omega-6 fatty acid metabolism'	'(3Z,7Z,10Z)-hexadecatrienoyl-CoA[m] => trans,cis,cis-2,7,10-hexadecatrienoyl-CoA[m]'	4.48393e-11		0	0.060975
'MAR00931'	'Arachidonic acid metabolism'	'arachidonate[c] + H+[c] + NADPH[c] + O2[c] => 7-HETE[c] + H2O[c] + NADP+[c]'	0		0	0
'MAR00932'	'Arachidonic acid metabolism'	'arachidonate[c] + H+[c] + NADPH[c] + O2[c] => 8-HETE[c] + H2O[c] + NADP+[c]'	0		0	0
'MAR00933'	'Arachidonic acid metabolism'	'arachidonate[c] + H+[c] + NADPH[c] + O2[c] => 9-HETE[c] + H2O[c] + NADP+[c]'	0		0	0
'MAR00934'	'Arachidonic acid metabolism'	'arachidonate[c] + H+[c] + NADPH[c] + O2[c] => 10-HETE[c] + H2O[c] + NADP+[c]'	1.6381e-12		0	0.091002
'MAR00935'	'Arachidonic acid metabolism'	'arachidonate[c] + H+[c] + NADPH[c] + O2[c] => 11-HETE[c] + H2O[c] + NADP+[c]'	0		0	0
'MAR00936'	'Arachidonic acid metabolism'	'arachidonate[c] + H+[c] + NADPH[c] + O2[c] => 13-HETE[c] + H2O[c] + NADP+[c]'	0		0	0
'MAR00937'	'Arachidonic acid metabolism'	'arachidonate[c] + H+[c] + NADPH[c] + O2[c] => 16(R)-HETE[c] + H2O[c] + NADP+[c]'	0		0	0
'MAR00938'	'Arachidonic acid metabolism'	'arachidonate[c] + H+[c] + NADPH[c] + O2[c] => 17-HETE[c] + H2O[c] + NADP+[c]'	0		0	0
'MAR00939'	'Arachidonic acid metabolism'	'arachidonate[c] + H+[c] + NADPH[c] + O2[c] => 18-HETE[c] + H2O[c] + NADP+[c]'	0		0	0
'MAR00940'	'Arachidonic acid metabolism'	'arachidonate[c] + H+[c] + NADPH[c] + O2[c] => 19(S)-HETE[c] + H2O[c] + NADP+[c]'	0		0	0
'MAR00942'	'Arachidonic acid metabolism'	'arachidonate[c] + H+[c] + NADPH[c] + O2[c] => 5,6-EET[c] + H2O[c] + NADP+[c]'	0		0	0
'MAR00943'	'Arachidonic acid metabolism'	'arachidonate[c] + FADH2[c] + O2[c] => 5,6-EET[c] + FAD[c] + H2O[c]'	0		0	0
'MAR00944'	'Arachidonic acid metabolism'	'arachidonate[r] + FADH2[r] + O2[r] => 5,6-EET[r] + FAD[r] + H2O[r]'	0		0	0
'MAR00945'	'Arachidonic acid metabolism'	'5,6-EET[c] + H2O[c] => 5,6-DHET[c]'	0		0	0
'MAR00946'	'Arachidonic acid metabolism'	'arachidonate[c] + H+[c] + NADPH[c] + O2[c] => 8,9-EET[c] + H2O[c] + NADP+[c]'	0		0	0
'MAR00947'	'Arachidonic acid metabolism'	'arachidonate[c] + FADH2[c] + O2[c] => 8,9-EET[c] + FAD[c] + H2O[c]'	0		0	0
'MAR00948'	'Arachidonic acid metabolism'	'arachidonate[r] + FADH2[r] + O2[r] => 8,9-EET[r] + FAD[r] + H2O[r]'	0		0	0
'MAR00949'	'Arachidonic acid metabolism'	'8,9-EET[c] + H2O[c] => 8,9-DHET[c]'	0		0	0
'MAR00950'	'Arachidonic acid metabolism'	'arachidonate[c] + H+[c] + NADPH[c] + O2[c] => 11,12-EET[c] + H2O[c] + NADP+[c]'	0		0	0
'MAR00951'	'Arachidonic acid metabolism'	'arachidonate[c] + FADH2[c] + O2[c] => 11,12-EET[c] + FAD[c] + H2O[c]'	0		0	0
'MAR00953'	'Arachidonic acid metabolism'	'11,12-EET[c] + H2O[c] => 11,12-DHET[c]'	0		0	0
'MAR00954'	'Arachidonic acid metabolism'	'arachidonate[c] + H+[c] + NADPH[c] + O2[c] => 14,15-EET[c] + H2O[c] + NADP+[c]'	0		0	0
'MAR00955'	'Arachidonic acid metabolism'	'arachidonate[c] + FADH2[c] + O2[c] => 14,15-EET[c] + FAD[c] + H2O[c]'	0		0	0
'MAR00956'	'Arachidonic acid metabolism'	'arachidonate[r] + FADH2[r] + O2[r] => 14,15-EET[r] + FAD[r] + H2O[r]'	0		0	0
'MAR00957'	'Arachidonic acid metabolism'	'14,15-EET[c] + H2O[c] => 14,15-DHET[c]'	0		0	0
'MAR00958'	'Arachidonic acid metabolism'	'arachidonate[c] + O2[c] => 5(S)-HPETE[c]'	7.23385e-12		0	0.091002
'MAR00959'	'Arachidonic acid metabolism'	'5(S)-HPETE[c] => H2O[c] + leukotriene A4[c]'	2.36017e-12		0	0.091002
'MAR00960'	'Arachidonic acid metabolism'	'5(S)-HPETE[c] + 2 GSH[c] => 5(S)-HETE[c] + GSSG[c] + H2O[c]'	5.85588e-12		0	0.091002
'MAR00961'	'Arachidonic acid metabolism'	'5(S)-HETE[c] + 2 H+[c] + O2[c] => H2O[c] + leukotriene B4[c]'	2.82838e-12		0	0.091002
'MAR00963'	'Arachidonic acid metabolism'	'5(S)-HPETE[m] + 2 GSH[m] => 5(S)-HETE[m] + GSSG[m] + H2O[m]'	5.29309e-13		0	0
'MAR00964'	'Arachidonic acid metabolism'	'5(S)-HETE[m] + 2 H+[m] + O2[m] => H2O[m] + leukotriene B4[m]'	5.29309e-13		0	0
'MAR00967'	'Arachidonic acid metabolism'	'5(S)-HETE[r] + 2 H+[r] + O2[r] => H2O[r] + leukotriene B4[r]'	0		0	0
'MAR00969'	'Arachidonic acid metabolism'	'5(S)-HETE[c] + H+[c] + NADPH[c] + O2[c] => 20-hydroxy-5S-HETE[c] + H2O[c] + NADP+[c]'	0		0	0
'MAR00971'	'Arachidonic acid metabolism'	'5(S)-HETE[c] + 2 H+[c] + O2[c] => 5,15-DiHETE[c] + H2O[c]'	1.39145e-12		0	0.091002
'MAR00973'	'Arachidonic acid metabolism'	'5(S)-HETE[c] + NADP+[c] <=> 5-oxo-ETE[c] + H+[c] + NADPH[c]'	2.41977e-12		0	0.091002
'MAR00976'	'Arachidonic acid metabolism'	'5-oxo-ETE[c] + 2 H+[c] + O2[c] => 5-oxo-12-HETE[c] + H2O[c]'	2.52271e-12		0	0.091002
'MAR00979'	'Arachidonic acid metabolism'	'5-oxo-12-HETE[c] <=> 5-oxo-6-trans-LTB4[c]'	0		0	0
'MAR00980'	'Arachidonic acid metabolism'	'5,12-DiHETE[c] + NADP+[c] <=> 5-oxo-12-HETE[c] + H+[c] + NADPH[c]'	0		0	0
'MAR00981'	'Arachidonic acid metabolism'	'5,12-DiHETE[c] + H+[c] + NADPH[c] + O2[c] => 5,12,20-TriHETE[c] + H2O[c] + NADP+[c]'	0		0	0
'MAR00985'	'Arachidonic acid metabolism'	'arachidonate[n] + O2[n] => 15(S)-HPETE[n]'	0		0	0
'MAR00986'	'Arachidonic acid metabolism'	'arachidonate[r] + O2[r] => 15(S)-HPETE[r]'	0		0	0
'MAR00987'	'Arachidonic acid metabolism'	'arachidonate[p] + O2[p] => 15(S)-HPETE[p]'	0		0	0
'MAR00991'	'Arachidonic acid metabolism'	'15(S)-HPETE[c] <=> 15H-11,12-EETA[c]'	0		0	0
'MAR00992'	'Arachidonic acid metabolism'	'11,12,15-THETA[c] <=> 15H-11,12-EETA[c] + H2O[c]'	0		0	0
'MAR00993'	'Arachidonic acid metabolism'	'11h-14,15-EETA[c] <=> 15(S)-HPETE[c]'	0		0	0
'MAR00994'	'Arachidonic acid metabolism'	'11,14,15-THETA[c] <=> 11h-14,15-EETA[c] + H2O[c]'	0		0	0
'MAR00995'	'Arachidonic acid metabolism'	'arachidonate[c] + H+[c] + NADPH[c] + O2[c] => 15(R)-HETE[c] + H2O[c] + NADP+[c]'	0		0	0
'MAR00996'	'Arachidonic acid metabolism'	'arachidonate[p] + H+[p] + NADPH[p] + O2[p] => 15(R)-HETE[p] + H2O[p] + NADP+[p]'	0		0	0
'MAR00997'	'Arachidonic acid metabolism'	'arachidonate[r] + H+[r] + NADPH[r] + O2[r] => 15(R)-HETE[r] + H2O[r] + NADP+[r]'	0		0	0
'MAR00998'	'Arachidonic acid metabolism'	'15(R)-HETE[c] + O2[c] => (5S,6S)-epoxy-(15R)-hydroxy-ETE[c] + H2O[c]'	0		0	0
'MAR00999'	'Arachidonic acid metabolism'	'15(R)-HETE[p] + O2[p] => (5S,6S)-epoxy-(15R)-hydroxy-ETE[p] + H2O[p]'	0		0	0
'MAR01000'	'Arachidonic acid metabolism'	'15(R)-HETE[r] + O2[r] => (5S,6S)-epoxy-(15R)-hydroxy-ETE[r] + H2O[r]'	0		0	0
'MAR01002'	'Arachidonic acid metabolism'	'(5S,6S)-epoxy-(15R)-hydroxy-ETE[c] + H2O[c] <=> 15-epi-lipoxin A4[c]'	0		0	0
'MAR01003'	'Arachidonic acid metabolism'	'(5S,6S)-epoxy-(15R)-hydroxy-ETE[p] + H2O[p] <=> 15-epi-lipoxin A4[p]'	0		0	0
'MAR01004'	'Arachidonic acid metabolism'	'(5S,6S)-epoxy-(15R)-hydroxy-ETE[r] + H2O[r] <=> 15-epi-lipoxin A4[r]'	0		0	0
'MAR01006'	'Arachidonic acid metabolism'	'(5S,6S)-epoxy-(15R)-hydroxy-ETE[c] + H2O[c] <=> 15-epi-lipoxin B4[c]'	0		0	0
'MAR01007'	'Arachidonic acid metabolism'	'(5S,6S)-epoxy-(15R)-hydroxy-ETE[p] + H2O[p] <=> 15-epi-lipoxin B4[p]'	0		0	0
'MAR01008'	'Arachidonic acid metabolism'	'(5S,6S)-epoxy-(15R)-hydroxy-ETE[r] + H2O[r] <=> 15-epi-lipoxin B4[r]'	0		0	0
'MAR01010'	'Arachidonic acid metabolism'	'14,15-DiHETE[c] <=> 15(S)-HPETE[c]'	3.98811e-11		0	0.01
'MAR01011'	'Arachidonic acid metabolism'	'14,15-DiHETE[n] <=> 15(S)-HPETE[n]'	0		0	0
'MAR01013'	'Arachidonic acid metabolism'	'14,15-DiHETE[c] + 2 H+[c] + O2[c] => H2O[c] + lipoxin B4[c]'	2.50981e-11		0	0.01
'MAR01014'	'Arachidonic acid metabolism'	'14,15-DiHETE[n] + 2 H+[n] + O2[n] => H2O[n] + lipoxin B4[n]'	0		0	0
'MAR01015'	'Arachidonic acid metabolism'	'15(S)-HPETE[c] + O2[c] => 5,6-epoxytetraene[c] + H2O2[c]'	4.06089e-11		0	0.01
'MAR01016'	'Arachidonic acid metabolism'	'15(S)-HPETE[n] + O2[n] => 5,6-epoxytetraene[n] + H2O2[n]'	0		0	0
'MAR01017'	'Arachidonic acid metabolism'	'15(S)-HPETE[r] + O2[r] => 5,6-epoxytetraene[r] + H2O2[r]'	0		0	0
'MAR01018'	'Arachidonic acid metabolism'	'15(S)-HPETE[p] + O2[p] => 5,6-epoxytetraene[p] + H2O2[p]'	0		0	0
'MAR01020'	'Arachidonic acid metabolism'	'5,6-epoxytetraene[c] + H2O[c] <=> lipoxin B4[c]'	-2.43143e-11		-0.01	0
'MAR01021'	'Arachidonic acid metabolism'	'5,6-epoxytetraene[n] + H2O[n] <=> lipoxin B4[n]'	0		0	0
'MAR01022'	'Arachidonic acid metabolism'	'5,6-epoxytetraene[r] + H2O[r] <=> lipoxin B4[r]'	0		0	0
'MAR01023'	'Arachidonic acid metabolism'	'5,6-epoxytetraene[p] + H2O[p] <=> lipoxin B4[p]'	0		0	0
'MAR01025'	'Arachidonic acid metabolism'	'5,6-epoxytetraene[c] + H2O[c] <=> lipoxin A4[c]'	0		0	0
'MAR01026'	'Arachidonic acid metabolism'	'5,6-epoxytetraene[n] + H2O[n] <=> lipoxin A4[n]'	0		0	0
'MAR01027'	'Arachidonic acid metabolism'	'5,6-epoxytetraene[r] + H2O[r] <=> lipoxin A4[r]'	0		0	0
'MAR01028'	'Arachidonic acid metabolism'	'5,6-epoxytetraene[p] + H2O[p] <=> lipoxin A4[p]'	0		0	0
'MAR01029'	'Arachidonic acid metabolism'	'arachidonate[c] + O2[c] => 12(S)-HPETE[c]'	4.3453e-12		0	0.091002
'MAR01030'	'Arachidonic acid metabolism'	'arachidonate[s] + O2[s] => 12(S)-HPETE[s]'	0.0401256		0	0.091002
'MAR01033'	'Arachidonic acid metabolism'	'arachidonate[r] + O2[r] => 12(S)-HPETE[r]'	0		0	0
'MAR01034'	'Arachidonic acid metabolism'	'arachidonate[p] + O2[p] => 12(S)-HPETE[p]'	0		0	0
'MAR01037'	'Arachidonic acid metabolism'	'12(S)-HPETE[c] + 2 GSH[c] => 12(S)-HETE[c] + GSSG[c] + H2O[c]'	4.3453e-12		0	0.091002
'MAR01039'	'Arachidonic acid metabolism'	'12(S)-HPETE[r] + 2 GSH[r] => 12(S)-HETE[r] + GSSG[r] + H2O[r]'	0		0	0
'MAR01043'	'Arachidonic acid metabolism'	'12(S)-HPETE[c] <=> hepoxilin A3[c]'	0		0	0
'MAR01045'	'Arachidonic acid metabolism'	'12(S)-HPETE[s] <=> hepoxilin A3[s]'	7.79751e-11		-0.01	0.101002
'MAR01048'	'Arachidonic acid metabolism'	'12(S)-HPETE[p] <=> hepoxilin A3[p]'	0		0	0
'MAR01049'	'Arachidonic acid metabolism'	'12(S)-HPETE[r] <=> hepoxilin A3[r]'	0		0	0
'MAR01050'	'Arachidonic acid metabolism'	'GSH[c] + hepoxilin A3[c] <=> hepoxilin A3-c[c]'	0		0	0
'MAR01054'	'Arachidonic acid metabolism'	'GSH[p] + hepoxilin A3[p] <=> hepoxilin A3-c[p]'	0		0	0
'MAR01055'	'Arachidonic acid metabolism'	'H2O[c] + hepoxilin A3[c] <=> trioxilin A3[c]'	0		0	0
'MAR01057'	'Arachidonic acid metabolism'	'H2O[r] + hepoxilin A3[r] <=> trioxilin A3[r]'	0		0	0
'MAR01058'	'Arachidonic acid metabolism'	'H2O[p] + hepoxilin A3[p] <=> trioxilin A3[p]'	0		0	0
'MAR01059'	'Arachidonic acid metabolism'	'H+[c] + hepoxilin A3[c] + NADPH[c] + O2[c] => 20-OH-hepoxilin A3[c] + H2O[c] + NADP+[c]'	0		0	0
'MAR01061'	'Arachidonic acid metabolism'	'H+[r] + hepoxilin A3[r] + NADPH[r] + O2[r] => 20-OH-hepoxilin A3[r] + H2O[r] + NADP+[r]'	0		0	0
'MAR01062'	'Arachidonic acid metabolism'	'arachidonate[c] + O2[c] => 8(S)-HPETE[c]'	0		0	0
'MAR01063'	'Arachidonic acid metabolism'	'8(S)-HPETE[c] + 2 GSH[c] => 8(S)-HETE[c] + GSSG[c] + H2O[c]'	0		0	0
'MAR01064'	'Arachidonic acid metabolism'	'arachidonate[c] + O2[c] => (11R)-HPETE[c]'	0		0	0
'MAR01065'	'Arachidonic acid metabolism'	'''11,12-EET[c] + ATP[c] + CoA[c] + 2 H2O[c] + NAD+[c] + O2[c] => 9,10-epoxy-(6Z,12Z)-octadecadienoic acid[c] + acetyl-CoA[c] + AMP...'' <Preview truncated at 128 characters>'	0		0	0
'MAR01066'	'Arachidonic acid metabolism'	'''9,10-epoxy-(6Z,12Z)-octadecadienoic acid[c] + ATP[c] + CoA[c] + 2 H2O[c] + NAD+[c] + O2[c] => 7,8-epoxy-(4Z,10Z)-hexadecadienoic...'' <Preview truncated at 128 characters>'	0		0	0
'MAR01067'	'Arachidonic acid metabolism'	'''7,8-epoxy-(4Z,10Z)-hexadecadienoic acid[c] + ATP[c] + CoA[c] + 2 H2O[c] + NAD+[c] + O2[c] => 5,6-epoxy-(8Z)-tetradecenoic acid[c...'' <Preview truncated at 128 characters>'	0		0	0
'MAR01068'	'Arachidonic acid metabolism'	'''14,15-EET[c] + ATP[c] + CoA[c] + 2 H2O[c] + NAD+[c] + O2[c] => 12,13-epoxy-(6Z,9Z)-octadecadienoic acid[c] + acetyl-CoA[c] + AMP...'' <Preview truncated at 128 characters>'	0		0	0
'MAR01069'	'Arachidonic acid metabolism'	'''12,13-epoxy-(6Z,9Z)-octadecadienoic acid[c] + ATP[c] + CoA[c] + 2 H2O[c] + NAD+[c] + O2[c] => 10,11-epoxy-(4Z,7Z)-hexadecadienoi...'' <Preview truncated at 128 characters>'	0		0	0
'MAR01070'	'Arachidonic acid metabolism'	'''10,11-epoxy-(4Z,7Z)-hexadecadienoic acid[c] + ATP[c] + CoA[c] + H+[c] + 2 H2O[c] + NAD+[c] + O2[c] => 8,9-epoxy-(5Z)-tetradeceno...'' <Preview truncated at 128 characters>'	0		0	0
'MAR01071'	'Arachidonic acid metabolism'	'12(S)-HETE[c] + H+[c] + NADPH[c] + O2[c] => 12,20-diHETE[c] + H2O[c] + NADP+[c]'	0		0	0
'MAR01072'	'Arachidonic acid metabolism'	'12(S)-HETE[r] + H+[r] + NADPH[r] + O2[r] => 12,20-diHETE[r] + H2O[r] + NADP+[r]'	0		0	0
'MAR01073'	'Arachidonic acid metabolism'	'12(S)-HETE[c] + 2 H+[c] + O2[c] => 11,12-dihydroxy-(5E,7E,9E,14Z)-eicosatetraenoate[c] + H2O[c]'	0		0	0
'MAR01074'	'Arachidonic acid metabolism'	'12(S)-HETE[c] + H+[c] + NADH[c] <=> 12-hetre[c] + NAD+[c]'	0		0	0
'MAR01075'	'Arachidonic acid metabolism'	'12(S)-HETE[c] + 2 H+[c] + O2[c] => H2O[c] + leukotriene B4[c]'	4.3453e-12		0	0.091002
'MAR01077'	'Arachidonic acid metabolism'	'12(S)-HETE[r] + 2 H+[r] + O2[r] => H2O[r] + leukotriene B4[r]'	0		0	0
'MAR03015'	'Arachidonic acid metabolism'	'arachidonyl-CoA[p] + H2O[p] => arachidonate[p] + CoA[p] + H+[p]'	0		0	0
'MAR01080'	'Leukotriene metabolism'	'H2O[c] + leukotriene A4[c] => leukotriene B4[c]'	9.93253e-12		0	0.111002
'MAR01084'	'Leukotriene metabolism'	'H+[s] + leukotriene C4[s] => 5-L-gamma-glutamyl[s] + LTD4[s]'	2.41325e-12		0	0.01
'MAR01085'	'Leukotriene metabolism'	'H2O[s] + LTD4[s] => glycine[s] + leukotriene E4[s]'	0.00221369		0	0.02
'MAR01088'	'Leukotriene metabolism'	'CoA[c] + H+[c] + N-acetyl-LTE4[c] <=> acetyl-CoA[c] + leukotriene E4[c]'	0		0	0
'MAR01091'	'Leukotriene metabolism'	'CoA[n] + H+[n] + N-acetyl-LTE4[n] <=> acetyl-CoA[n] + leukotriene E4[n]'	0		0	0
'MAR01093'	'Leukotriene metabolism'	'5,6-epoxytetraene[c] + H2O[c] + NADP+[c] <=> H+[c] + leukotriene A4[c] + NADPH[c] + O2[c]'	6.42235e-11		0	0.01
'MAR01096'	'Leukotriene metabolism'	'H+[n] + leukotriene A4[n] + NADPH[n] + O2[n] => 5,6-epoxytetraene[n] + H2O[n] + NADP+[n]'	0		0	0
'MAR01098'	'Leukotriene metabolism'	'13,14-dihydro-15-oxo-lipoxin A4[c] + NADP+[c] <=> 15-oxo-lipoxin A4[c] + H+[c] + NADPH[c]'	0		0	0
'MAR01100'	'Leukotriene metabolism'	'leukotriene B4[c] + NAD+[c] => 12-keto-LTB4[c] + H+[c] + NADH[c]'	1.50178e-12		0	0
'MAR01101'	'Leukotriene metabolism'	'leukotriene B4[m] + NAD+[m] => 12-keto-LTB4[m] + H+[m] + NADH[m]'	7.57081e-13		0	0
'MAR01102'	'Leukotriene metabolism'	'leukotriene B4[m] + NADP+[m] => 12-keto-LTB4[m] + H+[m] + NADPH[m]'	7.54416e-13		0	0
'MAR01103'	'Leukotriene metabolism'	'leukotriene B4[r] + NAD+[r] => 12-keto-LTB4[r] + H+[r] + NADH[r]'	0		0	0
'MAR01105'	'Leukotriene metabolism'	'leukotriene B4[p] + NADP+[p] => 12-keto-LTB4[p] + H+[p] + NADPH[p]'	1.28119e-12		0	0
'MAR01106'	'Leukotriene metabolism'	'leukotriene B4[p] + NAD+[p] => 12-keto-LTB4[p] + H+[p] + NADH[p]'	2.3031e-13		0	0
'MAR01107'	'Leukotriene metabolism'	'12-keto-LTB4[c] + H+[c] + NADPH[c] + O2[c] => 12-oxo-20-hydroxy-LTB4[c] + H2O[c] + NADP+[c]'	0		0	0
'MAR01108'	'Leukotriene metabolism'	'12-keto-LTB4[r] + H+[r] + NADPH[r] + O2[r] => 12-oxo-20-hydroxy-LTB4[r] + H2O[r] + NADP+[r]'	0		0	0
'MAR01109'	'Leukotriene metabolism'	'12-oxo-20-hydroxy-LTB4[c] + H+[c] + NADPH[c] + O2[c] => 12-oxo-20-dihydroxy-LTB4[c] + H2O[c] + NADP+[c]'	0		0	0
'MAR01110'	'Leukotriene metabolism'	'12-oxo-20-hydroxy-LTB4[r] + H+[r] + NADPH[r] + O2[r] => 12-oxo-20-dihydroxy-LTB4[r] + H2O[r] + NADP+[r]'	0		0	0
'MAR01111'	'Leukotriene metabolism'	'12-oxo-20-dihydroxy-LTB4[c] + H+[c] + NADPH[c] + O2[c] => 12-oxo-20-trihydroxy-LTB4[c] + H2O[c] + NADP+[c]'	0		0	0
'MAR01112'	'Leukotriene metabolism'	'12-oxo-20-dihydroxy-LTB4[r] + H+[r] + NADPH[r] + O2[r] => 12-oxo-20-trihydroxy-LTB4[r] + H2O[r] + NADP+[r]'	0		0	0
'MAR01116'	'Leukotriene metabolism'	'12-oxo-10,11-dihydro-20-COOH-LTB4[c] + NADP+[c] <=> 12-oxo-20-carboxy-LTB4[c] + H+[c] + NADPH[c]'	0		0	0
'MAR01117'	'Leukotriene metabolism'	'12-oxo-10,11-dihydro-20-COOH-LTB4[r] + NADP+[r] <=> 12-oxo-20-carboxy-LTB4[r] + H+[r] + NADPH[r]'	0		0	0
'MAR01119'	'Leukotriene metabolism'	'12-keto-LTB4[c] + GSH[c] <=> 12-oxo-c-LTB3[c]'	0		0	0
'MAR01120'	'Leukotriene metabolism'	'12-keto-LTB4[m] + GSH[m] <=> 12-oxo-c-LTB3[m]'	0		0	0
'MAR01121'	'Leukotriene metabolism'	'12-keto-LTB4[r] + GSH[r] <=> 12-oxo-c-LTB3[r]'	0		0	0
'MAR01122'	'Leukotriene metabolism'	'12-keto-LTB4[p] + GSH[p] <=> 12-oxo-c-LTB3[p]'	0		0	0
'MAR01123'	'Leukotriene metabolism'	'10,11-dihydro-12R-hydroxy-LTC4[c] + NADP+[c] <=> 12-oxo-c-LTB3[c] + H+[c] + NADPH[c]'	0		0	0
'MAR01124'	'Leukotriene metabolism'	'10,11-dihydro-12R-hydroxy-LTC4[m] + NADP+[m] <=> 12-oxo-c-LTB3[m] + H+[m] + NADPH[m]'	0		0	0
'MAR01125'	'Leukotriene metabolism'	'10,11-dihydro-12R-hydroxy-LTC4[p] + NADP+[p] <=> 12-oxo-c-LTB3[p] + H+[p] + NADPH[p]'	0		0	0
'MAR01126'	'Leukotriene metabolism'	'H+[c] + leukotriene B4[c] + NADPH[c] + O2[c] => 20-OH-LTB4[c] + H2O[c] + NADP+[c]'	2.36157e-13		0	0
'MAR01127'	'Leukotriene metabolism'	'H+[m] + leukotriene B4[m] + NADPH[m] + O2[m] => 20-OH-LTB4[m] + H2O[m] + NADP+[m]'	5.2931e-13		0	0
'MAR01128'	'Leukotriene metabolism'	'H+[r] + leukotriene B4[r] + NADPH[r] + O2[r] => 20-OH-LTB4[r] + H2O[r] + NADP+[r]'	0		0	0
'MAR01129'	'Leukotriene metabolism'	'20-OH-LTB4[c] + NAD+[c] <=> 20-oxo-LTB4[c] + H+[c] + NADH[c]'	-4.60585e-13		0	0
'MAR01130'	'Leukotriene metabolism'	'20-OH-LTB4[m] + NAD+[m] <=> 20-oxo-LTB4[m] + H+[m] + NADH[m]'	-1.98463e-13		0	0
'MAR01131'	'Leukotriene metabolism'	'20-OH-LTB4[r] + NAD+[r] <=> 20-oxo-LTB4[r] + H+[r] + NADH[r]'	0		0	0
'MAR01132'	'Leukotriene metabolism'	'20-COOH-LTB4[c] + 2 H+[c] + NADH[c] <=> 20-oxo-LTB4[c] + H2O[c] + NAD+[c]'	5.47568e-13		0	0
'MAR01133'	'Leukotriene metabolism'	'20-COOH-LTB4[m] + 2 H+[m] + NADH[m] <=> 20-oxo-LTB4[m] + H2O[m] + NAD+[m]'	2.54415e-13		0	0
'MAR01134'	'Leukotriene metabolism'	'20-COOH-LTB4[r] + 2 H+[r] + NADH[r] <=> 20-oxo-LTB4[r] + H2O[r] + NAD+[r]'	0		0	0
'MAR01137'	'Leukotriene metabolism'	'20-OH-LTB4[c] + H+[c] + NADPH[c] + O2[c] => 20-dihydroxy-LTB4[c] + H2O[c] + NADP+[c]'	0		0	0
'MAR01138'	'Leukotriene metabolism'	'20-OH-LTB4[r] + H+[r] + NADPH[r] + O2[r] => 20-dihydroxy-LTB4[r] + H2O[r] + NADP+[r]'	0		0	0
'MAR01139'	'Leukotriene metabolism'	'20-dihydroxy-LTB4[c] + H+[c] + NADPH[c] + O2[c] => 20-trihydroxy-LTB4[c] + H2O[c] + NADP+[c]'	0		0	0
'MAR01140'	'Leukotriene metabolism'	'20-dihydroxy-LTB4[r] + H+[r] + NADPH[r] + O2[r] => 20-trihydroxy-LTB4[r] + H2O[r] + NADP+[r]'	0		0	0
'MAR01146'	'Leukotriene metabolism'	'5-oxo-6-trans-LTB4[c] + H+[c] + NADPH[c] <=> 6-trans-LTB4[c] + NADP+[c]'	0		0	0
'MAR01147'	'Leukotriene metabolism'	'5-oxo-6-trans-LTB4[m] + H+[m] + NADPH[m] <=> 6-trans-LTB4[m] + NADP+[m]'	0		0	0
'MAR01148'	'Leukotriene metabolism'	'5-oxo-6-trans-LTB4[p] + H+[p] + NADPH[p] <=> 6-trans-LTB4[p] + NADP+[p]'	0		0	0
'MAR01149'	'Leukotriene metabolism'	'5-oxo-6-trans-LTB4[c] + H+[c] + NADPH[c] <=> 6,7-dihydro-5-oxo-LTB4[c] + NADP+[c]'	0		0	0
'MAR01150'	'Leukotriene metabolism'	'5-oxo-6-trans-LTB4[m] + H+[m] + NADPH[m] <=> 6,7-dihydro-5-oxo-LTB4[m] + NADP+[m]'	0		0	0
'MAR01151'	'Leukotriene metabolism'	'5-oxo-6-trans-LTB4[r] + H+[r] + NADPH[r] <=> 6,7-dihydro-5-oxo-LTB4[r] + NADP+[r]'	0		0	0
'MAR01152'	'Leukotriene metabolism'	'5-oxo-6-trans-LTB4[p] + H+[p] + NADPH[p] <=> 6,7-dihydro-5-oxo-LTB4[p] + NADP+[p]'	0		0	0
'MAR01153'	'Leukotriene metabolism'	'6,7-dihydro-5-oxo-LTB4[c] + H+[c] + NADPH[c] <=> 6,7-dihydro-LTB4[c] + NADP+[c]'	0		0	0
'MAR01154'	'Leukotriene metabolism'	'6,7-dihydro-5-oxo-LTB4[m] + H+[m] + NADPH[m] <=> 6,7-dihydro-LTB4[m] + NADP+[m]'	0		0	0
'MAR01155'	'Leukotriene metabolism'	'6,7-dihydro-5-oxo-LTB4[r] + H+[r] + NADPH[r] <=> 6,7-dihydro-LTB4[r] + NADP+[r]'	0		0	0
'MAR01156'	'Leukotriene metabolism'	'6,7-dihydro-5-oxo-LTB4[p] + H+[p] + NADPH[p] <=> 6,7-dihydro-LTB4[p] + NADP+[p]'	0		0	0
'MAR01157'	'Leukotriene metabolism'	'5-oxo-12(R)-hydroxy-eicosa-(8E,10E,14Z)-trienoyl-CoA[c] + AMP[c] + PPi[c] <=> 6,7-dihydro-5-oxo-LTB4[c] + ATP[c] + CoA[c]'	0		0	0
'MAR01158'	'Leukotriene metabolism'	'5-oxo-12(R)-hydroxy-eicosa-(8E,10E,14Z)-trienoyl-CoA[m] + AMP[m] + PPi[m] <=> 6,7-dihydro-5-oxo-LTB4[m] + ATP[m] + CoA[m]'	0		0	0
'MAR01159'	'Leukotriene metabolism'	'5-oxo-12(R)-hydroxy-eicosa-(8E,10E,14Z)-trienoyl-CoA[r] + AMP[r] + PPi[r] <=> 6,7-dihydro-5-oxo-LTB4[r] + ATP[r] + CoA[r]'	0		0	0
'MAR01160'	'Leukotriene metabolism'	'5-oxo-12(R)-hydroxy-eicosa-(8E,10E,14Z)-trienoyl-CoA[p] + AMP[p] + PPi[p] <=> 6,7-dihydro-5-oxo-LTB4[p] + ATP[p] + CoA[p]'	0		0	0
'MAR01161'	'Leukotriene metabolism'	'''5-oxo-12(R)-hydroxy-eicosa-(8E,10E,14Z)-trienoyl-CoA[m] + O2[m] => 5-oxo-12(R)-hydroxy-eicosa-(2E,8E,10E,14Z)-tetraenoyl-CoA[m] ...'' <Preview truncated at 128 characters>'	0		0	0
'MAR01162'	'Leukotriene metabolism'	'''5-oxo-12(R)-hydroxy-eicosa-(8E,10E,14Z)-trienoyl-CoA[p] + O2[p] => 5-oxo-12(R)-hydroxy-eicosa-(2E,8E,10E,14Z)-tetraenoyl-CoA[p] ...'' <Preview truncated at 128 characters>'	0		0	0
'MAR01163'	'Leukotriene metabolism'	'''5-oxo-12(R)-hydroxy-eicosa-(2E,8E,10E,14Z)-tetraenoyl-CoA[m] + H2O[m] => 3(S),12(R)-dihydroxy-5-oxo-eicosa-(8E,10E,14Z)-trienoyl...'' <Preview truncated at 128 characters>'	0		0	0
'MAR01164'	'Leukotriene metabolism'	'''5-oxo-12(R)-hydroxy-eicosa-(2E,8E,10E,14Z)-tetraenoyl-CoA[p] + H2O[p] => 3(S),12(R)-dihydroxy-5-oxo-eicosa-(8E,10E,14Z)-trienoyl...'' <Preview truncated at 128 characters>'	0		0	0
'MAR01165'	'Leukotriene metabolism'	'''3(S),12(R)-dihydroxy-5-oxo-eicosa-(8E,10E,14Z)-trienoyl-CoA[m] + NAD+[m] => 3,5-dioxo-12(R)-hydroxy-eicosa-(8E,10E,14Z)-trienoyl...'' <Preview truncated at 128 characters>'	0		0	0
'MAR01166'	'Leukotriene metabolism'	'''3(S),12(R)-dihydroxy-5-oxo-eicosa-(8E,10E,14Z)-trienoyl-CoA[p] + NAD+[p] => 3,5-dioxo-12(R)-hydroxy-eicosa-(8E,10E,14Z)-trienoyl...'' <Preview truncated at 128 characters>'	0		0	0
'MAR01167'	'Leukotriene metabolism'	'''3,5-dioxo-12(R)-hydroxy-eicosa-(8E,10E,14Z)-trienoyl-CoA[m] + CoA[m] => 3-oxo-10(R)-hydroxy-octadeca-(6E,8E,12Z)-trienoyl-CoA[m]...'' <Preview truncated at 128 characters>'	0		0	0
'MAR01168'	'Leukotriene metabolism'	'''3,5-dioxo-12(R)-hydroxy-eicosa-(8E,10E,14Z)-trienoyl-CoA[p] + CoA[p] => 3-oxo-10(R)-hydroxy-octadeca-(6E,8E,12Z)-trienoyl-CoA[p]...'' <Preview truncated at 128 characters>'	0		0	0
'MAR01170'	'Leukotriene metabolism'	'''3-oxo-10(R)-hydroxy-octadeca-(6E,8E,12Z)-trienoyl-CoA[m] + H2O[m] => 3-oxo-10(R)-hydroxy-octadeca-(6E,8E,12Z)-trienoate[m] + CoA...'' <Preview truncated at 128 characters>'	0		0	0
'MAR01171'	'Leukotriene metabolism'	'''3-oxo-10(R)-hydroxy-octadeca-(6E,8E,12Z)-trienoyl-CoA[p] + H2O[p] => 3-oxo-10(R)-hydroxy-octadeca-(6E,8E,12Z)-trienoate[p] + CoA...'' <Preview truncated at 128 characters>'	0		0	0
'MAR01190'	'Leukotriene metabolism'	'5-oxo-(6E)-12-epi-LTB4[c] + H+[c] + NADPH[c] <=> 6-trans-12-epi-LTB4[c] + NADP+[c]'	0		0	0
'MAR01191'	'Leukotriene metabolism'	'5-oxo-(6E)-12-epi-LTB4[m] + H+[m] + NADPH[m] <=> 6-trans-12-epi-LTB4[m] + NADP+[m]'	0		0	0
'MAR01192'	'Leukotriene metabolism'	'5-oxo-(6E)-12-epi-LTB4[p] + H+[p] + NADPH[p] <=> 6-trans-12-epi-LTB4[p] + NADP+[p]'	0		0	0
'MAR01193'	'Leukotriene metabolism'	'5-oxo-(6E)-12-epi-LTB4[c] + H+[c] + NADPH[c] <=> 6,7-dihydro-5-oxo-12-epi-LTB4[c] + NADP+[c]'	0		0	0
'MAR01194'	'Leukotriene metabolism'	'5-oxo-(6E)-12-epi-LTB4[m] + H+[m] + NADPH[m] <=> 6,7-dihydro-5-oxo-12-epi-LTB4[m] + NADP+[m]'	0		0	0
'MAR01195'	'Leukotriene metabolism'	'5-oxo-(6E)-12-epi-LTB4[r] + H+[r] + NADPH[r] <=> 6,7-dihydro-5-oxo-12-epi-LTB4[r] + NADP+[r]'	0		0	0
'MAR01196'	'Leukotriene metabolism'	'5-oxo-(6E)-12-epi-LTB4[p] + H+[p] + NADPH[p] <=> 6,7-dihydro-5-oxo-12-epi-LTB4[p] + NADP+[p]'	0		0	0
'MAR01200'	'Leukotriene metabolism'	'5-oxo-12(S)-hydroxy-eicosa-(8E,10E,14Z)-trienoyl-CoA[c] + AMP[c] + PPi[c] <=> 6,7-dihydro-5-oxo-12-epi-LTB4[c] + ATP[c] + CoA[c]'	0		0	0
'MAR01201'	'Leukotriene metabolism'	'5-oxo-12(S)-hydroxy-eicosa-(8E,10E,14Z)-trienoyl-CoA[m] + AMP[m] + PPi[m] <=> 6,7-dihydro-5-oxo-12-epi-LTB4[m] + ATP[m] + CoA[m]'	0		0	0
'MAR01202'	'Leukotriene metabolism'	'5-oxo-12(S)-hydroxy-eicosa-(8E,10E,14Z)-trienoyl-CoA[r] + AMP[r] + PPi[r] <=> 6,7-dihydro-5-oxo-12-epi-LTB4[r] + ATP[r] + CoA[r]'	0		0	0
'MAR01203'	'Leukotriene metabolism'	'5-oxo-12(S)-hydroxy-eicosa-(8E,10E,14Z)-trienoyl-CoA[p] + AMP[p] + PPi[p] <=> 6,7-dihydro-5-oxo-12-epi-LTB4[p] + ATP[p] + CoA[p]'	0		0	0
'MAR01204'	'Leukotriene metabolism'	'''5-oxo-12(S)-hydroxy-eicosa-(8E,10E,14Z)-trienoyl-CoA[m] + O2[m] => 5-oxo-12(S)-hydroxy-eicosa-(2E,8E,10E,14Z)-tetraenoyl-CoA[m] ...'' <Preview truncated at 128 characters>'	0		0	0
'MAR01205'	'Leukotriene metabolism'	'''5-oxo-12(S)-hydroxy-eicosa-(8E,10E,14Z)-trienoyl-CoA[p] + O2[p] => 5-oxo-12(S)-hydroxy-eicosa-(2E,8E,10E,14Z)-tetraenoyl-CoA[p] ...'' <Preview truncated at 128 characters>'	0		0	0
'MAR01206'	'Leukotriene metabolism'	'''5-oxo-12(S)-hydroxy-eicosa-(2E,8E,10E,14Z)-tetraenoyl-CoA[m] + H2O[m] => 3(S),12(S)-dihydroxy-5-oxo-eicosa-(8E,10E,14Z)-trienoyl...'' <Preview truncated at 128 characters>'	0		0	0
'MAR01207'	'Leukotriene metabolism'	'''5-oxo-12(S)-hydroxy-eicosa-(2E,8E,10E,14Z)-tetraenoyl-CoA[p] + H2O[p] => 3(S),12(S)-dihydroxy-5-oxo-eicosa-(8E,10E,14Z)-trienoyl...'' <Preview truncated at 128 characters>'	0		0	0
'MAR01208'	'Leukotriene metabolism'	'''3(S),12(S)-dihydroxy-5-oxo-eicosa-(8E,10E,14Z)-trienoyl-CoA[m] + NAD+[m] => 3,5-dioxo-12(S)-hydroxy-eicosa-(8E,10E,14Z)-trienoyl...'' <Preview truncated at 128 characters>'	0		0	0
'MAR01209'	'Leukotriene metabolism'	'''3(S),12(S)-dihydroxy-5-oxo-eicosa-(8E,10E,14Z)-trienoyl-CoA[p] + NAD+[p] => 3,5-dioxo-12(S)-hydroxy-eicosa-(8E,10E,14Z)-trienoyl...'' <Preview truncated at 128 characters>'	0		0	0
'MAR01210'	'Leukotriene metabolism'	'''3,5-dioxo-12(S)-hydroxy-eicosa-(8E,10E,14Z)-trienoyl-CoA[m] + CoA[m] => 3-oxo-10(S)-hydroxy-octadeca-(6E,8E,12Z)-trienoyl-CoA[m]...'' <Preview truncated at 128 characters>'	0		0	0
'MAR01211'	'Leukotriene metabolism'	'''3,5-dioxo-12(S)-hydroxy-eicosa-(8E,10E,14Z)-trienoyl-CoA[p] + CoA[p] => 3-oxo-10(S)-hydroxy-octadeca-(6E,8E,12Z)-trienoyl-CoA[p]...'' <Preview truncated at 128 characters>'	0		0	0
'MAR01212'	'Leukotriene metabolism'	'''3-oxo-10(S)-hydroxy-octadeca-(6E,8E,12Z)-trienoyl-CoA[m] + H2O[m] => 3-oxo-10(S)-hydroxy-octadeca-(6E,8E,12Z)-trienoate[m] + CoA...'' <Preview truncated at 128 characters>'	0		0	0
'MAR01213'	'Leukotriene metabolism'	'''3-oxo-10(S)-hydroxy-octadeca-(6E,8E,12Z)-trienoyl-CoA[p] + H2O[p] => 3-oxo-10(S)-hydroxy-octadeca-(6E,8E,12Z)-trienoate[p] + CoA...'' <Preview truncated at 128 characters>'	0		0	0
'MAR01228'	'Leukotriene metabolism'	'12-keto-LTB4[c] + H+[c] + NADH[c] => 10,11-dihydro-12-oxo-LTB4[c] + NAD+[c]'	1.50178e-12		0	0
'MAR01229'	'Leukotriene metabolism'	'12-keto-LTB4[m] + H+[m] + NADH[m] => 10,11-dihydro-12-oxo-LTB4[m] + NAD+[m]'	7.55748e-13		0	0
'MAR01230'	'Leukotriene metabolism'	'12-keto-LTB4[p] + H+[p] + NADH[p] => 10,11-dihydro-12-oxo-LTB4[p] + NAD+[p]'	7.55749e-13		0	0
'MAR01231'	'Leukotriene metabolism'	'10,11-dihydro-12-oxo-LTB4[c] + H+[c] + NADPH[c] => 10,11-dihydro-LTB4[c] + NADP+[c]'	1.50178e-12		0	0
'MAR01232'	'Leukotriene metabolism'	'10,11-dihydro-12-oxo-LTB4[m] + H+[m] + NADPH[m] => 10,11-dihydro-LTB4[m] + NADP+[m]'	2.29167e-06		0	1000
'MAR01233'	'Leukotriene metabolism'	'10,11-dihydro-12-oxo-LTB4[p] + H+[p] + NADPH[p] => 10,11-dihydro-LTB4[p] + NADP+[p]'	2.29167e-06		0	1000
'MAR01234'	'Leukotriene metabolism'	'10,11-dihydro-LTB4[c] + H+[c] + NADPH[c] + O2[c] => 20-OH-10,11-dihydro-LTB4[c] + H2O[c] + NADP+[c]'	1.50178e-12		0	0
'MAR01235'	'Leukotriene metabolism'	'10,11-dihydro-LTB4[r] + H+[r] + NADPH[r] + O2[r] => 20-OH-10,11-dihydro-LTB4[r] + H2O[r] + NADP+[r]'	0		0	0
'MAR01236'	'Leukotriene metabolism'	'20-OH-10,11-dihydro-LTB4[c] + H+[c] + NADPH[c] + O2[c] => 10,11-dihydro-20-dihydroxy-LTB4[c] + H2O[c] + NADP+[c]'	1.50178e-12		0	0
'MAR01237'	'Leukotriene metabolism'	'20-OH-10,11-dihydro-LTB4[r] + H+[r] + NADPH[r] + O2[r] => 10,11-dihydro-20-dihydroxy-LTB4[r] + H2O[r] + NADP+[r]'	0		0	0
'MAR01238'	'Leukotriene metabolism'	'10,11-dihydro-20-dihydroxy-LTB4[c] + H+[c] + NADPH[c] + O2[c] => 10,11-dihydro-20-trihydroxy-LTB4[c] + H2O[c] + NADP+[c]'	1.50178e-12		0	0
'MAR01239'	'Leukotriene metabolism'	'10,11-dihydro-20-dihydroxy-LTB4[r] + H+[r] + NADPH[r] + O2[r] => 10,11-dihydro-20-trihydroxy-LTB4[r] + H2O[r] + NADP+[r]'	0		0	0
'MAR01241'	'Leukotriene metabolism'	'10,11-dihydro-20-trihydroxy-LTB4[c] <=> 20-COOH-10,11-dihydro-LTB4[c] + H+[c] + H2O[c]'	7.74008e-13		0	0
'MAR01244'	'Leukotriene metabolism'	'20-COOH-10,11-dihydro-LTB4[c] + NADP+[c] => 20-COOH-LTB4[c] + H+[c] + NADPH[c]'	1.27534e-12		0	0
'MAR01245'	'Leukotriene metabolism'	'20-COOH-10,11-dihydro-LTB4[m] + NADP+[m] => 20-COOH-LTB4[m] + H+[m] + NADPH[m]'	9.82188e-13		0	0
'MAR01246'	'Leukotriene metabolism'	'20-COOH-10,11-dihydro-LTB4[p] + NADP+[p] => 20-COOH-LTB4[p] + H+[p] + NADPH[p]'	0		0	0
'MAR01248'	'Leukotriene metabolism'	'20-COOH-LTB4[c] + ATP[c] + CoA[c] <=> 20-CoA-20-oxo-LTB4[c] + AMP[c] + PPi[c]'	0		0	0
'MAR01249'	'Leukotriene metabolism'	'20-COOH-LTB4[m] + ATP[m] + CoA[m] <=> 20-CoA-20-oxo-LTB4[m] + AMP[m] + PPi[m]'	0		0	0
'MAR01250'	'Leukotriene metabolism'	'20-COOH-LTB4[r] + ATP[r] + CoA[r] <=> 20-CoA-20-oxo-LTB4[r] + AMP[r] + PPi[r]'	0		0	0
'MAR01251'	'Leukotriene metabolism'	'20-COOH-LTB4[p] + ATP[p] + CoA[p] <=> 20-CoA-20-oxo-LTB4[p] + AMP[p] + PPi[p]'	0		0	0
'MAR01253'	'Leukotriene metabolism'	'20-CoA-20-oxo-LTB4[m] + O2[m] => (18E)-20-oxo-20-CoA-LTB4[m] + H2O2[m]'	0		0	0
'MAR01254'	'Leukotriene metabolism'	'20-CoA-20-oxo-LTB4[p] + O2[p] => (18E)-20-oxo-20-CoA-LTB4[p] + H2O2[p]'	0		0	0
'MAR01255'	'Leukotriene metabolism'	'(18E)-20-oxo-20-CoA-LTB4[m] + H2O[m] => 20-CoA-20-oxo-18r-hydroxy-LTB4[m]'	0		0	0
'MAR01256'	'Leukotriene metabolism'	'(18E)-20-oxo-20-CoA-LTB4[p] + H2O[p] => 20-CoA-20-oxo-18r-hydroxy-LTB4[p]'	0		0	0
'MAR01257'	'Leukotriene metabolism'	'20-CoA-20-oxo-18r-hydroxy-LTB4[m] + NAD+[m] => 18,20-dioxo-20-CoA-LTB4[m] + H+[m] + NADH[m]'	0		0	0
'MAR01258'	'Leukotriene metabolism'	'20-CoA-20-oxo-18r-hydroxy-LTB4[p] + NAD+[p] => 18,20-dioxo-20-CoA-LTB4[p] + H+[p] + NADH[p]'	0		0	0
'MAR01259'	'Leukotriene metabolism'	'18,20-dioxo-20-CoA-LTB4[m] + CoA[m] => 18-CoA-18-oxo-dinor-LTB4[m] + acetyl-CoA[m]'	0		0	0
'MAR01260'	'Leukotriene metabolism'	'18,20-dioxo-20-CoA-LTB4[p] + CoA[p] => 18-CoA-18-oxo-dinor-LTB4[p] + acetyl-CoA[p]'	0		0	0
'MAR01261'	'Leukotriene metabolism'	'18-CoA-18-oxo-dinor-LTB4[m] + H2O[m] => CoA[m] + H+[m] + omega-carboxy-trinor-LTB4[m]'	0		0	0
'MAR01262'	'Leukotriene metabolism'	'18-CoA-18-oxo-dinor-LTB4[p] + H2O[p] => CoA[p] + H+[p] + omega-carboxy-trinor-LTB4[p]'	0		0	0
'MAR01263'	'Leukotriene metabolism'	'10,11-dihydro-LTB4-CoA[c] + AMP[c] + PPi[c] <=> 10,11-dihydro-LTB4[c] + ATP[c] + CoA[c]'	0		0	0
'MAR01264'	'Leukotriene metabolism'	'10,11-dihydro-LTB4-CoA[m] + AMP[m] + PPi[m] <=> 10,11-dihydro-LTB4[m] + ATP[m] + CoA[m]'	-2.29167e-06		-1000	0
'MAR01265'	'Leukotriene metabolism'	'10,11-dihydro-LTB4-CoA[r] + AMP[r] + PPi[r] <=> 10,11-dihydro-LTB4[r] + ATP[r] + CoA[r]'	0		0	0
'MAR01266'	'Leukotriene metabolism'	'10,11-dihydro-LTB4-CoA[p] + AMP[p] + PPi[p] <=> 10,11-dihydro-LTB4[p] + ATP[p] + CoA[p]'	-2.29167e-06		-1000	0
'MAR01270'	'Leukotriene metabolism'	'10,11-dihydro-LTB4-CoA[m] + O2[m] => 5(S),12(R)-dihydroxy-eicosa-2,8-trans-6,14-cis-tetraenoyl-CoA[m] + H2O2[m]'	0		0	0
'MAR01271'	'Leukotriene metabolism'	'10,11-dihydro-LTB4-CoA[p] + O2[p] => 5(S),12(R)-dihydroxy-eicosa-2,8-trans-6,14-cis-tetraenoyl-CoA[p] + H2O2[p]'	0		0	0
'MAR01272'	'Leukotriene metabolism'	'''5(S),12(R)-dihydroxy-eicosa-2,8-trans-6,14-cis-tetraenoyl-CoA[m] + H2O[m] => 3(S),5(S),12(R)-trihydroxy-eicosa-8-trans-6,14-cis-...'' <Preview truncated at 128 characters>'	0		0	0
'MAR01273'	'Leukotriene metabolism'	'''5(S),12(R)-dihydroxy-eicosa-2,8-trans-6,14-cis-tetraenoyl-CoA[p] + H2O[p] => 3(S),5(S),12(R)-trihydroxy-eicosa-8-trans-6,14-cis-...'' <Preview truncated at 128 characters>'	0		0	0
'MAR01274'	'Leukotriene metabolism'	'''3(S),5(S),12(R)-trihydroxy-eicosa-8-trans-6,14-cis-trienoyl-CoA[m] + NAD+[m] => 3-oxo-5(S),12(R)-dihydroxy-eicosa-8-trans-6,14-c...'' <Preview truncated at 128 characters>'	0		0	0
'MAR01275'	'Leukotriene metabolism'	'''3(S),5(S),12(R)-trihydroxy-eicosa-8-trans-6,14-cis-trienoyl-CoA[p] + NAD+[p] => 3-oxo-5(S),12(R)-dihydroxy-eicosa-8-trans-6,14-c...'' <Preview truncated at 128 characters>'	0		0	0
'MAR01276'	'Leukotriene metabolism'	'''3-oxo-5(S),12(R)-dihydroxy-eicosa-8-trans-6,14-cis-trienoyl-CoA[m] + CoA[m] => 3(S),10(R)-OH-octadeca-6-trans-4,12-cis-trienoyl-...'' <Preview truncated at 128 characters>'	0		0	0
'MAR01277'	'Leukotriene metabolism'	'''3-oxo-5(S),12(R)-dihydroxy-eicosa-8-trans-6,14-cis-trienoyl-CoA[p] + CoA[p] => 3(S),10(R)-OH-octadeca-6-trans-4,12-cis-trienoyl-...'' <Preview truncated at 128 characters>'	0		0	0
'MAR01278'	'Leukotriene metabolism'	'''3(S),10(R)-OH-octadeca-6-trans-4,12-cis-trienoyl-CoA[m] + H2O[m] => 3(S),10(R)-OH-octadeca-6-trans-4,12-cis-trienoate[m] + CoA[m...'' <Preview truncated at 128 characters>'	0		0	0
'MAR01279'	'Leukotriene metabolism'	'''3(S),10(R)-OH-octadeca-6-trans-4,12-cis-trienoyl-CoA[p] + H2O[p] => 3(S),10(R)-OH-octadeca-6-trans-4,12-cis-trienoate[p] + CoA[p...'' <Preview truncated at 128 characters>'	0		0	0
'MAR01280'	'Leukotriene metabolism'	'10,11-dihydro-12-epi-LTB4[c] + NADP+[c] <=> 10,11-dihydro-12-oxo-LTB4[c] + H+[c] + NADPH[c]'	0		0	0
'MAR01281'	'Leukotriene metabolism'	'10,11-dihydro-12-epi-LTB4[m] + NADP+[m] <=> 10,11-dihydro-12-oxo-LTB4[m] + H+[m] + NADPH[m]'	2.29167e-06		0	1000
'MAR01282'	'Leukotriene metabolism'	'10,11-dihydro-12-epi-LTB4[p] + NADP+[p] <=> 10,11-dihydro-12-oxo-LTB4[p] + H+[p] + NADPH[p]'	2.29167e-06		0	1000
'MAR01287'	'Leukotriene metabolism'	'H+[p] + leukotriene E4[p] + NADPH[p] + O2[p] => 20-hydroxy-LTE4[p] + H2O[p] + NADP+[p]'	0		0	0
'MAR01288'	'Leukotriene metabolism'	'20-hydroxy-LTE4[p] + NAD+[p] => 20-oxo-LTE4[p] + H+[p] + NADH[p]'	0		0	0
'MAR01289'	'Leukotriene metabolism'	'20-oxo-LTE4[p] + H2O[p] + NAD+[p] => 20-COOH-LTE4[p] + 2 H+[p] + NADH[p]'	0		0	0
'MAR01290'	'Leukotriene metabolism'	'20-COOH-LTE4-CoA[p] + AMP[p] + PPi[p] <=> 20-COOH-LTE4[p] + ATP[p] + CoA[p]'	0		0	0
'MAR01291'	'Leukotriene metabolism'	'20-COOH-LTE4-CoA[p] + O2[p] => (18E)-20-oxo-20-CoA-LTE4[p] + H2O2[p]'	0		0	0
'MAR01292'	'Leukotriene metabolism'	'(18E)-20-oxo-20-CoA-LTE4[p] + H2O[p] => 18(R)-hydroxy-20-oxo-20-CoA-LTE4[p]'	0		0	0
'MAR01293'	'Leukotriene metabolism'	'18(R)-hydroxy-20-oxo-20-CoA-LTE4[p] + NAD+[p] => 20-COOH-18-oxo-LTE4-CoA[p] + H+[p] + NADH[p]'	0		0	0
'MAR01294'	'Leukotriene metabolism'	'20-COOH-18-oxo-LTE4-CoA[p] + CoA[p] => acetyl-CoA[p] + omega-COOH-dinor-LTE4-CoA[p]'	0		0	0
'MAR01295'	'Leukotriene metabolism'	'18-COOH-LTE4[p] + CoA[p] + H+[p] <=> H2O[p] + omega-COOH-dinor-LTE4-CoA[p]'	0		0	0
'MAR01296'	'Leukotriene metabolism'	'O2[p] + omega-COOH-dinor-LTE4-CoA[p] => 18-COOH-(16E)-dinor-LTE5-CoA[p] + H2O2[p]'	0		0	0
'MAR01297'	'Leukotriene metabolism'	'18-COOH-(15E)-dinor-LTE4-CoA[p] + NADP+[p] <=> 18-COOH-(16E)-dinor-LTE5-CoA[p] + H+[p] + NADPH[p]'	0		0	0
'MAR01298'	'Leukotriene metabolism'	'16e-18-oxo-18-CoA-dinor-LTE4[p] <=> 18-COOH-(15E)-dinor-LTE4-CoA[p]'	0		0	0
'MAR01299'	'Leukotriene metabolism'	'16e-18-oxo-18-CoA-dinor-LTE4[p] + H2O[p] => 16(S)-hydroxy-18-oxo-18-CoA-LTE4[p]'	0		0	0
'MAR01300'	'Leukotriene metabolism'	'16(S)-hydroxy-18-oxo-18-CoA-LTE4[p] + NAD+[p] => 16,18-oxo-18-CoA-dinor-LTE4[p] + H+[p] + NADH[p]'	0		0	0
'MAR01301'	'Leukotriene metabolism'	'16e-18-oxo-18-CoA-dinor-LTE4[p] + CoA[p] + H2O[p] => acetyl-CoA[p] + 5 H+[p] + omega-COOH-tetranor-LTE3-CoA[p]'	0		0	0
'MAR01303'	'Leukotriene metabolism'	'3 H+[p] + O2[p] + omega-COOH-tetranor-LTE3-CoA[p] => (13E)-tetranor-16-oxo-16-CoA-LTE4[p] + H2O2[p]'	0		0	0
'MAR01304'	'Leukotriene metabolism'	'(13E)-tetranor-16-oxo-16-CoA-LTE4[p] + H2O[p] => (13E)-tetranor-16-carboxy-LTE4[p] + CoA[p] + H+[p]'	0		0	0
'MAR04796'	'Leukotriene metabolism'	'H2O[c] + leukotriene C4[c] => glutamate[c] + LTD4[c]'	0.01		0	0.01
'MAR08546'	'Eicosanoid metabolism'	'(13E)-11alpha-hydroxy-9,15-dioxoprost-13-enoate[c] + H+[c] + NADPH[c] <=> NADP+[c] + prostaglandin E1[c]'	0		0	0
'MAR08548'	'Eicosanoid metabolism'	'H2O[r] + leukotriene C4[r] <=> glutamate[r] + LTD4[r]'	0		0	0
'MAR08557'	'Eicosanoid metabolism'	'arachidonate[c] + H+[c] + NADPH[c] + 2 O2[c] => H2O[c] + NADP+[c] + prostaglandin H2[c]'	1.57724e-12		0	0.091002
'MAR08558'	'Eicosanoid metabolism'	'arachidonate[r] + H+[r] + NADPH[r] + 2 O2[r] => H2O[r] + NADP+[r] + prostaglandin H2[r]'	0		0	0
'MAR08559'	'Eicosanoid metabolism'	'prostaglandin D2[r] <=> prostaglandin H2[r]'	0		0	0
'MAR08560'	'Eicosanoid metabolism'	'prostaglandin E2[r] <=> prostaglandin H2[r]'	0		0	0
'MAR00154'	'Acyl-CoA hydrolysis'	'H2O[c] + propanoyl-CoA[c] => CoA[c] + H+[c] + propanoate[c]'	9.76219e-12		0	8.63418
'MAR00189'	'Acyl-CoA hydrolysis'	'H2O[c] + lauroyl-CoA[c] => CoA[c] + H+[c] + lauric acid[c]'	6.69755e-13		0	5.32155
'MAR00193'	'Acyl-CoA hydrolysis'	'H2O[c] + tridecanoyl-CoA[c] => CoA[c] + H+[c] + tridecylic acid[c]'	6.85813e-13		0	5.32155
'MAR00197'	'Acyl-CoA hydrolysis'	'H2O[c] + myristoyl-CoA[c] => CoA[c] + H+[c] + myristic acid[c]'	6.74441e-13		0	5.32155
'MAR00201'	'Acyl-CoA hydrolysis'	'(9E)-tetradecenoyl-CoA[c] + H2O[c] => (9E)-tetradecenoic acid[c] + CoA[c] + H+[c]'	6.8654e-13		0	5.32155
'MAR00206'	'Acyl-CoA hydrolysis'	'(7Z)-tetradecenoyl-CoA[c] + H2O[c] => (7Z)-tetradecenoic acid[c] + CoA[c] + H+[c]'	6.77579e-13		0	5.32155
'MAR00210'	'Acyl-CoA hydrolysis'	'5-tetradecenoyl-CoA[c] + H2O[c] => CoA[c] + H+[c] + physeteric acid[c]'	6.78521e-13		0	5.32155
'MAR00214'	'Acyl-CoA hydrolysis'	'H2O[c] + pentadecanoyl-CoA[c] => CoA[c] + H+[c] + pentadecylic acid[c]'	6.87551e-13		0	5.32155
'MAR00223'	'Acyl-CoA hydrolysis'	'H2O[c] + palmitoyl-CoA[c] => CoA[c] + H+[c] + palmitate[c]'	6.93888e-13		0	5.32155
'MAR00230'	'Acyl-CoA hydrolysis'	'H2O[c] + palmitoleoyl-CoA[c] => CoA[c] + H+[c] + palmitolate[c]'	6.96293e-13		0	5.32155
'MAR00234'	'Acyl-CoA hydrolysis'	'7-hexadecenoyl-CoA[c] + H2O[c] => 7-palmitoleic acid[c] + CoA[c] + H+[c]'	6.77698e-13		0	5.32155
'MAR00238'	'Acyl-CoA hydrolysis'	'H2O[c] + heptadecanoyl-CoA[c] => CoA[c] + H+[c] + margaric acid[c]'	6.89392e-13		0	5.32155
'MAR00242'	'Acyl-CoA hydrolysis'	'(10Z)-heptadecenoyl-CoA[c] + H2O[c] => (10Z)-heptadecenoic acid[c] + CoA[c] + H+[c]'	6.87253e-13		0	5.32155
'MAR00246'	'Acyl-CoA hydrolysis'	'9-heptadecenoyl-CoA[c] + H2O[c] => 9-heptadecylenic acid[c] + CoA[c] + H+[c]'	6.86957e-13		0	5.32155
'MAR00250'	'Acyl-CoA hydrolysis'	'H2O[c] + stearoyl-CoA[c] => CoA[c] + H+[c] + stearate[c]'	6.94621e-13		0	5.32155
'MAR00256'	'Acyl-CoA hydrolysis'	'(13Z)-octadecenoyl-CoA[c] + H2O[c] => (13Z)-octadecenoic acid[c] + CoA[c] + H+[c]'	6.85963e-13		0	5.32155
'MAR00260'	'Acyl-CoA hydrolysis'	'cis-vaccenoyl-CoA[c] + H2O[c] => cis-vaccenic acid[c] + CoA[c] + H+[c]'	7.01618e-13		0	5.32155
'MAR00264'	'Acyl-CoA hydrolysis'	'H2O[c] + oleoyl-CoA[c] => CoA[c] + H+[c] + oleate[c]'	8.41021e-13		0	5.32155
'MAR00268'	'Acyl-CoA hydrolysis'	'(9E)-octadecenoyl-CoA[c] + H2O[c] => CoA[c] + elaidate[c] + H+[c]'	6.9504e-13		0	5.32155
'MAR00272'	'Acyl-CoA hydrolysis'	'(7Z)-octadecenoyl-CoA[c] + H2O[c] => (7Z)-octadecenoic acid[c] + CoA[c] + H+[c]'	7.52432e-13		0	0.905999
'MAR00276'	'Acyl-CoA hydrolysis'	'(6Z,9Z)-octadecadienoyl-CoA[c] + H2O[c] => (6Z,9Z)-octadecadienoic acid[c] + CoA[c] + H+[c]'	6.8789e-13		0	5.32155
'MAR00280'	'Acyl-CoA hydrolysis'	'H2O[c] + nonadecanoyl-CoA[c] => CoA[c] + H+[c] + nonadecylic acid[c]'	6.98554e-13		0	5.32155
'MAR00284'	'Acyl-CoA hydrolysis'	'eicosanoyl-CoA[c] + H2O[c] => CoA[c] + eicosanoate[c] + H+[c]'	6.95306e-13		0	5.32155
'MAR00290'	'Acyl-CoA hydrolysis'	'(13Z)-eicosenoyl-CoA[c] + H2O[c] => (13Z)-eicosenoic acid[c] + CoA[c] + H+[c]'	7.05012e-13		0	5.32155
'MAR00294'	'Acyl-CoA hydrolysis'	'(11Z)-eicosenoyl-CoA[c] + H2O[c] => cis-gondoic acid[c] + CoA[c] + H+[c]'	6.89958e-13		0	5.32155
'MAR00298'	'Acyl-CoA hydrolysis'	'9-eicosenoyl-CoA[c] + H2O[c] => 9-eicosenoic acid[c] + CoA[c] + H+[c]'	6.71893e-13		0	5.32155
'MAR00302'	'Acyl-CoA hydrolysis'	'(8Z,11Z)-eicosadienoyl-CoA[c] + H2O[c] => 8,11-eicosadienoic acid[c] + CoA[c] + H+[c]'	6.80119e-13		0	5.32155
'MAR00306'	'Acyl-CoA hydrolysis'	'(5Z,8Z,11Z)-eicosatrienoyl-CoA[c] + H2O[c] => CoA[c] + H+[c] + mead acid[c]'	6.87144e-13		0	5.32155
'MAR00310'	'Acyl-CoA hydrolysis'	'H2O[c] + heneicosanoyl-CoA[c] => CoA[c] + H+[c] + henicosanoic acid[c]'	7.09539e-13		0	5.32155
'MAR00314'	'Acyl-CoA hydrolysis'	'docosanoyl-CoA[c] + H2O[c] => behenic acid[c] + CoA[c] + H+[c]'	7.016e-13		0	5.32155
'MAR00320'	'Acyl-CoA hydrolysis'	'(13Z)-docosenoyl-CoA[c] + H2O[c] => cis-erucic acid[c] + CoA[c] + H+[c]'	7.03881e-13		0	5.32155
'MAR00324'	'Acyl-CoA hydrolysis'	'(11Z)-docosenoyl-CoA[c] + H2O[c] => cis-cetoleic acid[c] + CoA[c] + H+[c]'	6.64086e-13		0	5.32155
'MAR00328'	'Acyl-CoA hydrolysis'	'H2O[c] + tricosanoyl-CoA[c] => CoA[c] + H+[c] + tricosanoic acid[c]'	7.01152e-13		0	5.32155
'MAR00332'	'Acyl-CoA hydrolysis'	'H2O[c] + tetracosanoyl-CoA[c] => CoA[c] + H+[c] + lignocerate[c]'	6.83193e-13		0	5.32155
'MAR00338'	'Acyl-CoA hydrolysis'	'(15Z)-tetracosenoyl-CoA[c] + H2O[c] => CoA[c] + H+[c] + nervonic acid[c]'	6.91759e-13		0	5.32155
'MAR00342'	'Acyl-CoA hydrolysis'	'H2O[c] + hexacosanoyl-CoA[c] => cerotic acid[c] + CoA[c] + H+[c]'	6.94375e-13		0	5.32155
'MAR00346'	'Acyl-CoA hydrolysis'	'H2O[c] + hexacosenoyl-CoA[c] => CoA[c] + H+[c] + ximenic acid[c]'	6.99915e-13		0	5.32155
'MAR00350'	'Acyl-CoA hydrolysis'	'H2O[c] + linolenoyl-CoA[c] => CoA[c] + H+[c] + linolenate[c]'	6.91002e-13		0	5.32155
'MAR00354'	'Acyl-CoA hydrolysis'	'(6Z,9Z,12Z,15Z)-octadecatetraenoyl-CoA[c] + H2O[c] => CoA[c] + H+[c] + stearidonic acid[c]'	6.96502e-13		0	5.32155
'MAR00358'	'Acyl-CoA hydrolysis'	'(8Z,11Z,14Z,17Z)-eicosatetraenoyl-CoA[c] + H2O[c] => CoA[c] + H+[c] + omega-3-arachidonic acid[c]'	6.92822e-13		0	5.32155
'MAR00362'	'Acyl-CoA hydrolysis'	'(5Z,8Z,11Z,14Z,17Z)-eicosapentaenoyl-CoA[c] + H2O[c] => CoA[c] + EPA[c] + H+[c]'	7.20789e-13		0	5.32155
'MAR00366'	'Acyl-CoA hydrolysis'	'(7Z,10Z,13Z,16Z,19Z)-docosapentaenoyl-CoA[c] + H2O[c] => CoA[c] + DPA[c] + H+[c]'	6.95068e-13		0	5.32155
'MAR00370'	'Acyl-CoA hydrolysis'	'(9Z,12Z,15Z,18Z,21Z)-tetracosapentaenoyl-CoA[c] + H2O[c] => (9Z,12Z,15Z,18Z,21Z)-TPA[c] + CoA[c] + H+[c]'	6.95872e-13		0	5.32155
'MAR00374'	'Acyl-CoA hydrolysis'	'(6Z,9Z,12Z,15Z,18Z,21Z)-tetracosahexaenoyl-CoA[c] + H2O[c] => (6Z,9Z,12Z,15Z,18Z,21Z)-THA[c] + CoA[c] + H+[c]'	6.95356e-13		0	5.32155
'MAR00378'	'Acyl-CoA hydrolysis'	'(4Z,7Z,10Z,13Z,16Z,19Z)-docosahexaenoyl-CoA[c] + H2O[c] => CoA[c] + DHA[c] + H+[c]'	7.04851e-13		0	5.32155
'MAR00382'	'Acyl-CoA hydrolysis'	'(11Z,14Z,17Z)-eicosatrienoyl-CoA[c] + H2O[c] => (11Z,14Z,17Z)-eicosatrienoic acid[c] + CoA[c] + H+[c]'	6.8667e-13		0	5.32155
'MAR00386'	'Acyl-CoA hydrolysis'	'13,16,19-docosatrienoyl-CoA[c] + H2O[c] => 13,16,19-docosatrienoic acid[c] + CoA[c] + H+[c]'	6.8312e-13		0	5.32155
'MAR00390'	'Acyl-CoA hydrolysis'	'10,13,16,19-docosatetraenoyl-CoA[c] + H2O[c] => 10,13,16,19-docosatetraenoic acid[c] + CoA[c] + H+[c]'	6.91056e-13		0	5.32155
'MAR00394'	'Acyl-CoA hydrolysis'	'12,15,18,21-tetracosatetraenoyl-CoA[c] + H2O[c] => 12,15,18,21-tetracosatetraenoic acid[c] + CoA[c] + H+[c]'	6.94468e-13		0	5.32155
'MAR00398'	'Acyl-CoA hydrolysis'	'H2O[c] + linoleoyl-CoA[c] => CoA[c] + H+[c] + linoleate[c]'	6.96112e-13		0	5.32155
'MAR00402'	'Acyl-CoA hydrolysis'	'gamma-linolenoyl-CoA[c] + H2O[c] => CoA[c] + gamma-linolenate[c] + H+[c]'	6.90624e-13		0	5.32155
'MAR00406'	'Acyl-CoA hydrolysis'	'dihomo-gamma-linolenoyl-CoA[c] + H2O[c] => CoA[c] + dihomo-gamma-linolenate[c] + H+[c]'	6.95919e-13		0	5.32155
'MAR00410'	'Acyl-CoA hydrolysis'	'arachidonyl-CoA[c] + H2O[c] => arachidonate[c] + CoA[c] + H+[c]'	6.80729e-13		0	5.32155
'MAR00414'	'Acyl-CoA hydrolysis'	'(7Z,10Z,13Z,16Z)-docosatetraenoyl-CoA[c] + H2O[c] => adrenic acid[c] + CoA[c] + H+[c]'	6.9167e-13		0	5.32155
'MAR00418'	'Acyl-CoA hydrolysis'	'(9Z,12Z,15Z,18Z)-tetracosatetraenoyl-CoA[c] + H2O[c] => (9Z,12Z,15Z,18Z)-TTA[c] + CoA[c] + H+[c]'	6.89749e-13		0	5.32155
'MAR00422'	'Acyl-CoA hydrolysis'	'(6Z,9Z,12Z,15Z,18Z)-tetracosapentaenoyl-CoA[c] + H2O[c] => (6Z,9Z,12Z,15Z,18Z)-TPA[c] + CoA[c] + H+[c]'	6.96877e-13		0	5.32155
'MAR00426'	'Acyl-CoA hydrolysis'	'(4Z,7Z,10Z,13Z,16Z)-docosapentaenoyl-CoA[c] + H2O[c] => (4Z,7Z,10Z,13Z,16Z)-DPA[c] + CoA[c] + H+[c]'	6.98341e-13		0	5.32155
'MAR00430'	'Acyl-CoA hydrolysis'	'(11Z,14Z)-eicosadienoyl-CoA[c] + H2O[c] => (11Z,14Z)-eicosadienoic acid[c] + CoA[c] + H+[c]'	6.86771e-13		0	5.32155
'MAR00434'	'Acyl-CoA hydrolysis'	'(13Z,16Z)-docosadienoyl-CoA[c] + H2O[c] => (13Z,16Z)-docosadienoic acid[c] + CoA[c] + H+[c]'	6.82535e-13		0	5.32155
'MAR00438'	'Acyl-CoA hydrolysis'	'10,13,16-docosatrienoyl-CoA[c] + H2O[c] => 10,13,16-docosatriynoic acid[c] + CoA[c] + H+[c]'	6.87013e-13		0	5.32155
'MAR03475'	'Acyl-CoA hydrolysis'	'acetyl-CoA[p] + H2O[p] => acetate[p] + CoA[p] + H+[p]'	0		0	0
'MAR00159'	'Carnitine shuttle (cytosolic)'	'butyryl-CoA[c] + L-carnitine[c] <=> CoA[c] + O-butanoylcarnitine[c]'	-0.0380499		-1000	1000
'MAR02591'	'Carnitine shuttle (cytosolic)'	'CoA[c] + O-acetylcarnitine[c] <=> acetyl-CoA[c] + L-carnitine[c]'	0.00862112		-8.61918	11.5656
'MAR02594'	'Carnitine shuttle (cytosolic)'	'CoA[c] + O-propanoylcarnitine[c] <=> L-carnitine[c] + propanoyl-CoA[c]'	1.32863e-11		-0.01	8.63418
'MAR02599'	'Carnitine shuttle (cytosolic)'	'CoA[c] + malonyl-carnitin[c] <=> L-carnitine[c] + malonyl-CoA[c]'	3.01105e-12		-8.61418	0
'MAR02602'	'Carnitine shuttle (cytosolic)'	'CoA[c] + dodecanoylcarnitine[c] <=> lauroyl-CoA[c] + L-carnitine[c]'	1.65137e-07		-1.67501	1.21131
'MAR02605'	'Carnitine shuttle (cytosolic)'	'CoA[c] + tridecanoylcarnitine[c] <=> L-carnitine[c] + tridecanoyl-CoA[c]'	1.24933e-11		-0.507135	0.281325
'MAR02608'	'Carnitine shuttle (cytosolic)'	'CoA[c] + tetradecanoylcarnitine[c] <=> L-carnitine[c] + myristoyl-CoA[c]'	0.00494957		-1000	1000
'MAR02611'	'Carnitine shuttle (cytosolic)'	'(9E)-tetradecenoyl-CoA[c] + L-carnitine[c] <=> CoA[c] + tetradecenoylcarnitine(5)[c]'	-4.62172e-13		0	0.365106
'MAR02614'	'Carnitine shuttle (cytosolic)'	'(7Z)-tetradecenoyl-CoA[c] + L-carnitine[c] <=> CoA[c] + tetradecenoylcarnitine(7)[c]'	0.00494658		-0.765376	0.801481
'MAR02620'	'Carnitine shuttle (cytosolic)'	'5-tetradecenoyl-CoA[c] + L-carnitine[c] <=> CoA[c] + tetradecenoylcarnitine(9)[c]'	0.00494658		-1.03817	0.801481
'MAR02623'	'Carnitine shuttle (cytosolic)'	'CoA[c] + pentadecanoylcarnitine[c] <=> L-carnitine[c] + pentadecanoyl-CoA[c]'	-8.93413e-13		-0.467781	0.279758
'MAR02626'	'Carnitine shuttle (cytosolic)'	'CoA[c] + L-palmitoylcarnitine[c] <=> L-carnitine[c] + palmitoyl-CoA[c]'	0.0659114		-1.25881	8.61418
'MAR02633'	'Carnitine shuttle (cytosolic)'	'7-hexadecenoyl-CoA[c] + L-carnitine[c] <=> CoA[c] + hexadecenoylcarnitine(9)[c]'	0.0473326		-1.02763	1.24785
'MAR02636'	'Carnitine shuttle (cytosolic)'	'CoA[c] + palmitoleoyl-carnitine[c] <=> L-carnitine[c] + palmitoleoyl-CoA[c]'	0.0567884		-0.726468	6.88848
'MAR02642'	'Carnitine shuttle (cytosolic)'	'CoA[c] + heptadecanoylcarnitine[c] <=> heptadecanoyl-CoA[c] + L-carnitine[c]'	-4.24418e-12		-0.410738	2.53567
'MAR02648'	'Carnitine shuttle (cytosolic)'	'(10Z)-heptadecenoyl-CoA[c] + L-carnitine[c] <=> CoA[c] + heptadecenoylcarnitine(7)[c]'	-4.56238e-13		0	0.319479
'MAR02651'	'Carnitine shuttle (cytosolic)'	'9-heptadecenoyl-CoA[c] + L-carnitine[c] <=> CoA[c] + heptadecenoylcarnitine(8)[c]'	-4.04088e-13		0	0.319467
'MAR02654'	'Carnitine shuttle (cytosolic)'	'CoA[c] + stearoylcarnitine[c] <=> L-carnitine[c] + stearoyl-CoA[c]'	1.30342e-11		-2.56567	2.57938
'MAR02657'	'Carnitine shuttle (cytosolic)'	'(13Z)-octadecenoyl-CoA[c] + L-carnitine[c] <=> CoA[c] + octadecenoylcarnitine(5)[c]'	-3.3023e-07		-0.734287	0.969208
'MAR02660'	'Carnitine shuttle (cytosolic)'	'CoA[c] + octadecenoylcarnitine(7)[c] <=> cis-vaccenoyl-CoA[c] + L-carnitine[c]'	3.56595e-12		-0.853287	2.53563
'MAR02663'	'Carnitine shuttle (cytosolic)'	'CoA[c] + L-oleoylcarnitine[c] <=> L-carnitine[c] + oleoyl-CoA[c]'	0.000260731		-1000	1000
'MAR02666'	'Carnitine shuttle (cytosolic)'	'(9E)-octadecenoyl-CoA[c] + L-carnitine[c] <=> (9E)-octadecenoylcarnitine[c] + CoA[c]'	0.0201459		-1000	1000
'MAR02669'	'Carnitine shuttle (cytosolic)'	'(7Z)-octadecenoyl-CoA[c] + L-carnitine[c] <=> CoA[c] + octadecenoylcarnitine(11)[c]'	-4.32607e-13		0	0.281742
'MAR02672'	'Carnitine shuttle (cytosolic)'	'(6Z,9Z)-octadecadienoyl-CoA[c] + L-carnitine[c] <=> (6Z,9Z)-octadecadienoylcarnitine[c] + CoA[c]'	6.86045e-12		0	0.396091
'MAR02675'	'Carnitine shuttle (cytosolic)'	'CoA[c] + nonadecanoylcarnitine[c] <=> L-carnitine[c] + nonadecanoyl-CoA[c]'	7.05766e-13		-2.53567	2.53567
'MAR02678'	'Carnitine shuttle (cytosolic)'	'CoA[c] + eicosanoylcarnitine[c] <=> eicosanoyl-CoA[c] + L-carnitine[c]'	1.0864e-12		-2.53567	2.53567
'MAR02681'	'Carnitine shuttle (cytosolic)'	'(13Z)-eicosenoyl-CoA[c] + L-carnitine[c] <=> CoA[c] + eicosenoylcarnitine(7)[c]'	7.81734e-12		0	2.53565
'MAR02684'	'Carnitine shuttle (cytosolic)'	'(11Z)-eicosenoyl-CoA[c] + L-carnitine[c] <=> CoA[c] + eicosenoylcarnitine(9)[c]'	-6.84568e-12		-2.54074	2.54074
'MAR02687'	'Carnitine shuttle (cytosolic)'	'9-eicosenoyl-CoA[c] + L-carnitine[c] <=> CoA[c] + eicosenoylcarnitine(11)[c]'	-5.10278e-13		0	0.255574
'MAR02690'	'Carnitine shuttle (cytosolic)'	'(8Z,11Z)-eicosadienoyl-CoA[c] + L-carnitine[c] <=> (8Z,11Z)-eicosadienoylcarnitine[c] + CoA[c]'	-4.96271e-13		0	0.247526
'MAR02693'	'Carnitine shuttle (cytosolic)'	'(5Z,8Z,11Z)-eicosatrienoyl-CoA[c] + L-carnitine[c] <=> (5Z,8Z,11Z)-eicosatrienoylcarnitine[c] + CoA[c]'	-4.55545e-13		0	0.231919
'MAR02699'	'Carnitine shuttle (cytosolic)'	'CoA[c] + heneicosanoylcarnitine[c] <=> heneicosanoyl-CoA[c] + L-carnitine[c]'	-1.34892e-11		-2.53568	0
'MAR02702'	'Carnitine shuttle (cytosolic)'	'CoA[c] + docosanoylcarnitine[c] <=> docosanoyl-CoA[c] + L-carnitine[c]'	-1.16785e-11		-2.53567	0
'MAR02705'	'Carnitine shuttle (cytosolic)'	'(13Z)-docosenoyl-CoA[c] + L-carnitine[c] <=> CoA[c] + docosenoylcarnitine[c]'	1.34485e-11		-0.045501	2.54074
'MAR02708'	'Carnitine shuttle (cytosolic)'	'(11Z)-docosenoyl-CoA[c] + L-carnitine[c] <=> CoA[c] + docosenoylcarnitine(11)[c]'	-3.93502e-13		0	0.234164
'MAR02711'	'Carnitine shuttle (cytosolic)'	'CoA[c] + octadecatrienoylcarnitine[c] <=> L-carnitine[c] + linolenoyl-CoA[c]'	0.000478116		-1000	1000
'MAR02714'	'Carnitine shuttle (cytosolic)'	'(6Z,9Z,12Z,15Z)-octadecatetraenoyl-CoA[c] + L-carnitine[c] <=> (6Z,9Z,12Z,15Z)-octadecatetraenoylcarnitine[c] + CoA[c]'	0.0100005		-2.56915	0.020987
'MAR02717'	'Carnitine shuttle (cytosolic)'	'(8Z,11Z,14Z,17Z)-eicosatetraenoyl-CoA[c] + L-carnitine[c] <=> (8Z,11Z,14Z,17Z)-eicosatetraenoylcarnitine[c] + CoA[c]'	4.98126e-13		-0.045501	2.54074
'MAR02720'	'Carnitine shuttle (cytosolic)'	'(5Z,8Z,11Z,14Z,17Z)-eicosapentaenoyl-CoA[c] + L-carnitine[c] <=> (5Z,8Z,11Z,14Z,17Z)-eicosapentaenoylcarnitine[c] + CoA[c]'	-0.00663332		-0.165266	1.24881
'MAR02726'	'Carnitine shuttle (cytosolic)'	'(7Z,10Z,13Z,16Z,19Z)-docosapentaenoyl-CoA[c] + L-carnitine[c] <=> (7Z,10Z,13Z,16Z,19Z)-docosapentaenoylcarnitine[c] + CoA[c]'	-9.35178e-14		-0.045501	0.18688
'MAR02730'	'Carnitine shuttle (cytosolic)'	'(4Z,7Z,10Z,13Z,16Z,19Z)-docosahexaenoyl-CoA[c] + L-carnitine[c] <=> CoA[c] + docosahexaenoylcarnitine[c]'	0.0078473		-0.091002	0.012548
'MAR02733'	'Carnitine shuttle (cytosolic)'	'(11Z,14Z,17Z)-eicosatrienoyl-CoA[c] + L-carnitine[c] <=> (11Z,14Z,17Z)-eicosatrienoylcarnitine[c] + CoA[c]'	-4.9265e-13		0	0.020813
'MAR02736'	'Carnitine shuttle (cytosolic)'	'13,16,19-docosatrienoyl-CoA[c] + L-carnitine[c] <=> 13,16,19-docosatrienoylcarnitine[c] + CoA[c]'	-4.28572e-13		0	0.03085
'MAR02739'	'Carnitine shuttle (cytosolic)'	'10,13,16,19-docosatetraenoyl-CoA[c] + L-carnitine[c] <=> 10,13,16,19-docosatetraenoylcarnitine[c] + CoA[c]'	-4.25195e-13		-0.045501	0.17633
'MAR02742'	'Carnitine shuttle (cytosolic)'	'CoA[c] + linoleic-carnitine[c] <=> L-carnitine[c] + linoleoyl-CoA[c]'	-9.50388e-12		-0.027945	0
'MAR02746'	'Carnitine shuttle (cytosolic)'	'CoA[c] + gamma-linolenoylcarnitine[c] <=> gamma-linolenoyl-CoA[c] + L-carnitine[c]'	-4.22049e-11		-0.038254	2.54638
'MAR02752'	'Carnitine shuttle (cytosolic)'	'CoA[c] + eicosatrienoylcarnitine[c] <=> dihomo-gamma-linolenoyl-CoA[c] + L-carnitine[c]'	-1.75215e-13		-2.54069	0
'MAR02755'	'Carnitine shuttle (cytosolic)'	'arachidonyl-carnitine[c] + CoA[c] <=> arachidonyl-CoA[c] + L-carnitine[c]'	0.0100172		-0.080859	0.851982
'MAR02759'	'Carnitine shuttle (cytosolic)'	'(7Z,10Z,13Z,16Z)-docosatetraenoyl-CoA[c] + L-carnitine[c] <=> CoA[c] + ocosatetraenoylcarnitine[c]'	0.0100164		-7.3501e-07	0.861759
'MAR02762'	'Carnitine shuttle (cytosolic)'	'(4Z,7Z,10Z,13Z,16Z)-docosapentaenoyl-CoA[c] + L-carnitine[c] <=> (4Z,7Z,10Z,13Z,16Z)-docosapentaenoylcarnitine[c] + CoA[c]'	5.12144e-11		0	0.631412
'MAR02768'	'Carnitine shuttle (cytosolic)'	'(11Z,14Z)-eicosadienoyl-CoA[c] + L-carnitine[c] <=> CoA[c] + eicosadienoylcarnitine[c]'	-6.0644e-14		-0.027945	0.037997
'MAR02771'	'Carnitine shuttle (cytosolic)'	'(13Z,16Z)-docosadienoyl-CoA[c] + L-carnitine[c] <=> (13Z,16Z)-docosadienoylcarnitine[c] + CoA[c] + H+[c]'	-4.40101e-13		0	0.048034
'MAR02774'	'Carnitine shuttle (cytosolic)'	'10,13,16-docosatrienoyl-CoA[c] + L-carnitine[c] <=> 10,13,16-docosatrienoylcarnitine[c] + CoA[c]'	-1.00084e-13		-0.030334	0.071012
'MAR02877'	'Carnitine shuttle (cytosolic)'	'12,15,18,21-tetracosatetraenoyl-CoA[c] + L-carnitine[c] <=> 12,15,18,21-tetracosatetraenoylcarnitine[c] + CoA[c]'	3.58334e-13		-0.045501	0
'MAR03032'	'Carnitine shuttle (cytosolic)'	'CoA[c] + L-octanoylcarnitine[c] <=> L-carnitine[c] + octanoyl-CoA[c]'	0.0171179		-2.9085	1.78483
'MAR00160'	'Carnitine shuttle (mitochondrial)'	'L-carnitine[c] + O-butanoylcarnitine[m] <=> L-carnitine[m] + O-butanoylcarnitine[c]'	0.0204593		-1000	1000
'MAR00161'	'Carnitine shuttle (mitochondrial)'	'CoA[m] + O-butanoylcarnitine[m] <=> butyryl-CoA[m] + L-carnitine[m]'	-0.0380499		-1000	1000
'MAR00162'	'Carnitine shuttle (mitochondrial)'	'L-carnitine[m] + L-octanoylcarnitine[c] <=> L-carnitine[c] + L-octanoylcarnitine[m]'	-0.0211067		-1.78363	2.90882
'MAR00163'	'Carnitine shuttle (mitochondrial)'	'CoA[m] + L-octanoylcarnitine[m] <=> L-carnitine[m] + octanoyl-CoA[m]'	-0.0211067		-1.78363	2.90882
'MAR02592'	'Carnitine shuttle (mitochondrial)'	'L-carnitine[m] + O-acetylcarnitine[c] => L-carnitine[c] + O-acetylcarnitine[m]'	0.00914169		0	1000
'MAR02593'	'Carnitine shuttle (mitochondrial)'	'CoA[m] + O-acetylcarnitine[m] <=> acetyl-CoA[m] + L-carnitine[m]'	0.0211521		-11.5636	8.63418
'MAR02596'	'Carnitine shuttle (mitochondrial)'	'L-carnitine[c] + O-propanoylcarnitine[m] <=> L-carnitine[m] + O-propanoylcarnitine[c]'	0.00225016		-1000	1000
'MAR02598'	'Carnitine shuttle (mitochondrial)'	'CoA[m] + O-propanoylcarnitine[m] <=> L-carnitine[m] + propanoyl-CoA[m]'	-0.00163161		-0.541271	0.210466
'MAR02600'	'Carnitine shuttle (mitochondrial)'	'L-carnitine[m] + malonyl-carnitin[c] => L-carnitine[c] + malonyl-carnitin[m]'	9.20937e-13		0	8.61418
'MAR02601'	'Carnitine shuttle (mitochondrial)'	'CoA[m] + malonyl-carnitin[m] <=> L-carnitine[m] + malonyl-CoA[m]'	1.93164e-13		0	8.61418
'MAR02603'	'Carnitine shuttle (mitochondrial)'	'dodecanoylcarnitine[m] + L-carnitine[c] <=> dodecanoylcarnitine[c] + L-carnitine[m]'	1.65137e-07		-1.67501	1.21131
'MAR02604'	'Carnitine shuttle (mitochondrial)'	'CoA[m] + dodecanoylcarnitine[m] <=> lauroyl-CoA[m] + L-carnitine[m]'	-1.65137e-07		-1.21131	1.67501
'MAR02606'	'Carnitine shuttle (mitochondrial)'	'L-carnitine[c] + tridecanoylcarnitine[m] <=> L-carnitine[m] + tridecanoylcarnitine[c]'	1.24933e-11		-0.507135	0.281325
'MAR02607'	'Carnitine shuttle (mitochondrial)'	'CoA[m] + tridecanoylcarnitine[m] <=> L-carnitine[m] + tridecanoyl-CoA[m]'	-1.2369e-11		-0.281325	0.507135
'MAR02609'	'Carnitine shuttle (mitochondrial)'	'L-carnitine[c] + tetradecanoylcarnitine[m] <=> L-carnitine[m] + tetradecanoylcarnitine[c]'	0.00989914		-1.43939	1.05742
'MAR02610'	'Carnitine shuttle (mitochondrial)'	'CoA[m] + tetradecanoylcarnitine[m] <=> L-carnitine[m] + myristoyl-CoA[m]'	-0.00989914		-1.05742	1.43939
'MAR02612'	'Carnitine shuttle (mitochondrial)'	'L-carnitine[c] + tetradecenoylcarnitine(5)[m] <=> L-carnitine[m] + tetradecenoylcarnitine(5)[c]'	0.00143435		-1000	1000
'MAR02613'	'Carnitine shuttle (mitochondrial)'	'(9E)-tetradecenoyl-CoA[m] + L-carnitine[m] <=> CoA[m] + tetradecenoylcarnitine(5)[m]'	5.18124e-13		-0.365106	0
'MAR02616'	'Carnitine shuttle (mitochondrial)'	'L-carnitine[c] + tetradecenoylcarnitine(7)[m] <=> L-carnitine[m] + tetradecenoylcarnitine(7)[c]'	-0.00494658		-0.801481	0.765376
'MAR02618'	'Carnitine shuttle (mitochondrial)'	'(7Z)-tetradecenoyl-CoA[m] + L-carnitine[m] <=> CoA[m] + tetradecenoylcarnitine(7)[m]'	-0.00494658		-0.801481	0.765376
'MAR02621'	'Carnitine shuttle (mitochondrial)'	'L-carnitine[c] + tetradecenoylcarnitine(9)[m] <=> L-carnitine[m] + tetradecenoylcarnitine(9)[c]'	-0.00494658		-0.801481	1.03817
'MAR02622'	'Carnitine shuttle (mitochondrial)'	'5-tetradecenoyl-CoA[m] + L-carnitine[m] <=> CoA[m] + tetradecenoylcarnitine(9)[m]'	-0.00494658		-0.801481	1.03817
'MAR02624'	'Carnitine shuttle (mitochondrial)'	'L-carnitine[c] + pentadecanoylcarnitine[m] <=> L-carnitine[m] + pentadecanoylcarnitine[c]'	0.00143435		-1000	1000
'MAR02625'	'Carnitine shuttle (mitochondrial)'	'CoA[m] + pentadecanoylcarnitine[m] <=> L-carnitine[m] + pentadecanoyl-CoA[m]'	9.66901e-13		-0.279758	0.467781
'MAR02629'	'Carnitine shuttle (mitochondrial)'	'L-carnitine[c] + L-palmitoylcarnitine[m] <=> L-carnitine[m] + L-palmitoylcarnitine[c]'	0.0343901		-1000	1000
'MAR02630'	'Carnitine shuttle (mitochondrial)'	'CoA[m] + L-palmitoylcarnitine[m] <=> L-carnitine[m] + palmitoyl-CoA[m]'	-0.0659114		-8.61418	1.25881
'MAR02634'	'Carnitine shuttle (mitochondrial)'	'hexadecenoylcarnitine(9)[m] + L-carnitine[c] <=> hexadecenoylcarnitine(9)[c] + L-carnitine[m]'	-0.0364709		-1000	1000
'MAR02635'	'Carnitine shuttle (mitochondrial)'	'7-hexadecenoyl-CoA[m] + L-carnitine[m] <=> CoA[m] + hexadecenoylcarnitine(9)[m]'	-5.31212e-12		-1.13351	0.880829
'MAR02638'	'Carnitine shuttle (mitochondrial)'	'L-carnitine[c] + palmitoleoyl-carnitine[m] <=> L-carnitine[m] + palmitoleoyl-carnitine[c]'	0.0298286		-1000	1000
'MAR02640'	'Carnitine shuttle (mitochondrial)'	'CoA[m] + palmitoleoyl-carnitine[m] <=> L-carnitine[m] + palmitoleoyl-CoA[m]'	-0.0567884		-6.88848	0.723674
'MAR02644'	'Carnitine shuttle (mitochondrial)'	'heptadecanoylcarnitine[m] + L-carnitine[c] <=> heptadecanoylcarnitine[c] + L-carnitine[m]'	0.00143435		-1000	1000
'MAR02646'	'Carnitine shuttle (mitochondrial)'	'CoA[m] + heptadecanoylcarnitine[m] <=> heptadecanoyl-CoA[m] + L-carnitine[m]'	4.30014e-12		-2.53567	0.410738
'MAR02649'	'Carnitine shuttle (mitochondrial)'	'heptadecenoylcarnitine(7)[m] + L-carnitine[c] <=> heptadecenoylcarnitine(7)[c] + L-carnitine[m]'	5.42856e-13		-0.319479	0
'MAR02650'	'Carnitine shuttle (mitochondrial)'	'(10Z)-heptadecenoyl-CoA[m] + L-carnitine[m] <=> CoA[m] + heptadecenoylcarnitine(7)[m]'	5.42856e-13		-0.319479	0
'MAR02652'	'Carnitine shuttle (mitochondrial)'	'heptadecenoylcarnitine(8)[m] + L-carnitine[c] <=> heptadecenoylcarnitine(8)[c] + L-carnitine[m]'	5.42675e-13		-0.319467	0
'MAR02653'	'Carnitine shuttle (mitochondrial)'	'9-heptadecenoyl-CoA[m] + L-carnitine[m] <=> CoA[m] + heptadecenoylcarnitine(8)[m]'	5.42675e-13		-0.319467	0
'MAR02655'	'Carnitine shuttle (mitochondrial)'	'L-carnitine[c] + stearoylcarnitine[m] <=> L-carnitine[m] + stearoylcarnitine[c]'	0.00143435		-1000	1000
'MAR02656'	'Carnitine shuttle (mitochondrial)'	'CoA[m] + stearoylcarnitine[m] <=> L-carnitine[m] + stearoyl-CoA[m]'	-7.75528e-12		-2.53564	2.53567
'MAR02658'	'Carnitine shuttle (mitochondrial)'	'L-carnitine[c] + octadecenoylcarnitine(5)[m] <=> L-carnitine[m] + octadecenoylcarnitine(5)[c]'	0.00130398		-1000	1000
'MAR02659'	'Carnitine shuttle (mitochondrial)'	'(13Z)-octadecenoyl-CoA[m] + L-carnitine[m] <=> CoA[m] + octadecenoylcarnitine(5)[m]'	5.47354e-13		-0.29361	0
'MAR02661'	'Carnitine shuttle (mitochondrial)'	'L-carnitine[c] + octadecenoylcarnitine(7)[m] <=> L-carnitine[m] + octadecenoylcarnitine(7)[c]'	3.56595e-12		-0.853274	2.53567
'MAR02662'	'Carnitine shuttle (mitochondrial)'	'CoA[m] + octadecenoylcarnitine(7)[m] <=> cis-vaccenoyl-CoA[m] + L-carnitine[m]'	-3.41162e-12		-2.53567	0.853274
'MAR02664'	'Carnitine shuttle (mitochondrial)'	'L-carnitine[c] + L-oleoylcarnitine[m] <=> L-carnitine[m] + L-oleoylcarnitine[c]'	0.000260731		-1000	1000
'MAR02665'	'Carnitine shuttle (mitochondrial)'	'CoA[m] + L-oleoylcarnitine[m] <=> L-carnitine[m] + oleoyl-CoA[m]'	-0.000260731		-1000	1000
'MAR02667'	'Carnitine shuttle (mitochondrial)'	'(9E)-octadecenoylcarnitine[c] + L-carnitine[m] <=> (9E)-octadecenoylcarnitine[m] + L-carnitine[c]'	-0.00143435		-1000	1000
'MAR02668'	'Carnitine shuttle (mitochondrial)'	'(9E)-octadecenoyl-CoA[m] + L-carnitine[m] <=> (9E)-octadecenoylcarnitine[m] + CoA[m]'	5.44239e-13		-0.362239	0
'MAR02670'	'Carnitine shuttle (mitochondrial)'	'L-carnitine[c] + octadecenoylcarnitine(11)[m] <=> L-carnitine[m] + octadecenoylcarnitine(11)[c]'	5.46272e-13		-0.281742	0
'MAR02671'	'Carnitine shuttle (mitochondrial)'	'(7Z)-octadecenoyl-CoA[m] + L-carnitine[m] <=> CoA[m] + octadecenoylcarnitine(11)[m]'	5.46272e-13		-0.281742	0
'MAR02673'	'Carnitine shuttle (mitochondrial)'	'(6Z,9Z)-octadecadienoylcarnitine[c] + L-carnitine[m] <=> (6Z,9Z)-octadecadienoylcarnitine[m] + L-carnitine[c]'	-0.00143435		-1000	1000
'MAR02674'	'Carnitine shuttle (mitochondrial)'	'(6Z,9Z)-octadecadienoyl-CoA[m] + L-carnitine[m] <=> (6Z,9Z)-octadecadienoylcarnitine[m] + CoA[m]'	-6.67366e-12		-0.383233	0
'MAR02676'	'Carnitine shuttle (mitochondrial)'	'L-carnitine[c] + nonadecanoylcarnitine[m] <=> L-carnitine[m] + nonadecanoylcarnitine[c]'	7.05767e-13		-2.53567	2.53568
'MAR02677'	'Carnitine shuttle (mitochondrial)'	'CoA[m] + nonadecanoylcarnitine[m] <=> L-carnitine[m] + nonadecanoyl-CoA[m]'	-6.43755e-13		-2.53568	2.53567
'MAR02679'	'Carnitine shuttle (mitochondrial)'	'eicosanoylcarnitine[m] + L-carnitine[c] <=> eicosanoylcarnitine[c] + L-carnitine[m]'	0.00143435		-1000	1000
'MAR02680'	'Carnitine shuttle (mitochondrial)'	'CoA[m] + eicosanoylcarnitine[m] <=> eicosanoyl-CoA[m] + L-carnitine[m]'	-9.61092e-13		-2.53568	2.53568
'MAR02682'	'Carnitine shuttle (mitochondrial)'	'eicosenoylcarnitine(7)[m] + L-carnitine[c] <=> eicosenoylcarnitine(7)[c] + L-carnitine[m]'	-7.76139e-12		-2.53567	0
'MAR02683'	'Carnitine shuttle (mitochondrial)'	'(13Z)-eicosenoyl-CoA[m] + L-carnitine[m] <=> CoA[m] + eicosenoylcarnitine(7)[m]'	-7.76139e-12		-2.53567	0
'MAR02685'	'Carnitine shuttle (mitochondrial)'	'eicosenoylcarnitine(9)[m] + L-carnitine[c] <=> eicosenoylcarnitine(9)[c] + L-carnitine[m]'	6.60265e-12		-2.53567	2.53567
'MAR02686'	'Carnitine shuttle (mitochondrial)'	'(11Z)-eicosenoyl-CoA[m] + L-carnitine[m] <=> CoA[m] + eicosenoylcarnitine(9)[m]'	6.60265e-12		-2.53567	2.53567
'MAR02688'	'Carnitine shuttle (mitochondrial)'	'eicosenoylcarnitine(11)[m] + L-carnitine[c] <=> eicosenoylcarnitine(11)[c] + L-carnitine[m]'	5.70021e-13		-0.255574	0
'MAR02689'	'Carnitine shuttle (mitochondrial)'	'9-eicosenoyl-CoA[m] + L-carnitine[m] <=> CoA[m] + eicosenoylcarnitine(11)[m]'	5.70021e-13		-0.255574	0
'MAR02691'	'Carnitine shuttle (mitochondrial)'	'(8Z,11Z)-eicosadienoylcarnitine[c] + L-carnitine[m] <=> (8Z,11Z)-eicosadienoylcarnitine[m] + L-carnitine[c]'	-4.96271e-13		0	0.247526
'MAR02692'	'Carnitine shuttle (mitochondrial)'	'(8Z,11Z)-eicosadienoyl-CoA[m] + L-carnitine[m] <=> (8Z,11Z)-eicosadienoylcarnitine[m] + CoA[m]'	6.42644e-13		-0.247526	0
'MAR02695'	'Carnitine shuttle (mitochondrial)'	'(5Z,8Z,11Z)-eicosatrienoylcarnitine[c] + L-carnitine[m] <=> (5Z,8Z,11Z)-eicosatrienoylcarnitine[m] + L-carnitine[c]'	-4.55545e-13		0	0.231919
'MAR02697'	'Carnitine shuttle (mitochondrial)'	'(5Z,8Z,11Z)-eicosatrienoyl-CoA[m] + L-carnitine[m] <=> (5Z,8Z,11Z)-eicosatrienoylcarnitine[m] + CoA[m]'	5.58235e-13		-0.231919	0
'MAR02700'	'Carnitine shuttle (mitochondrial)'	'heneicosanoylcarnitine[m] + L-carnitine[c] <=> heneicosanoylcarnitine[c] + L-carnitine[m]'	-1.34892e-11		-2.53567	0
'MAR02701'	'Carnitine shuttle (mitochondrial)'	'CoA[m] + heneicosanoylcarnitine[m] <=> heneicosanoyl-CoA[m] + L-carnitine[m]'	1.35452e-11		0	2.53567
'MAR02703'	'Carnitine shuttle (mitochondrial)'	'docosanoylcarnitine[m] + L-carnitine[c] <=> docosanoylcarnitine[c] + L-carnitine[m]'	-1.16785e-11		-2.53563	0
'MAR02704'	'Carnitine shuttle (mitochondrial)'	'CoA[m] + docosanoylcarnitine[m] <=> docosanoyl-CoA[m] + L-carnitine[m]'	1.17645e-11		0	2.53563
'MAR02706'	'Carnitine shuttle (mitochondrial)'	'docosenoylcarnitine[m] + L-carnitine[c] <=> docosenoylcarnitine[c] + L-carnitine[m]'	-1.33566e-11		-2.53563	0
'MAR02707'	'Carnitine shuttle (mitochondrial)'	'(13Z)-docosenoyl-CoA[m] + L-carnitine[m] <=> CoA[m] + docosenoylcarnitine[m]'	-1.33566e-11		-2.53563	0
'MAR02709'	'Carnitine shuttle (mitochondrial)'	'docosenoylcarnitine(11)[m] + L-carnitine[c] <=> docosenoylcarnitine(11)[c] + L-carnitine[m]'	5.06664e-13		-0.234165	0
'MAR02710'	'Carnitine shuttle (mitochondrial)'	'(11Z)-docosenoyl-CoA[m] + L-carnitine[m] <=> CoA[m] + docosenoylcarnitine(11)[m]'	5.06664e-13		-0.234165	0
'MAR02712'	'Carnitine shuttle (mitochondrial)'	'L-carnitine[c] + octadecatrienoylcarnitine[m] <=> L-carnitine[m] + octadecatrienoylcarnitine[c]'	0.000478116		-1000	1000
'MAR02713'	'Carnitine shuttle (mitochondrial)'	'CoA[m] + octadecatrienoylcarnitine[m] <=> L-carnitine[m] + linolenoyl-CoA[m]'	-0.000478116		-1000	1000
'MAR02715'	'Carnitine shuttle (mitochondrial)'	'''(6Z,9Z,12Z,15Z)-octadecatetraenoylcarnitine[c] + L-carnitine[m] <=> (6Z,9Z,12Z,15Z)-octadecatetraenoylcarnitine[m] + L-carnitine...'' <Preview truncated at 128 characters>'	0.0035659		-1000	1000
'MAR02716'	'Carnitine shuttle (mitochondrial)'	'(6Z,9Z,12Z,15Z)-octadecatetraenoyl-CoA[m] + L-carnitine[m] <=> (6Z,9Z,12Z,15Z)-octadecatetraenoylcarnitine[m] + CoA[m]'	-0.0100005		-0.020987	2.56917
'MAR02718'	'Carnitine shuttle (mitochondrial)'	'''(8Z,11Z,14Z,17Z)-eicosatetraenoylcarnitine[c] + L-carnitine[m] <=> (8Z,11Z,14Z,17Z)-eicosatetraenoylcarnitine[m] + L-carnitine[c...'' <Preview truncated at 128 characters>'	-0.00143435		-1000	1000
'MAR02719'	'Carnitine shuttle (mitochondrial)'	'(8Z,11Z,14Z,17Z)-eicosatetraenoyl-CoA[m] + L-carnitine[m] <=> (8Z,11Z,14Z,17Z)-eicosatetraenoylcarnitine[m] + CoA[m]'	-4.52901e-13		-2.53567	0
'MAR02722'	'Carnitine shuttle (mitochondrial)'	'''(5Z,8Z,11Z,14Z,17Z)-eicosapentaenoylcarnitine[c] + L-carnitine[m] <=> (5Z,8Z,11Z,14Z,17Z)-eicosapentaenoylcarnitine[m] + L-carni...'' <Preview truncated at 128 characters>'	-0.00475101		-1000	1000
'MAR02724'	'Carnitine shuttle (mitochondrial)'	'(5Z,8Z,11Z,14Z,17Z)-eicosapentaenoyl-CoA[m] + L-carnitine[m] <=> (5Z,8Z,11Z,14Z,17Z)-eicosapentaenoylcarnitine[m] + CoA[m]'	0.00663332		-1.24881	0.165266
'MAR02727'	'Carnitine shuttle (mitochondrial)'	'''(7Z,10Z,13Z,16Z,19Z)-docosapentaenoylcarnitine[c] + L-carnitine[m] <=> (7Z,10Z,13Z,16Z,19Z)-docosapentaenoylcarnitine[m] + L-car...'' <Preview truncated at 128 characters>'	-0.00143435		-1000	1000
'MAR02729'	'Carnitine shuttle (mitochondrial)'	'(7Z,10Z,13Z,16Z,19Z)-docosapentaenoyl-CoA[m] + L-carnitine[m] <=> (7Z,10Z,13Z,16Z,19Z)-docosapentaenoylcarnitine[m] + CoA[m]'	5.00989e-13		-0.18688	0
'MAR02731'	'Carnitine shuttle (mitochondrial)'	'docosahexaenoylcarnitine[m] + L-carnitine[c] <=> docosahexaenoylcarnitine[c] + L-carnitine[m]'	-0.00784656		-0.10355	0
'MAR02732'	'Carnitine shuttle (mitochondrial)'	'(4Z,7Z,10Z,13Z,16Z,19Z)-docosahexaenoyl-CoA[m] + L-carnitine[m] <=> CoA[m] + docosahexaenoylcarnitine[m]'	-0.00784656		-0.10355	0
'MAR02734'	'Carnitine shuttle (mitochondrial)'	'(11Z,14Z,17Z)-eicosatrienoylcarnitine[c] + L-carnitine[m] <=> (11Z,14Z,17Z)-eicosatrienoylcarnitine[m] + L-carnitine[c]'	-4.9265e-13		0	0.020813
'MAR02735'	'Carnitine shuttle (mitochondrial)'	'(11Z,14Z,17Z)-eicosatrienoyl-CoA[m] + L-carnitine[m] <=> (11Z,14Z,17Z)-eicosatrienoylcarnitine[m] + CoA[m]'	7.01389e-13		-0.020813	0
'MAR02737'	'Carnitine shuttle (mitochondrial)'	'13,16,19-docosatrienoylcarnitine[c] + L-carnitine[m] <=> 13,16,19-docosatrienoylcarnitine[m] + L-carnitine[c]'	-4.28572e-13		0	0.03085
'MAR02738'	'Carnitine shuttle (mitochondrial)'	'13,16,19-docosatrienoyl-CoA[m] + L-carnitine[m] <=> 13,16,19-docosatrienoylcarnitine[m] + CoA[m]'	6.56904e-13		-0.03085	0
'MAR02740'	'Carnitine shuttle (mitochondrial)'	'10,13,16,19-docosatetraenoylcarnitine[c] + L-carnitine[m] <=> 10,13,16,19-docosatetraenoylcarnitine[m] + L-carnitine[c]'	-4.36365e-13		0	0.17633
'MAR02741'	'Carnitine shuttle (mitochondrial)'	'10,13,16,19-docosatetraenoyl-CoA[m] + L-carnitine[m] <=> 10,13,16,19-docosatetraenoylcarnitine[m] + CoA[m]'	6.51223e-13		-0.17633	0
'MAR02744'	'Carnitine shuttle (mitochondrial)'	'L-carnitine[c] + linoleic-carnitine[m] <=> L-carnitine[m] + linoleic-carnitine[c]'	0.00143435		-1000	1000
'MAR02745'	'Carnitine shuttle (mitochondrial)'	'CoA[m] + linoleic-carnitine[m] => L-carnitine[m] + linoleoyl-CoA[m]'	1.06717e-11		0	0.027945
'MAR02748'	'Carnitine shuttle (mitochondrial)'	'gamma-linolenoylcarnitine[m] + L-carnitine[c] <=> gamma-linolenoylcarnitine[c] + L-carnitine[m]'	0.00143435		-1000	1000
'MAR02750'	'Carnitine shuttle (mitochondrial)'	'CoA[m] + gamma-linolenoylcarnitine[m] <=> gamma-linolenoyl-CoA[m] + L-carnitine[m]'	5.49165e-11		-2.53566	0.049015
'MAR02753'	'Carnitine shuttle (mitochondrial)'	'eicosatrienoylcarnitine[m] + L-carnitine[c] <=> eicosatrienoylcarnitine[c] + L-carnitine[m]'	0.00143435		-1000	1000
'MAR02754'	'Carnitine shuttle (mitochondrial)'	'CoA[m] + eicosatrienoylcarnitine[m] <=> dihomo-gamma-linolenoyl-CoA[m] + L-carnitine[m]'	7.21327e-13		0	2.53567
'MAR02757'	'Carnitine shuttle (mitochondrial)'	'arachidonyl-carnitine[m] + L-carnitine[c] <=> arachidonyl-carnitine[c] + L-carnitine[m]'	0.00644293		-1000	1000
'MAR02758'	'Carnitine shuttle (mitochondrial)'	'arachidonyl-carnitine[m] + CoA[m] <=> arachidonyl-CoA[m] + L-carnitine[m]'	-0.0100172		-0.851982	0.080859
'MAR02760'	'Carnitine shuttle (mitochondrial)'	'L-carnitine[c] + ocosatetraenoylcarnitine[m] <=> L-carnitine[m] + ocosatetraenoylcarnitine[c]'	-0.00357423		-1000	1000
'MAR02761'	'Carnitine shuttle (mitochondrial)'	'(7Z,10Z,13Z,16Z)-docosatetraenoyl-CoA[m] + L-carnitine[m] <=> CoA[m] + ocosatetraenoylcarnitine[m]'	-0.0100172		-0.851965	0
'MAR02764'	'Carnitine shuttle (mitochondrial)'	'''(4Z,7Z,10Z,13Z,16Z)-docosapentaenoylcarnitine[c] + L-carnitine[m] <=> (4Z,7Z,10Z,13Z,16Z)-docosapentaenoylcarnitine[m] + L-carni...'' <Preview truncated at 128 characters>'	-0.00143435		-1000	1000
'MAR02766'	'Carnitine shuttle (mitochondrial)'	'(4Z,7Z,10Z,13Z,16Z)-docosapentaenoyl-CoA[m] + L-carnitine[m] <=> (4Z,7Z,10Z,13Z,16Z)-docosapentaenoylcarnitine[m] + CoA[m]'	-5.11086e-11		-0.631412	0
'MAR02769'	'Carnitine shuttle (mitochondrial)'	'eicosadienoylcarnitine[m] + L-carnitine[c] <=> eicosadienoylcarnitine[c] + L-carnitine[m]'	5.54365e-13		-0.037997	0
'MAR02770'	'Carnitine shuttle (mitochondrial)'	'(11Z,14Z)-eicosadienoyl-CoA[m] + L-carnitine[m] <=> CoA[m] + eicosadienoylcarnitine[m]'	5.54365e-13		-0.037997	0
'MAR02772'	'Carnitine shuttle (mitochondrial)'	'(13Z,16Z)-docosadienoylcarnitine[c] + L-carnitine[m] <=> (13Z,16Z)-docosadienoylcarnitine[m] + L-carnitine[c]'	-4.40101e-13		0	0.048034
'MAR02773'	'Carnitine shuttle (mitochondrial)'	'(13Z,16Z)-docosadienoyl-CoA[m] + L-carnitine[m] <=> (13Z,16Z)-docosadienoylcarnitine[m] + CoA[m] + H+[m]'	7.25694e-13		-0.048034	0
'MAR02775'	'Carnitine shuttle (mitochondrial)'	'10,13,16-docosatrienoylcarnitine[c] + L-carnitine[m] <=> 10,13,16-docosatrienoylcarnitine[m] + L-carnitine[c]'	-5.06305e-13		0	0.071012
'MAR02776'	'Carnitine shuttle (mitochondrial)'	'10,13,16-docosatrienoyl-CoA[m] + L-carnitine[m] <=> 10,13,16-docosatrienoylcarnitine[m] + CoA[m]'	6.22233e-13		-0.071012	0
'MAR03519'	'Carnitine shuttle (mitochondrial)'	'4(R),8-dimethyl-nonanoyl-CoA[m] + L-carnitine[m] <=> 4,8-dimethylnonanoylcarnitine[m] + CoA[m]'	2.79746e-14		0	0
'MAR03027'	'Carnitine shuttle (peroxisomal)'	'L-carnitine[c] + malonyl-carnitin[p] <=> L-carnitine[p] + malonyl-carnitin[c]'	0		0	0
'MAR03028'	'Carnitine shuttle (peroxisomal)'	'CoA[p] + malonyl-carnitin[p] <=> L-carnitine[p] + malonyl-CoA[p]'	0		0	0
'MAR03029'	'Carnitine shuttle (peroxisomal)'	'L-carnitine[c] + O-acetylcarnitine[p] <=> L-carnitine[p] + O-acetylcarnitine[c]'	0.0151369		-1000	1000
'MAR03030'	'Carnitine shuttle (peroxisomal)'	'CoA[p] + O-acetylcarnitine[p] <=> acetyl-CoA[p] + L-carnitine[p]'	-0.0197732		-3.32384	8.61418
'MAR03033'	'Carnitine shuttle (peroxisomal)'	'L-carnitine[c] + L-octanoylcarnitine[p] <=> L-carnitine[p] + L-octanoylcarnitine[c]'	-0.00398879		-1.92763	0.56441
'MAR03034'	'Carnitine shuttle (peroxisomal)'	'CoA[p] + L-octanoylcarnitine[p] <=> L-carnitine[p] + octanoyl-CoA[p]'	0.00398879		-0.56441	1.92763
'MAR03035'	'Carnitine shuttle (peroxisomal)'	'L-carnitine[c] + O-propanoylcarnitine[p] <=> L-carnitine[p] + O-propanoylcarnitine[c]'	2.04567e-11		0	8.61418
'MAR03037'	'Carnitine shuttle (peroxisomal)'	'CoA[p] + O-propanoylcarnitine[p] <=> L-carnitine[p] + propanoyl-CoA[p]'	-2.03824e-11		-8.61418	0
'MAR02778'	'Carnitine shuttle (endoplasmic reticular)'	'L-carnitine[c] + O-acetylcarnitine[r] <=> L-carnitine[r] + O-acetylcarnitine[c]'	9.01036e-13		0	0
'MAR02780'	'Carnitine shuttle (endoplasmic reticular)'	'CoA[r] + O-acetylcarnitine[r] <=> acetyl-CoA[r] + L-carnitine[r]'	-7.61677e-13		0	0
'MAR02783'	'Carnitine shuttle (endoplasmic reticular)'	'L-carnitine[c] + malonyl-carnitin[r] <=> L-carnitine[r] + malonyl-carnitin[c]'	3.204e-12		-0.045501	0
'MAR02785'	'Carnitine shuttle (endoplasmic reticular)'	'CoA[r] + malonyl-carnitin[r] <=> L-carnitine[r] + malonyl-CoA[r]'	-3.04578e-12		0	0.045501
'MAR02787'	'Carnitine shuttle (endoplasmic reticular)'	'dodecanoylcarnitine[r] + L-carnitine[c] <=> dodecanoylcarnitine[c] + L-carnitine[r]'	2.79757e-14		0	0
'MAR02788'	'Carnitine shuttle (endoplasmic reticular)'	'CoA[r] + dodecanoylcarnitine[r] <=> lauroyl-CoA[r] + L-carnitine[r]'	2.79759e-14		0	0
'MAR02789'	'Carnitine shuttle (endoplasmic reticular)'	'L-carnitine[c] + tridecanoylcarnitine[r] <=> L-carnitine[r] + tridecanoylcarnitine[c]'	2.79757e-14		0	0
'MAR02790'	'Carnitine shuttle (endoplasmic reticular)'	'CoA[r] + tridecanoylcarnitine[r] <=> L-carnitine[r] + tridecanoyl-CoA[r]'	2.7976e-14		0	0
'MAR02791'	'Carnitine shuttle (endoplasmic reticular)'	'L-carnitine[c] + tetradecanoylcarnitine[r] <=> L-carnitine[r] + tetradecanoylcarnitine[c]'	2.79757e-14		0	0
'MAR02792'	'Carnitine shuttle (endoplasmic reticular)'	'CoA[r] + tetradecanoylcarnitine[r] <=> L-carnitine[r] + myristoyl-CoA[r]'	2.79759e-14		0	0
'MAR02793'	'Carnitine shuttle (endoplasmic reticular)'	'L-carnitine[c] + tetradecenoylcarnitine(5)[r] <=> L-carnitine[r] + tetradecenoylcarnitine(5)[c]'	2.79757e-14		0	0
'MAR02794'	'Carnitine shuttle (endoplasmic reticular)'	'(9E)-tetradecenoyl-CoA[r] + L-carnitine[r] <=> CoA[r] + tetradecenoylcarnitine(5)[r]'	2.79757e-14		0	0
'MAR02795'	'Carnitine shuttle (endoplasmic reticular)'	'L-carnitine[c] + tetradecenoylcarnitine(7)[r] <=> L-carnitine[r] + tetradecenoylcarnitine(7)[c]'	2.79757e-14		0	0
'MAR02796'	'Carnitine shuttle (endoplasmic reticular)'	'(7Z)-tetradecenoyl-CoA[r] + L-carnitine[r] <=> CoA[r] + tetradecenoylcarnitine(7)[r]'	2.79757e-14		0	0
'MAR02797'	'Carnitine shuttle (endoplasmic reticular)'	'L-carnitine[c] + tetradecenoylcarnitine(9)[r] <=> L-carnitine[r] + tetradecenoylcarnitine(9)[c]'	2.79757e-14		0	0
'MAR02798'	'Carnitine shuttle (endoplasmic reticular)'	'5-tetradecenoyl-CoA[r] + L-carnitine[r] <=> CoA[r] + tetradecenoylcarnitine(9)[r]'	2.79757e-14		0	0
'MAR02799'	'Carnitine shuttle (endoplasmic reticular)'	'L-carnitine[c] + pentadecanoylcarnitine[r] <=> L-carnitine[r] + pentadecanoylcarnitine[c]'	2.79757e-14		0	0
'MAR02800'	'Carnitine shuttle (endoplasmic reticular)'	'CoA[r] + pentadecanoylcarnitine[r] <=> L-carnitine[r] + pentadecanoyl-CoA[r]'	2.7976e-14		0	0
'MAR02801'	'Carnitine shuttle (endoplasmic reticular)'	'L-carnitine[c] + L-palmitoylcarnitine[r] <=> L-carnitine[r] + L-palmitoylcarnitine[c]'	2.79757e-14		0	0
'MAR02803'	'Carnitine shuttle (endoplasmic reticular)'	'CoA[r] + L-palmitoylcarnitine[r] <=> L-carnitine[r] + palmitoyl-CoA[r]'	2.79759e-14		0	0
'MAR02805'	'Carnitine shuttle (endoplasmic reticular)'	'hexadecenoylcarnitine(9)[r] + L-carnitine[c] <=> hexadecenoylcarnitine(9)[c] + L-carnitine[r]'	2.79757e-14		0	0
'MAR02806'	'Carnitine shuttle (endoplasmic reticular)'	'7-hexadecenoyl-CoA[r] + L-carnitine[r] <=> CoA[r] + hexadecenoylcarnitine(9)[r]'	2.79757e-14		0	0
'MAR02807'	'Carnitine shuttle (endoplasmic reticular)'	'L-carnitine[c] + palmitoleoyl-carnitine[r] <=> L-carnitine[r] + palmitoleoyl-carnitine[c]'	4.5757e-13		-0.0227505	0
'MAR02809'	'Carnitine shuttle (endoplasmic reticular)'	'CoA[r] + palmitoleoyl-carnitine[r] <=> L-carnitine[r] + palmitoleoyl-CoA[r]'	-4.01619e-13		0	0.0227505
'MAR02811'	'Carnitine shuttle (endoplasmic reticular)'	'heptadecanoylcarnitine[r] + L-carnitine[c] <=> heptadecanoylcarnitine[c] + L-carnitine[r]'	2.79757e-14		0	0
'MAR02812'	'Carnitine shuttle (endoplasmic reticular)'	'CoA[r] + heptadecanoylcarnitine[r] <=> heptadecanoyl-CoA[r] + L-carnitine[r]'	2.79759e-14		0	0
'MAR02813'	'Carnitine shuttle (endoplasmic reticular)'	'heptadecenoylcarnitine(7)[r] + L-carnitine[c] <=> heptadecenoylcarnitine(7)[c] + L-carnitine[r]'	2.79757e-14		0	0
'MAR02814'	'Carnitine shuttle (endoplasmic reticular)'	'(10Z)-heptadecenoyl-CoA[r] + L-carnitine[r] <=> CoA[r] + heptadecenoylcarnitine(7)[r]'	2.79757e-14		0	0
'MAR02815'	'Carnitine shuttle (endoplasmic reticular)'	'heptadecenoylcarnitine(8)[r] + L-carnitine[c] <=> heptadecenoylcarnitine(8)[c] + L-carnitine[r]'	2.79757e-14		0	0
'MAR02816'	'Carnitine shuttle (endoplasmic reticular)'	'9-heptadecenoyl-CoA[r] + L-carnitine[r] <=> CoA[r] + heptadecenoylcarnitine(8)[r]'	2.79757e-14		0	0
'MAR02817'	'Carnitine shuttle (endoplasmic reticular)'	'L-carnitine[c] + stearoylcarnitine[r] <=> L-carnitine[r] + stearoylcarnitine[c]'	5.28914e-12		0	0.17633
'MAR02819'	'Carnitine shuttle (endoplasmic reticular)'	'CoA[r] + stearoylcarnitine[r] <=> L-carnitine[r] + stearoyl-CoA[r]'	-5.10628e-12		-0.17633	0
'MAR02821'	'Carnitine shuttle (endoplasmic reticular)'	'L-carnitine[c] + octadecenoylcarnitine(5)[r] <=> L-carnitine[r] + octadecenoylcarnitine(5)[c]'	2.79757e-14		0	0
'MAR02822'	'Carnitine shuttle (endoplasmic reticular)'	'(13Z)-octadecenoyl-CoA[r] + L-carnitine[r] <=> CoA[r] + octadecenoylcarnitine(5)[r]'	2.79757e-14		0	0
'MAR02823'	'Carnitine shuttle (endoplasmic reticular)'	'L-carnitine[c] + octadecenoylcarnitine(7)[r] <=> L-carnitine[r] + octadecenoylcarnitine(7)[c]'	2.79757e-14		0	0
'MAR02824'	'Carnitine shuttle (endoplasmic reticular)'	'CoA[r] + octadecenoylcarnitine(7)[r] <=> cis-vaccenoyl-CoA[r] + L-carnitine[r]'	2.79759e-14		0	0
'MAR02825'	'Carnitine shuttle (endoplasmic reticular)'	'L-carnitine[r] + L-oleoylcarnitine[c] => L-carnitine[c] + L-oleoylcarnitine[r]'	1.32623e-12		0	0.045501
'MAR02827'	'Carnitine shuttle (endoplasmic reticular)'	'CoA[r] + L-oleoylcarnitine[r] <=> L-carnitine[r] + oleoyl-CoA[r]'	5.98454e-13		0	0.045501
'MAR02829'	'Carnitine shuttle (endoplasmic reticular)'	'(9E)-octadecenoylcarnitine[c] + L-carnitine[r] => (9E)-octadecenoylcarnitine[r] + L-carnitine[c]'	7.55749e-13		0	0
'MAR02830'	'Carnitine shuttle (endoplasmic reticular)'	'(9E)-octadecenoylcarnitine[r] + CoA[r] => (9E)-octadecenoyl-CoA[r] + L-carnitine[r]'	7.55749e-13		0	0
'MAR02831'	'Carnitine shuttle (endoplasmic reticular)'	'L-carnitine[c] + octadecenoylcarnitine(11)[r] <=> L-carnitine[r] + octadecenoylcarnitine(11)[c]'	0		0	0
'MAR02832'	'Carnitine shuttle (endoplasmic reticular)'	'(7Z)-octadecenoyl-CoA[r] + L-carnitine[r] <=> CoA[r] + octadecenoylcarnitine(11)[r]'	0		0	0
'MAR02833'	'Carnitine shuttle (endoplasmic reticular)'	'(6Z,9Z)-octadecadienoylcarnitine[c] + L-carnitine[r] => (6Z,9Z)-octadecadienoylcarnitine[r] + L-carnitine[c]'	7.55749e-13		0	0
'MAR02834'	'Carnitine shuttle (endoplasmic reticular)'	'(6Z,9Z)-octadecadienoylcarnitine[r] + CoA[r] => (6Z,9Z)-octadecadienoyl-CoA[r] + L-carnitine[r]'	7.55749e-13		0	0
'MAR02835'	'Carnitine shuttle (endoplasmic reticular)'	'L-carnitine[c] + nonadecanoylcarnitine[r] <=> L-carnitine[r] + nonadecanoylcarnitine[c]'	2.79757e-14		0	0
'MAR02836'	'Carnitine shuttle (endoplasmic reticular)'	'CoA[r] + nonadecanoylcarnitine[r] <=> L-carnitine[r] + nonadecanoyl-CoA[r]'	2.79759e-14		0	0
'MAR02837'	'Carnitine shuttle (endoplasmic reticular)'	'eicosanoylcarnitine[r] + L-carnitine[c] <=> eicosanoylcarnitine[c] + L-carnitine[r]'	2.79757e-14		0	0
'MAR02838'	'Carnitine shuttle (endoplasmic reticular)'	'CoA[r] + eicosanoylcarnitine[r] <=> eicosanoyl-CoA[r] + L-carnitine[r]'	2.79759e-14		0	0
'MAR02839'	'Carnitine shuttle (endoplasmic reticular)'	'eicosenoylcarnitine(9)[r] + L-carnitine[c] <=> eicosenoylcarnitine(9)[c] + L-carnitine[r]'	4.58588e-13		-0.045501	0.045501
'MAR02840'	'Carnitine shuttle (endoplasmic reticular)'	'(11Z)-eicosenoyl-CoA[r] + L-carnitine[r] <=> CoA[r] + eicosenoylcarnitine(9)[r]'	4.58588e-13		-0.045501	0.045501
'MAR02841'	'Carnitine shuttle (endoplasmic reticular)'	'eicosenoylcarnitine(11)[r] + L-carnitine[c] <=> eicosenoylcarnitine(11)[c] + L-carnitine[r]'	2.79757e-14		0	0
'MAR02842'	'Carnitine shuttle (endoplasmic reticular)'	'9-eicosenoyl-CoA[r] + L-carnitine[r] <=> CoA[r] + eicosenoylcarnitine(11)[r]'	2.79756e-14		0	0
'MAR02843'	'Carnitine shuttle (endoplasmic reticular)'	'eicosenoylcarnitine(7)[r] + L-carnitine[c] <=> eicosenoylcarnitine(7)[c] + L-carnitine[r]'	2.79757e-14		0	0
'MAR02844'	'Carnitine shuttle (endoplasmic reticular)'	'(13Z)-eicosenoyl-CoA[r] + L-carnitine[r] <=> CoA[r] + eicosenoylcarnitine(7)[r]'	2.79757e-14		0	0
'MAR02845'	'Carnitine shuttle (endoplasmic reticular)'	'(8Z,11Z)-eicosadienoylcarnitine[c] + L-carnitine[r] <=> (8Z,11Z)-eicosadienoylcarnitine[r] + L-carnitine[c]'	2.79759e-14		0	0
'MAR02846'	'Carnitine shuttle (endoplasmic reticular)'	'(8Z,11Z)-eicosadienoyl-CoA[r] + L-carnitine[r] <=> (8Z,11Z)-eicosadienoylcarnitine[r] + CoA[r]'	2.79757e-14		0	0
'MAR02847'	'Carnitine shuttle (endoplasmic reticular)'	'(5Z,8Z,11Z)-eicosatrienoylcarnitine[c] + L-carnitine[r] <=> (5Z,8Z,11Z)-eicosatrienoylcarnitine[r] + L-carnitine[c]'	2.79759e-14		0	0
'MAR02848'	'Carnitine shuttle (endoplasmic reticular)'	'(5Z,8Z,11Z)-eicosatrienoyl-CoA[r] + L-carnitine[r] <=> (5Z,8Z,11Z)-eicosatrienoylcarnitine[r] + CoA[r]'	2.79757e-14		0	0
'MAR02849'	'Carnitine shuttle (endoplasmic reticular)'	'heneicosanoylcarnitine[r] + L-carnitine[c] <=> heneicosanoylcarnitine[c] + L-carnitine[r]'	2.79757e-14		0	0
'MAR02850'	'Carnitine shuttle (endoplasmic reticular)'	'CoA[r] + heneicosanoylcarnitine[r] <=> heneicosanoyl-CoA[r] + L-carnitine[r]'	2.7976e-14		0	0
'MAR02851'	'Carnitine shuttle (endoplasmic reticular)'	'docosanoylcarnitine[r] + L-carnitine[c] <=> docosanoylcarnitine[c] + L-carnitine[r]'	2.79757e-14		0	0
'MAR02852'	'Carnitine shuttle (endoplasmic reticular)'	'CoA[r] + docosanoylcarnitine[r] <=> docosanoyl-CoA[r] + L-carnitine[r]'	2.7976e-14		0	0
'MAR02853'	'Carnitine shuttle (endoplasmic reticular)'	'docosenoylcarnitine[r] + L-carnitine[c] <=> docosenoylcarnitine[c] + L-carnitine[r]'	1.27428e-13		-0.045501	0.045501
'MAR02854'	'Carnitine shuttle (endoplasmic reticular)'	'(13Z)-docosenoyl-CoA[r] + L-carnitine[r] <=> CoA[r] + docosenoylcarnitine[r]'	1.27428e-13		-0.045501	0.045501
'MAR02855'	'Carnitine shuttle (endoplasmic reticular)'	'docosenoylcarnitine(11)[r] + L-carnitine[c] <=> docosenoylcarnitine(11)[c] + L-carnitine[r]'	2.79756e-14		0	0
'MAR02856'	'Carnitine shuttle (endoplasmic reticular)'	'(11Z)-docosenoyl-CoA[r] + L-carnitine[r] <=> CoA[r] + docosenoylcarnitine(11)[r]'	2.79756e-14		0	0
'MAR02857'	'Carnitine shuttle (endoplasmic reticular)'	'L-carnitine[c] + octadecatrienoylcarnitine[r] <=> L-carnitine[r] + octadecatrienoylcarnitine[c]'	-1.24991e-11		-0.010761	0
'MAR02859'	'Carnitine shuttle (endoplasmic reticular)'	'CoA[r] + octadecatrienoylcarnitine[r] <=> L-carnitine[r] + linolenoyl-CoA[r]'	1.2588e-11		0	0.010761
'MAR02861'	'Carnitine shuttle (endoplasmic reticular)'	'''(6Z,9Z,12Z,15Z)-octadecatetraenoylcarnitine[c] + L-carnitine[r] <=> (6Z,9Z,12Z,15Z)-octadecatetraenoylcarnitine[r] + L-carnitine...'' <Preview truncated at 128 characters>'	4.95834e-12		0	0.221831
'MAR02862'	'Carnitine shuttle (endoplasmic reticular)'	'(6Z,9Z,12Z,15Z)-octadecatetraenoyl-CoA[r] + L-carnitine[r] <=> (6Z,9Z,12Z,15Z)-octadecatetraenoylcarnitine[r] + CoA[r]'	-4.7785e-12		-0.221831	0
'MAR02863'	'Carnitine shuttle (endoplasmic reticular)'	'''(8Z,11Z,14Z,17Z)-eicosatetraenoylcarnitine[c] + L-carnitine[r] <=> (8Z,11Z,14Z,17Z)-eicosatetraenoylcarnitine[r] + L-carnitine[c...'' <Preview truncated at 128 characters>'	1.7249e-14		-0.045501	0.045501
'MAR02864'	'Carnitine shuttle (endoplasmic reticular)'	'(8Z,11Z,14Z,17Z)-eicosatetraenoyl-CoA[r] + L-carnitine[r] <=> (8Z,11Z,14Z,17Z)-eicosatetraenoylcarnitine[r] + CoA[r]'	3.87027e-14		-0.045501	0.045501
'MAR02865'	'Carnitine shuttle (endoplasmic reticular)'	'''(5Z,8Z,11Z,14Z,17Z)-eicosapentaenoylcarnitine[c] + L-carnitine[r] <=> (5Z,8Z,11Z,14Z,17Z)-eicosapentaenoylcarnitine[r] + L-carni...'' <Preview truncated at 128 characters>'	-2.85177e-13		0	0.045501
'MAR02866'	'Carnitine shuttle (endoplasmic reticular)'	'(5Z,8Z,11Z,14Z,17Z)-eicosapentaenoyl-CoA[r] + L-carnitine[r] <=> (5Z,8Z,11Z,14Z,17Z)-eicosapentaenoylcarnitine[r] + CoA[r]'	3.42306e-13		-0.045501	0
'MAR02867'	'Carnitine shuttle (endoplasmic reticular)'	'''(7Z,10Z,13Z,16Z,19Z)-docosapentaenoylcarnitine[c] + L-carnitine[r] <=> (7Z,10Z,13Z,16Z,19Z)-docosapentaenoylcarnitine[r] + L-car...'' <Preview truncated at 128 characters>'	3.42307e-13		-0.045501	0
'MAR02868'	'Carnitine shuttle (endoplasmic reticular)'	'(7Z,10Z,13Z,16Z,19Z)-docosapentaenoyl-CoA[r] + L-carnitine[r] <=> (7Z,10Z,13Z,16Z,19Z)-docosapentaenoylcarnitine[r] + CoA[r]'	-2.85178e-13		0	0.045501
'MAR02869'	'Carnitine shuttle (endoplasmic reticular)'	'docosahexaenoylcarnitine[r] + L-carnitine[c] <=> docosahexaenoylcarnitine[c] + L-carnitine[r]'	-7.35012e-07		-7.3501e-07	0.091002
'MAR02870'	'Carnitine shuttle (endoplasmic reticular)'	'(4Z,7Z,10Z,13Z,16Z,19Z)-docosahexaenoyl-CoA[r] + L-carnitine[r] <=> CoA[r] + docosahexaenoylcarnitine[r]'	-7.35012e-07		-7.3501e-07	0.091002
'MAR02871'	'Carnitine shuttle (endoplasmic reticular)'	'(11Z,14Z,17Z)-eicosatrienoylcarnitine[c] + L-carnitine[r] <=> (11Z,14Z,17Z)-eicosatrienoylcarnitine[r] + L-carnitine[c]'	2.79759e-14		0	0
'MAR02872'	'Carnitine shuttle (endoplasmic reticular)'	'(11Z,14Z,17Z)-eicosatrienoyl-CoA[r] + L-carnitine[r] <=> (11Z,14Z,17Z)-eicosatrienoylcarnitine[r] + CoA[r]'	2.79757e-14		0	0
'MAR02873'	'Carnitine shuttle (endoplasmic reticular)'	'13,16,19-docosatrienoylcarnitine[c] + L-carnitine[r] <=> 13,16,19-docosatrienoylcarnitine[r] + L-carnitine[c]'	2.79759e-14		0	0
'MAR02874'	'Carnitine shuttle (endoplasmic reticular)'	'13,16,19-docosatrienoyl-CoA[r] + L-carnitine[r] <=> 13,16,19-docosatrienoylcarnitine[r] + CoA[r]'	2.79757e-14		0	0
'MAR02875'	'Carnitine shuttle (endoplasmic reticular)'	'10,13,16,19-docosatetraenoylcarnitine[c] + L-carnitine[r] <=> 10,13,16,19-docosatetraenoylcarnitine[r] + L-carnitine[c]'	4.16685e-14		-0.045501	0.045501
'MAR02876'	'Carnitine shuttle (endoplasmic reticular)'	'10,13,16,19-docosatetraenoyl-CoA[r] + L-carnitine[r] <=> 10,13,16,19-docosatetraenoylcarnitine[r] + CoA[r]'	1.68054e-14		-0.045501	0.045501
'MAR02878'	'Carnitine shuttle (endoplasmic reticular)'	'12,15,18,21-tetracosatetraenoylcarnitine[c] + L-carnitine[r] <=> 12,15,18,21-tetracosatetraenoylcarnitine[r] + L-carnitine[c]'	3.58334e-13		-0.045501	0
'MAR02879'	'Carnitine shuttle (endoplasmic reticular)'	'12,15,18,21-tetracosatetraenoyl-CoA[r] + L-carnitine[r] <=> 12,15,18,21-tetracosatetraenoylcarnitine[r] + CoA[r]'	-3.02382e-13		0	0.045501
'MAR02880'	'Carnitine shuttle (endoplasmic reticular)'	'L-carnitine[c] + linoleic-carnitine[r] <=> L-carnitine[r] + linoleic-carnitine[c]'	4.30683e-13		-0.027945	0
'MAR02882'	'Carnitine shuttle (endoplasmic reticular)'	'CoA[r] + linoleic-carnitine[r] <=> L-carnitine[r] + linoleoyl-CoA[r]'	-3.56097e-13		0	0.027945
'MAR02884'	'Carnitine shuttle (endoplasmic reticular)'	'gamma-linolenoylcarnitine[r] + L-carnitine[c] <=> gamma-linolenoylcarnitine[c] + L-carnitine[r]'	1.2588e-11		0	0.010761
'MAR02886'	'Carnitine shuttle (endoplasmic reticular)'	'CoA[r] + gamma-linolenoylcarnitine[r] <=> gamma-linolenoyl-CoA[r] + L-carnitine[r]'	-1.24991e-11		-0.010761	0
'MAR02888'	'Carnitine shuttle (endoplasmic reticular)'	'eicosatrienoylcarnitine[r] + L-carnitine[c] <=> eicosatrienoylcarnitine[c] + L-carnitine[r]'	4.34196e-13		-0.030334	0
'MAR02890'	'Carnitine shuttle (endoplasmic reticular)'	'CoA[r] + eicosatrienoylcarnitine[r] <=> dihomo-gamma-linolenoyl-CoA[r] + L-carnitine[r]'	-3.5048e-13		0	0.030334
'MAR02892'	'Carnitine shuttle (endoplasmic reticular)'	'arachidonyl-carnitine[r] + L-carnitine[c] <=> arachidonyl-carnitine[c] + L-carnitine[r]'	2.79757e-14		0	0
'MAR02894'	'Carnitine shuttle (endoplasmic reticular)'	'arachidonyl-carnitine[r] + CoA[r] <=> arachidonyl-CoA[r] + L-carnitine[r]'	2.79759e-14		0	0
'MAR02896'	'Carnitine shuttle (endoplasmic reticular)'	'L-carnitine[c] + ocosatetraenoylcarnitine[r] <=> L-carnitine[r] + ocosatetraenoylcarnitine[c]'	7.35012e-07		-0.091002	7.3501e-07
'MAR02897'	'Carnitine shuttle (endoplasmic reticular)'	'(7Z,10Z,13Z,16Z)-docosatetraenoyl-CoA[r] + L-carnitine[r] <=> CoA[r] + ocosatetraenoylcarnitine[r]'	7.35012e-07		-0.091002	7.3501e-07
'MAR02898'	'Carnitine shuttle (endoplasmic reticular)'	'''(4Z,7Z,10Z,13Z,16Z)-docosapentaenoylcarnitine[c] + L-carnitine[r] <=> (4Z,7Z,10Z,13Z,16Z)-docosapentaenoylcarnitine[r] + L-carni...'' <Preview truncated at 128 characters>'	2.79759e-14		0	0
'MAR02899'	'Carnitine shuttle (endoplasmic reticular)'	'(4Z,7Z,10Z,13Z,16Z)-docosapentaenoyl-CoA[r] + L-carnitine[r] <=> (4Z,7Z,10Z,13Z,16Z)-docosapentaenoylcarnitine[r] + CoA[r]'	2.79757e-14		0	0
'MAR02900'	'Carnitine shuttle (endoplasmic reticular)'	'eicosadienoylcarnitine[r] + L-carnitine[c] <=> eicosadienoylcarnitine[c] + L-carnitine[r]'	-3.56098e-13		0	0.027945
'MAR02901'	'Carnitine shuttle (endoplasmic reticular)'	'(11Z,14Z)-eicosadienoyl-CoA[r] + L-carnitine[r] <=> CoA[r] + eicosadienoylcarnitine[r]'	-3.56097e-13		0	0.027945
'MAR02902'	'Carnitine shuttle (endoplasmic reticular)'	'(13Z,16Z)-docosadienoylcarnitine[c] + L-carnitine[r] <=> (13Z,16Z)-docosadienoylcarnitine[r] + L-carnitine[c]'	2.7976e-14		0	0
'MAR02903'	'Carnitine shuttle (endoplasmic reticular)'	'(13Z,16Z)-docosadienoyl-CoA[r] + L-carnitine[r] <=> (13Z,16Z)-docosadienoylcarnitine[r] + CoA[r] + H+[r]'	2.79757e-14		0	0
'MAR02904'	'Carnitine shuttle (endoplasmic reticular)'	'10,13,16-docosatrienoylcarnitine[c] + L-carnitine[r] <=> 10,13,16-docosatrienoylcarnitine[r] + L-carnitine[c]'	4.34196e-13		-0.030334	0
'MAR02905'	'Carnitine shuttle (endoplasmic reticular)'	'10,13,16-docosatrienoyl-CoA[r] + L-carnitine[r] <=> 10,13,16-docosatrienoylcarnitine[r] + CoA[r]'	-3.5048e-13		0	0.030334
'MAR02906'	'Carnitine shuttle (endoplasmic reticular)'	'CoA[c] + tricosanoylcarnitine[c] <=> L-carnitine[c] + tricosanoyl-CoA[c]'	2.79758e-14		0	0
'MAR02907'	'Carnitine shuttle (endoplasmic reticular)'	'L-carnitine[c] + tricosanoylcarnitine[r] <=> L-carnitine[r] + tricosanoylcarnitine[c]'	2.79757e-14		0	0
'MAR02908'	'Carnitine shuttle (endoplasmic reticular)'	'CoA[r] + tricosanoylcarnitine[r] <=> L-carnitine[r] + tricosanoyl-CoA[r]'	2.79759e-14		0	0
'MAR02909'	'Carnitine shuttle (endoplasmic reticular)'	'CoA[c] + tetracosanoylcarnitine[c] <=> L-carnitine[c] + tetracosanoyl-CoA[c]'	2.79757e-14		0	0
'MAR02910'	'Carnitine shuttle (endoplasmic reticular)'	'L-carnitine[c] + tetracosanoylcarnitine[r] <=> L-carnitine[r] + tetracosanoylcarnitine[c]'	2.79757e-14		0	0
'MAR02911'	'Carnitine shuttle (endoplasmic reticular)'	'CoA[r] + tetracosanoylcarnitine[r] <=> L-carnitine[r] + tetracosanoyl-CoA[r]'	2.79759e-14		0	0
'MAR02912'	'Carnitine shuttle (endoplasmic reticular)'	'(15Z)-tetracosenoyl-CoA[c] + L-carnitine[c] <=> (15Z)-tetracosenoylcarnitine[c] + CoA[c]'	4.17156e-13		-0.045501	0
'MAR02913'	'Carnitine shuttle (endoplasmic reticular)'	'(15Z)-tetracosenoylcarnitine[c] + L-carnitine[r] <=> (15Z)-tetracosenoylcarnitine[r] + L-carnitine[c]'	4.17156e-13		-0.045501	0
'MAR02914'	'Carnitine shuttle (endoplasmic reticular)'	'(15Z)-tetracosenoyl-CoA[r] + L-carnitine[r] <=> (15Z)-tetracosenoylcarnitine[r] + CoA[r]'	-2.96456e-13		0	0.045501
[truncated: 6,006 more rows]

## Sheet: iAstrocyte2303
Reaction Name	Subsystems	Reaction Formula	FBA Results		FVA Results
			Flux (μmol/(g tissue/min))		Minimum Flux (μmol/(g tissue/min))	Maximum Flux (μmol/(g tissue/min))
'MAR03905'	'Glycolysis / Gluconeogenesis'	'ethanol[c] + NAD+[c] => acetaldehyde[c] + H+[c] + NADH[c]'	2.18154e-12		0	0.01
'MAR03907'	'Glycolysis / Gluconeogenesis'	'ethanol[c] + NADP+[c] => acetaldehyde[c] + H+[c] + NADPH[c]'	3.06046e-12		0	0.01
'MAR04097'	'Glycolysis / Gluconeogenesis'	'acetate[c] + ATP[c] + CoA[c] => acetyl-CoA[c] + AMP[c] + PPi[c]'	3.041e-13		0	2.45667
'MAR04099'	'Glycolysis / Gluconeogenesis'	'acetate[m] + ATP[m] + CoA[m] => acetyl-CoA[m] + AMP[m] + PPi[m]'	3.35808e-13		0	2.45667
'MAR04108'	'Glycolysis / Gluconeogenesis'	'acetyl adenylate[c] + CoA[c] => acetyl-CoA[c] + AMP[c] + H+[c]'	5.8188e-13		0	2.45667
'MAR04133'	'Glycolysis / Gluconeogenesis'	'acetate[c] + ATP[c] + H+[c] => acetyl adenylate[c] + PPi[c]'	5.8188e-13		0	2.45667
'MAR04137'	'Glycolysis / Gluconeogenesis'	'CoA[m] + NAD+[m] + pyruvate[m] => acetyl-CoA[m] + CO2[m] + NADH[m]'	6.37731e-13		0	2.40502
'MAR04281'	'Glycolysis / Gluconeogenesis'	'H+[p] + NADH[p] + pyruvate[p] <=> L-lactate[p] + NAD+[p]'	0.0181046		0	1.07291
'MAR04388'	'Glycolysis / Gluconeogenesis'	'H+[c] + NADH[c] + pyruvate[c] <=> L-lactate[c] + NAD+[c]'	0.0222542		-13.4824	3.59337
'MAR04283'	'Glycolysis / Gluconeogenesis'	'acetaldehyde[c] + H2O[c] + NADP+[c] => acetate[c] + 2 H+[c] + NADPH[c]'	0.0228745		0	1.60245
'MAR08357'	'Glycolysis / Gluconeogenesis'	'acetaldehyde[m] + H2O[m] + NAD+[m] => acetate[m] + 2 H+[m] + NADH[m]'	1.80169e-10		0	1.70124
'MAR04379'	'Glycolysis / Gluconeogenesis'	'ATP[c] + fructose-6-phosphate[c] => ADP[c] + fructose-1,6-bisphosphate[c] + H+[c]'	0.0633648		0	1000
'MAR04301'	'Glycolysis / Gluconeogenesis'	'fructose-6-phosphate[c] + UTP[c] => fructose-1,6-bisphosphate[c] + H+[c] + UDP[c]'	0.0544036		0	1000
'MAR04355'	'Glycolysis / Gluconeogenesis'	'DHAP[c] + erythrose-4-phosphate[c] => sedoheptulose-1,7-bisphosphate[c]'	3.34068e-12		0	1000
'MAR04358'	'Glycolysis / Gluconeogenesis'	'ADP[c] + H+[c] + PEP[c] => ATP[c] + pyruvate[c]'	0.319975		0	4.49354
'MAR04363'	'Glycolysis / Gluconeogenesis'	'2-phospho-D-glycerate[c] <=> H2O[c] + PEP[c]'	0.319975		-0.77865	2.32573
'MAR04365'	'Glycolysis / Gluconeogenesis'	'2-phospho-D-glycerate[c] <=> 3-phospho-D-glycerate[c]'	-0.319975		-2.32573	0.77865
'MAR04368'	'Glycolysis / Gluconeogenesis'	'1,3-bisphospho-D-glycerate[c] + ADP[c] <=> 3-phospho-D-glycerate[c] + ATP[c]'	0.320001		-1.87182	2.32576
'MAR04370'	'Glycolysis / Gluconeogenesis'	'1,3-bisphospho-D-glycerate[c] + H2O[c] => 3-phospho-D-glycerate[c] + H+[c] + Pi[c]'	4.09658e-13		0	3.98617
'MAR04371'	'Glycolysis / Gluconeogenesis'	'1,3-bisphospho-D-glycerate[c] => 2,3-bisphospho-D-glycerate[c] + H+[c]'	7.72721e-06		7.72721e-06	3.98618
'MAR04372'	'Glycolysis / Gluconeogenesis'	'2,3-bisphospho-D-glycerate[c] + H2O[c] => 3-phospho-D-glycerate[c] + Pi[c]'	4.77792e-13		0	3.98617
'MAR04373'	'Glycolysis / Gluconeogenesis'	'1,3-bisphospho-D-glycerate[c] + H+[c] + NADH[c] <=> GAP[c] + NAD+[c] + Pi[c]'	-0.320009		-2.32577	0.719243
'MAR04375'	'Glycolysis / Gluconeogenesis'	'DHAP[c] + GAP[c] <=> fructose-1,6-bisphosphate[c]'	-0.11772		-1000	4.8571e-05
'MAR04381'	'Glycolysis / Gluconeogenesis'	'fructose-6-phosphate[c] <=> glucose-6-phosphate[c]'	-0.0156504		-0.925689	2.64188
'MAR04391'	'Glycolysis / Gluconeogenesis'	'DHAP[c] <=> GAP[c]'	0.118215		-1.03429	1.21176
'MAR04394'	'Glycolysis / Gluconeogenesis'	'ATP[c] + glucose[c] => ADP[c] + glucose-6-phosphate[c] + H+[c]'	0.0284484		0	3.27649
'MAR04396'	'Glycolysis / Gluconeogenesis'	'glucose-1-phosphate[c] <=> glucose-6-phosphate[c]'	0.00531016		-2.34418	0.0653104
'MAR04521'	'Glycolysis / Gluconeogenesis'	'glucose-6-phosphate[r] + H2O[r] => glucose[r] + Pi[r]'	1.90515e-11		0	0.0692607
'MAR06410'	'Glycolysis / Gluconeogenesis'	'H+[m] + lipoamide[m] + pyruvate[m] => CO2[m] + S-acetyldihydrolipoamide[m]'	1.29661e-12		0	2.40502
'MAR06412'	'Glycolysis / Gluconeogenesis'	'CoA[m] + S-acetyldihydrolipoamide[m] => acetyl-CoA[m] + dihydrolipoamide[m]'	1.29661e-12		0	2.40502
'MAR07747'	'Glycolysis / Gluconeogenesis'	'ADP[c] + glucose[c] => AMP[c] + glucose-6-phosphate[c] + H+[c]'	0.0395985		0	3.27649
'MAR08360'	'Glycolysis / Gluconeogenesis'	'ethanol[p] + H2O2[p] => acetaldehyde[p] + 2 H2O[p]'	0		0	0
'MAR08757'	'Glycolysis / Gluconeogenesis'	'ethanol[c] + H+[c] + NADPH[c] + O2[c] => acetaldehyde[c] + 2 H2O[c] + NADP+[c]'	5.69941e-12		0	0.01
'MAR03989'	'Starch and sucrose metabolism'	'H2O[s] + maltose[s] => 2 glucose[s]'	9.06289e-13		0	0.08
'MAR04122'	'Starch and sucrose metabolism'	'H2O[c] + 2 NAD+[c] + UDP-glucose[c] => 3 H+[c] + 2 NADH[c] + UDP-glucuronate[c]'	4.2555e-06		4.01988e-06	0.737804
'MAR05395'	'Starch and sucrose metabolism'	'glycogenin[c] + 8 UDP-glucose[c] => glycogenin G8[c] + 8 H+[c] + 8 UDP[c]'	4.48774e-13		0	0.401082
'MAR05396'	'Starch and sucrose metabolism'	'glycogenin G8[c] + 3 UDP-glucose[c] => glycogenin G11[c] + 3 H+[c] + 3 UDP[c]'	4.48774e-13		0	0.401082
'MAR09727'	'Starch and sucrose metabolism'	'UDP-glucose[c] => H+[c] + UDP[c] + glycogen[c]'	0.00463701		0.00463701	0.00463701
'MAR05397'	'Starch and sucrose metabolism'	'glycogenin G11[c] => glycogenin G4G7[c]'	4.48774e-13		0	0.401082
'MAR05398'	'Starch and sucrose metabolism'	'glycogenin G4G7[c] + 3 Pi[c] => 3 glucose-1-phosphate[c] + glycogenin G4G4[c]'	4.48774e-13		0	0.401082
'MAR05399'	'Starch and sucrose metabolism'	'glycogenin G4G4[c] => glycogenin G7G1[c]'	4.32166e-13		0	0.401081
'MAR05400'	'Starch and sucrose metabolism'	'glycogenin G7G1[c] + H2O[c] => glucose[c] + glycogenin G7[c]'	4.32166e-13		0	0.401081
'MAR05401'	'Starch and sucrose metabolism'	'glycogenin G7[c] + 7 Pi[c] => 7 glucose-1-phosphate[c] + glycogenin[c]'	4.48774e-13		0	0.401082
'MAR08568'	'Starch and sucrose metabolism'	'H2O[c] + maltodecaose[c] => fructose[c] + maltononaose[c]'	1.38988e-11		0	0.01
'MAR08569'	'Starch and sucrose metabolism'	'H2O[s] + maltodecaose[s] => glucose[s] + maltononaose[s]'	1.4448e-12		0	0.01
'MAR08570'	'Starch and sucrose metabolism'	'2 H2O[c] + maltononaose[c] => 2 fructose[c] + maltoheptaose[c]'	1.38988e-11		0	0.01
'MAR08571'	'Starch and sucrose metabolism'	'2 H2O[s] + maltononaose[s] => 2 glucose[s] + maltoheptaose[s]'	8.97285e-13		0	0.02
'MAR08572'	'Starch and sucrose metabolism'	'H2O[c] + maltoheptaose[c] => fructose[c] + maltohexaose[c]'	1.38988e-11		0	0.01
'MAR08573'	'Starch and sucrose metabolism'	'H2O[s] + maltoheptaose[s] => glucose[s] + maltohexaose[s]'	1.84187e-12		0	0.03
'MAR08574'	'Starch and sucrose metabolism'	'H2O[c] + maltohexaose[c] => fructose[c] + maltopentaose[c]'	1.38988e-11		0	0.01
'MAR08575'	'Starch and sucrose metabolism'	'H2O[s] + maltohexaose[s] => glucose[s] + maltopentaose[s]'	1.89384e-12		0	0.04
'MAR08576'	'Starch and sucrose metabolism'	'H2O[c] + maltopentaose[c] => fructose[c] + maltotetraose[c]'	1.38988e-11		0	0.01
'MAR08577'	'Starch and sucrose metabolism'	'H2O[s] + maltopentaose[s] => glucose[s] + maltotetraose[s]'	1.92137e-12		0	0.05
'MAR08578'	'Starch and sucrose metabolism'	'H2O[c] + maltotetraose[c] => fructose[c] + maltotriose[c]'	1.38988e-11		0	0.01
'MAR08579'	'Starch and sucrose metabolism'	'H2O[s] + maltotetraose[s] => glucose[s] + maltotriose[s]'	1.92924e-12		0	0.06
'MAR08581'	'Starch and sucrose metabolism'	'H2O[s] + maltotriose[s] => glucose[s] + maltose[s]'	1.91067e-12		0	0.07
'MAR08591'	'Starch and sucrose metabolism'	'H2O[c] + maltotriose[c] => glucose[c] + maltose[c]'	2.74971e-12		0	0.01
'MAR08592'	'Starch and sucrose metabolism'	'H2O[l] + maltotriose[l] => glucose[l] + maltose[l]'	0		0	0
'MAR08580'	'Starch and sucrose metabolism'	'H2O[c] + maltotriose[c] => fructose[c] + maltose[c]'	1.13395e-11		0	0.01
'MAR08582'	'Starch and sucrose metabolism'	'H2O[c] + maltose[c] => 2 fructose[c]'	1.08592e-11		0	0.08
'MAR08587'	'Starch and sucrose metabolism'	'H2O[c] + maltose[c] => 2 glucose[c]'	1.63892e-12		0	0.08
'MAR08589'	'Starch and sucrose metabolism'	'H2O[l] + maltose[l] => 2 glucose[l]'	0		0	0
'MAR08583'	'Starch and sucrose metabolism'	'8 H2O[s] + starch structure 1[s] => 8 glucose[s] + starch structure 2[s]'	2.11435e-13		0	0.01
'MAR08585'	'Starch and sucrose metabolism'	'1,3-bisphospho-D-glycerate[c] + glucose-1-phosphate[c] => 3-phospho-D-glycerate[c] + glucose-1,6-bisphosphate[c]'	0		0	0
'MAR03944'	'Galactose metabolism'	'glucose-1-phosphate[c] + H+[c] + UTP[c] => PPi[c] + UDP-glucose[c]'	0.00312656		0	4.41659
'MAR04128'	'Galactose metabolism'	'UDP-galactose[c] <=> UDP-glucose[c]'	1.20611e-11		0	0.06
'MAR04130'	'Galactose metabolism'	'ATP[c] + galactose[c] => ADP[c] + alpha-D-galactose-1-phosphate[c] + H+[c]'	4.00306e-12		0	0.06
'MAR04131'	'Galactose metabolism'	'glucose-1-phosphate[c] + UDP-galactose[c] <=> alpha-D-galactose-1-phosphate[c] + UDP-glucose[c]'	0.00156328		-0.06	4.41653
'MAR04132'	'Galactose metabolism'	'galactose-1-phosphate[c] + UDP-glucose[c] => glucose-1-phosphate[c] + UDP-galactose[c]'	8.43196e-12		0	0.06
'MAR04303'	'Galactose metabolism'	'H2O[s] + sucrose[s] => fructose[s] + glucose[s]'	1.72081e-12		0	0.01
'MAR04414'	'Galactose metabolism'	'ATP[c] + galactose[c] => ADP[c] + galactose-1-phosphate[c] + H+[c]'	8.43196e-12		0	0.06
'MAR04415'	'Galactose metabolism'	'H2O[s] + lactose[s] => galactose[s] + glucose[s]'	1.87659e-12		0	0.02
'MAR04416'	'Galactose metabolism'	'galactosylglycerol[s] + H2O[s] => galactose[s] + glycerol[s]'	2.82868e-11		0	0.01
'MAR04774'	'Galactose metabolism'	'CDP[c] + H+[c] + tagatose-1,6-bisphosphate[c] <=> CTP[c] + D-tagatose-6-phosphate[c]'	-0.00599809		-1000	1000
'MAR04775'	'Galactose metabolism'	'D-tagatose-6-phosphate[c] + ITP[c] <=> H+[c] + IDP[c] + tagatose-1,6-bisphosphate[c]'	-0.00599809		-1000	1000
'MAR04832'	'Galactose metabolism'	'3-keto-beta-D-galactose[s] + glucose[s] <=> 3-ketolactose[s] + H2O[s]'	0.01		-0.01	0.01
'MAR07674'	'Galactose metabolism'	'glucose[g] + UDP-galactose[g] => H+[g] + lactose[g] + UDP[g]'	0		0	0
'MAR08761'	'Galactose metabolism'	'ATP[c] + D-tagatose[c] => ADP[c] + D-tagatose-6-phosphate[c] + H+[c]'	1.44973e-12		0	0.01
'MAR08762'	'Galactose metabolism'	'D-tagatose-6-phosphate[c] <=> DHAP[c] + glyceraldehyde[c]'	1.26554e-12		0	0.01
'MAR08766'	'Galactose metabolism'	'galactose[c] + H+[c] + NADPH[c] <=> galactitol[c] + NADP+[c]'	0		0	0
'MAR08767'	'Galactose metabolism'	'alpha-D-galactose-1-phosphate[c] + H+[c] + UTP[c] => PPi[c] + UDP-galactose[c]'	0.00156328		0	4.41659
'MAR04297'	'Fructose and mannose metabolism'	'ATP[c] + fructose-6-phosphate[c] => ADP[c] + fructose-2,6-bisphosphate[c] + H+[c]'	6.94971e-13		0	3.98616
'MAR04315'	'Fructose and mannose metabolism'	'D-glucitol[c] + NAD+[c] <=> fructose[c] + H+[c] + NADH[c]'	0.0103895		-0.26	3.25649
'MAR04316'	'Fructose and mannose metabolism'	'D-glucitol[c] + NADP+[c] <=> glucose[c] + H+[c] + NADPH[c]'	-0.0396896		-3.24649	0.27
'MAR04319'	'Fructose and mannose metabolism'	'ATP[c] + fructose[c] => ADP[c] + fructose-6-phosphate[c] + H+[c]'	6.27115e-12		0	3.27649
'MAR04383'	'Fructose and mannose metabolism'	'fructose-6-phosphate[c] <=> mannose-6-phosphate[c]'	-1.17279e-11		-0.01	0
'MAR04385'	'Fructose and mannose metabolism'	'mannose-6-phosphate[c] => mannose-1-phosphate[c]'	0		0	0
'MAR04386'	'Fructose and mannose metabolism'	'GDP[c] + H+[c] + mannose-1-phosphate[c] => GDP-mannose[c] + Pi[c]'	0		0	0
'MAR04387'	'Fructose and mannose metabolism'	'GTP[c] + H+[c] + mannose-1-phosphate[c] => GDP-mannose[c] + PPi[c]'	0		0	0
'MAR04399'	'Fructose and mannose metabolism'	'GDP-mannose[c] => GDP-4-dehydro-6-deoxy-D-mannose[c] + H2O[c]'	0		0	0
'MAR04401'	'Fructose and mannose metabolism'	'GDP-L-fucose[c] + PPi[c] <=> GTP[c] + H+[c] + L-fucose-1-phosphate[c]'	0		0	0
'MAR04490'	'Fructose and mannose metabolism'	'ATP[c] + mannose[c] => ADP[c] + H+[c] + mannose-6-phosphate[c]'	4.27465e-12		0	0.01
'MAR04706'	'Fructose and mannose metabolism'	'fructose-2,6-bisphosphate[c] + H2O[c] => fructose-6-phosphate[c] + Pi[c]'	6.94971e-13		0	3.98616
'MAR08768'	'Fructose and mannose metabolism'	'GDP-4-dehydro-6-deoxy-D-mannose[c] + H+[c] + NADPH[c] => GDP-L-fucose[c] + NADP+[c]'	0		0	0
'MAR04590'	'Pentose and glucuronate interconversions'	'H+[c] + L-xylulose[c] + NADPH[c] => NADP+[c] + xylitol[c]'	2.38147e-11		0	1000
'MAR04591'	'Pentose and glucuronate interconversions'	'NAD+[c] + xylitol[c] => H+[c] + L-xylulose[c] + NADH[c]'	1.38932e-11		0	1000
'MAR04592'	'Pentose and glucuronate interconversions'	'D-xylose[c] + H+[c] + NADPH[c] <=> NADP+[c] + xylitol[c]'	-3.84145e-13		-0.01	0.01
'MAR04593'	'Pentose and glucuronate interconversions'	'NAD+[c] + xylitol[c] => D-xylulose[c] + H+[c] + NADH[c]'	9.72161e-12		0	0.02
'MAR08341'	'Pentose and glucuronate interconversions'	'H+[c] + L-arabinose[c] + NADPH[c] => L-arabitol[c] + NADP+[c]'	1.01119e-11		0	0.01
'MAR08342'	'Pentose and glucuronate interconversions'	'H+[c] + L-xylulose[c] + NADH[c] <=> L-arabitol[c] + NAD+[c]'	-9.91537e-12		-0.01	0
'MAR08344'	'Pentose and glucuronate interconversions'	'glucuronate[r] + H+[r] + NADPH[r] <=> L-gulonate[r] + NADP+[r]'	0		0	0
'MAR08352'	'Pentose and glucuronate interconversions'	'3-dehydro-L-gulonate[c] + H+[c] + NADH[c] <=> L-gulonate[c] + NAD+[c]'	0		0	0
'MAR08726'	'Pentose and glucuronate interconversions'	'ATP[c] + D-ribulose[c] => ADP[c] + H+[c] + ribulose-5-phosphate[c]'	4.39346e-12		0	0.01
'MAR08727'	'Pentose and glucuronate interconversions'	'H2O[c] + UDP-glucuronate[c] => D-glucuronate 1-phosphate[c] + 2 H+[c] + UMP[c]'	0		0	0
'MAR08729'	'Pentose and glucuronate interconversions'	'H2O[c] + UDP-glucuronate[c] => glucuronate[c] + H+[c] + UDP[c]'	1.60431e-07		0	4.72605e-07
'MAR06537'	'Pentose and glucuronate interconversions'	'glucuronate[c] + H+[c] + NADPH[c] <=> L-gulonate[c] + NADP+[c]'	0		0	0
'MAR01568'	'Pyruvate metabolism'	'acetaldehyde[c] + H2O[c] + NAD+[c] => acetate[c] + 2 H+[c] + NADH[c]'	1.04899e-11		0	1.60245
'MAR03853'	'Pyruvate metabolism'	'GSH[c] + methylglyoxal[c] => (R)-S-lactoylglutathione[c]'	0.00666667		0	2.05014
'MAR03854'	'Pyruvate metabolism'	'H+[c] + methylglyoxal[c] + NADH[c] => lactaldehyde[c] + NAD+[c]'	1.47818e-11		0	2.05013
'MAR03855'	'Pyruvate metabolism'	'H+[c] + lactaldehyde[c] + NADPH[c] => NADP+[c] + propane-1,2-diol[c]'	2.72601e-11		0	1000
'MAR03857'	'Pyruvate metabolism'	'(R)-S-lactoylglutathione[c] + H2O[c] => D-lactate[c] + GSH[c] + H+[c]'	7.21812e-13		0	1.99308
'MAR03859'	'Pyruvate metabolism'	'D-lactate[c] + 2 ferricytochrome C[m] => 2 ferrocytochrome C[m] + 2 H+[c] + pyruvate[c]'	1.13189e-12		0	1.0679
'MAR04087'	'Pyruvate metabolism'	'malate[m] + NAD+[m] => CO2[m] + NADH[m] + pyruvate[m]'	1.27118e-12		0	4.71233
'MAR04089'	'Pyruvate metabolism'	'malate[c] + NADP+[c] => CO2[c] + NADPH[c] + pyruvate[c]'	0.0238638		0	2.39988
'MAR04091'	'Pyruvate metabolism'	'malate[m] + NADP+[m] => CO2[m] + NADPH[m] + pyruvate[m]'	1.30958e-12		0	4.71233
'MAR04103'	'Pyruvate metabolism'	'GTP[m] + OAA[m] => CO2[m] + GDP[m] + PEP[m]'	6.2686e-13		0	2.3999
'MAR04143'	'Pyruvate metabolism'	'ATP[m] + HCO3-[m] + pyruvate[m] => ADP[m] + H+[m] + OAA[m] + Pi[m]'	9.22603e-12		0	4.69595
'MAR08497'	'Pyruvate metabolism'	'H+[c] + methylglyoxal[c] + NADPH[c] => hydroxyacetone[c] + NADP+[c]'	0.0265208		0	2.05014
'MAR08498'	'Pyruvate metabolism'	'acetone[c] + H+[c] + NADPH[c] + O2[c] => H2O[c] + hydroxyacetone[c] + NADP+[c]'	0.01		0	0.01
'MAR08499'	'Pyruvate metabolism'	'H+[c] + hydroxyacetone[c] + NADPH[c] + O2[c] => 2 H2O[c] + methylglyoxal[c] + NADP+[c]'	0.0365208		0	0.533951
'MAR08500'	'Pyruvate metabolism'	'H+[c] + hydroxyacetone[c] + NADPH[c] => NADP+[c] + propane-1,2-diol[c]'	3.49606e-12		0	2.05014
'MAR08501'	'Pyruvate metabolism'	'H+[c] + methylglyoxal[c] + NADPH[c] => D-lactaldehyde[c] + NADP+[c]'	6.22975e-12		0	2.05014
'MAR08502'	'Pyruvate metabolism'	'(R)-S-lactoylglutathione[c] + H+[c] + NADH[c] <=> D-lactaldehyde[c] + GSH[c] + NAD+[c]'	-0.00333333		-1.99309	2.05014
'MAR08503'	'Pyruvate metabolism'	'H2O[c] + lactaldehyde[c] + NAD+[c] => 2 H+[c] + L-lactate[c] + NADH[c]'	7.57349e-13		0	1.99309
'MAR08504'	'Pyruvate metabolism'	'D-lactaldehyde[c] + H2O[c] + NAD+[c] => D-lactate[c] + 2 H+[c] + NADH[c]'	7.26135e-13		0	1.99309
'MAR08506'	'Pyruvate metabolism'	'H2O[m] + lactaldehyde[m] + NAD+[m] => 2 H+[m] + L-lactate[m] + NADH[m]'	7.49582e-13		0	2.05012
'MAR08507'	'Pyruvate metabolism'	'NAD+[c] + propane-1,2-diol[c] => D-lactaldehyde[c] + H+[c] + NADH[c]'	2.98492e-11		0	1000
'MAR08508'	'Pyruvate metabolism'	'NAD+[c] + propane-1,2-diol[c] => H+[c] + lactaldehyde[c] + NADH[c]'	1.37949e-11		0	1000
'MAR08509'	'Pyruvate metabolism'	'D-lactaldehyde[c] + H+[c] + NADPH[c] => NADP+[c] + propane-1,2-diol[c]'	1.30783e-11		0	1000
'MAR08511'	'Pyruvate metabolism'	'(R)-S-lactoylglutathione[m] + H2O[m] => D-lactate[m] + GSH[m] + H+[m]'	0.01		0	1.62571
'MAR08512'	'Pyruvate metabolism'	'D-lactate[c] + NAD+[c] <=> H+[c] + NADH[c] + pyruvate[c]'	0.01		-1.0679	2.00309
'MAR08514'	'Pyruvate metabolism'	'2 ferricytochrome C[m] + L-lactate[c] => 2 ferrocytochrome C[m] + 2 H+[c] + pyruvate[c]'	8.07004e-13		0	1.0679
'MAR08516'	'Pyruvate metabolism'	'DHAP[c] => methylglyoxal[c] + Pi[c]'	9.23013e-13		0	2.05014
'MAR04280'	'Pyruvate metabolism'	'H+[m] + NADH[m] + pyruvate[m] <=> L-lactate[m] + NAD+[m]'	0.0590055		-2.1303	13.4724
'MAR00153'	'Propanoate metabolism'	'ATP[c] + CoA[c] + propanoate[c] => AMP[c] + PPi[c] + propanoyl-CoA[c]'	2.44843e-13		0	2.40749
'MAR03212'	'Propanoate metabolism'	'FAD[m] + propanoyl-CoA[m] => acrylyl-CoA[m] + FADH2[m]'	1.45853e-12		0	0.145097
'MAR03797'	'Propanoate metabolism'	'AMP[m] + PPi[m] + propanoyl-CoA[m] <=> ATP[m] + CoA[m] + propanoate[m]'	-1.50566e-13		-1000	1000
'MAR03800'	'Propanoate metabolism'	'2-oxobutyrate[m] + CoA[m] + NAD+[m] => CO2[m] + NADH[m] + propanoyl-CoA[m]'	1.11983e-12		0	0.0326507
'MAR04105'	'Propanoate metabolism'	'H+[c] + malonyl-CoA[c] => acetyl-CoA[c] + CO2[c]'	3.6947e-13		0	3.98617
'MAR04106'	'Propanoate metabolism'	'H+[m] + malonyl-CoA[m] => acetyl-CoA[m] + CO2[m]'	2.2503e-12		0	4.81298
'MAR04107'	'Propanoate metabolism'	'H+[p] + malonyl-CoA[p] => acetyl-CoA[p] + CO2[p]'	0		0	0
'MAR04282'	'Propanoate metabolism'	'3-oxopropanoate[m] + CoA[m] + NAD+[m] => acetyl-CoA[m] + CO2[m] + NADH[m]'	0.0664063		0	1.97433
'MAR04331'	'Propanoate metabolism'	'AMP[c] + H+[c] + propanoyl-CoA[c] <=> CoA[c] + propinol adenylate[c]'	-4.95529e-14		-2.40749	0
'MAR04459'	'Propanoate metabolism'	'ATP[c] + H+[c] + propanoate[c] => PPi[c] + propinol adenylate[c]'	2.4613e-13		0	2.40749
'MAR04460'	'Propanoate metabolism'	'ATP[m] + H+[m] + propanoate[m] <=> PPi[m] + propinol adenylate[m]'	8.48561e-14		-1000	1000
'MAR04497'	'Propanoate metabolism'	'hydracrylate[m] + NAD+[m] => 3-oxopropanoate[m] + H+[m] + NADH[m]'	2.86372e-12		0	0.145097
'MAR04741'	'Propanoate metabolism'	'3-hydroxypropionyl-CoA[m] + H2O[m] => CoA[m] + H+[m] + hydracrylate[m]'	2.86372e-12		0	0.145097
'MAR09804'	'Propanoate metabolism'	'3-hydroxypropionyl-CoA[m] + NADP+[m] <=> H+[m] + NADPH[m] + 3-oxopropionyl-CoA[m]'	0		0	0
'MAR01434'	'Butanoate metabolism'	'acetoacetyl-CoA[c] + CoA[c] <=> 2 acetyl-CoA[c]'	-0.00193453		-0.29318	0.0180702
'MAR01436'	'Butanoate metabolism'	'acetoacetate[c] + ATP[c] + CoA[c] => acetoacetyl-CoA[c] + AMP[c] + PPi[c]'	2.56007e-13		0	0.02
'MAR03163'	'Butanoate metabolism'	'butyryl-CoA[m] + FAD[m] => crotonyl-CoA[m] + FADH2[m]'	6.4851e-14		0	1.03342
'MAR04461'	'Butanoate metabolism'	'(R)-3-hydroxybutanoate[m] + NAD+[m] <=> acetoacetate[m] + H+[m] + NADH[m]'	2.71964e-13		0	0.01
'MAR04604'	'Butanoate metabolism'	'acetoacetyl-CoA[p] + acetyl-CoA[p] + H2O[p] => CoA[p] + H+[p] + HMG-CoA[p]'	8.06247e-14		0	0
'MAR05351'	'Butanoate metabolism'	'2-hydroxybutyrate[c] + NAD+[c] <=> 2-oxobutyrate[c] + H+[c] + NADH[c]'	5.92235e-13		-0.0226507	0.01
'MAR07709'	'Butanoate metabolism'	'(R)-3-hydroxybutanoyl-CoA[m] <=> crotonyl-CoA[m] + H2O[m]'	0		0	0
'MAR04052'	'Pentose phosphate pathway'	'ATP[c] + ribose-5-phosphate[c] => AMP[c] + H+[c] + PRPP[c]'	2.96232e-13		0	2.40648
'MAR04304'	'Pentose phosphate pathway'	'glucose-6-phosphate[r] + NADP+[r] => glucono-1,5-lactone-6-phosphate[r] + H+[r] + NADPH[r]'	5.89938e-07		0	0.0313269
'MAR04306'	'Pentose phosphate pathway'	'glucono-1,5-lactone-6-phosphate[c] + H+[c] + NADPH[c] <=> glucose-6-phosphate[c] + NADP+[c]'	-0.0096		-0.0096	-0.0096
'MAR04350'	'Pentose phosphate pathway'	'ADP[c] + H+[c] + ribose-5-phosphate[c] <=> ATP[c] + ribose[c]'	0		0	0
'MAR04351'	'Pentose phosphate pathway'	'ribose-5-phosphate[r] <=> ribulose-5-phosphate[r]'	0		0	0
'MAR04352'	'Pentose phosphate pathway'	'ribose-5-phosphate[c] <=> ribulose-5-phosphate[c]'	0.00230494		-1.14297	0.18208
'MAR04354'	'Pentose phosphate pathway'	'ribose-1-phosphate[c] <=> ribose-5-phosphate[c]'	0.0335102		-1.59111	2.59424
'MAR04398'	'Pentose phosphate pathway'	'2-deoxy-D-ribose-5-phosphate[c] <=> acetaldehyde[c] + GAP[c]'	0.0328745		-0.498362	1.59427
'MAR04404'	'Pentose phosphate pathway'	'D-xylulose-5-phosphate[c] + erythrose-4-phosphate[c] <=> fructose-6-phosphate[c] + GAP[c]'	0.0512042		-0.486503	0.506124
'MAR04473'	'Pentose phosphate pathway'	'6-phospho-D-gluconate[r] + NADP+[r] => CO2[r] + NADPH[r] + ribulose-5-phosphate[r]'	0		0	0
'MAR04474'	'Pentose phosphate pathway'	'6-phospho-D-gluconate[c] + NADP+[c] => CO2[c] + NADPH[c] + ribulose-5-phosphate[c]'	0.0100103		0	1.52255
'MAR04476'	'Pentose phosphate pathway'	'6-phospho-D-gluconate[c] + ADP[c] + H+[c] <=> ATP[c] + D-gluconic acid[c]'	0		0	0
'MAR04477'	'Pentose phosphate pathway'	'D-xylulose-5-phosphate[c] <=> ribulose-5-phosphate[c]'	-0.0204817		-1000	1000
'MAR04501'	'Pentose phosphate pathway'	'D-xylulose-5-phosphate[c] + ribose-5-phosphate[c] <=> GAP[c] + sedoheptulose-7-phosphate[c]'	0.0512042		-0.486503	0.506124
'MAR04565'	'Pentose phosphate pathway'	'GAP[c] + sedoheptulose-7-phosphate[c] <=> erythrose-4-phosphate[c] + fructose-6-phosphate[c]'	0.0512042		-0.472843	1000
'MAR04567'	'Pentose phosphate pathway'	'ADP[c] + H+[c] + sedoheptulose-1,7-bisphosphate[c] <=> ATP[c] + sedoheptulose-7-phosphate[c]'	-0.00448064		-1000	1000
'MAR04568'	'Pentose phosphate pathway'	'H+[c] + sedoheptulose-1,7-bisphosphate[c] + UDP[c] <=> sedoheptulose-7-phosphate[c] + UTP[c]'	0.00448064		-1000	1000
'MAR04623'	'Pentose phosphate pathway'	'glucono-1,5-lactone-6-phosphate[r] + H2O[r] => 6-phospho-D-gluconate[r] + H+[r]'	0		0	0
'MAR04625'	'Pentose phosphate pathway'	'glucono-1,5-lactone-6-phosphate[c] + H2O[c] => 6-phospho-D-gluconate[c] + H+[c]'	0.0100103		0	1.52256
'MAR04710'	'Pentose phosphate pathway'	'2-deoxy-D-ribose-1-phosphate[c] <=> 2-deoxy-D-ribose-5-phosphate[c]'	0.0328745		-4.01863	1.59426
'MAR04841'	'Pentose phosphate pathway'	'H+[c] + NADH[c] + ribose[c] <=> NAD+[c] + ribitol[c]'	0		0	0
'MAR08074'	'Pentose phosphate pathway'	'ATP[c] + deoxyribose[c] => 2-deoxy-D-ribose-5-phosphate[c] + ADP[c] + H+[c]'	7.01887e-13		0	3.98618
'MAR08653'	'Pentose phosphate pathway'	'glucono-1,5-lactone-6-phosphate[r] + H+[r] + NADH[r] <=> glucose-6-phosphate[r] + NAD+[r]'	5.89938e-07		0	0.0313269
'MAR03998'	'Purine metabolism'	'ADP[c] + H2O[c] => AMP[c] + H+[c] + Pi[c]'	4.32671e-13		0	3.98616
'MAR04000'	'Purine metabolism'	'ATP[c] => cAMP[c] + PPi[c]'	4.7078e-13		0	2.40649
'MAR04002'	'Purine metabolism'	'2 ADP[c] <=> AMP[c] + ATP[c]'	0.0111502		-1000	1000
'MAR04004'	'Purine metabolism'	'2 ADP[m] <=> AMP[m] + ATP[m]'	-0.105546		-1000	1000
'MAR04010'	'Purine metabolism'	'AMP[c] + H2O[c] => adenosine[c] + Pi[c]'	0.027204		0	4.0289
'MAR04081'	'Purine metabolism'	'AMP[s] + H2O[s] => adenosine[s] + Pi[s]'	2.76411e-11		0	1.36796
'MAR04082'	'Purine metabolism'	'AMP[m] + H2O[m] => adenosine[m] + Pi[m]'	2.09563e-12		0	4.69595
'MAR04012'	'Purine metabolism'	'adenosine[c] + ATP[c] => ADP[c] + AMP[c] + H+[c]'	3.62608e-13		0	3.98618
'MAR04014'	'Purine metabolism'	'cAMP[c] + H2O[c] => AMP[c] + H+[c]'	4.6505e-13		0	2.40648
'MAR04020'	'Purine metabolism'	'ADP[c] + GDP[c] <=> ATP[c] + GMP[c]'	-0.00045936		-2.40695	-0.000458887
'MAR04022'	'Purine metabolism'	'GTP[c] => cGMP[c] + PPi[c]'	4.53529e-13		0	2.40649
'MAR04038'	'Purine metabolism'	'FAICAR[c] <=> H2O[c] + IMP[c]'	1.50034e-13		0	0.267854
'MAR04040'	'Purine metabolism'	'H2O[c] + IMP[c] + NAD+[c] => H+[c] + NADH[c] + xanthosine-5-phosphate[c]'	4.27449e-13		0	2.40654
'MAR04042'	'Purine metabolism'	'aspartate[c] + GTP[c] + IMP[c] => adenylosuccinate[c] + GDP[c] + 2 H+[c] + Pi[c]'	3.03021e-13		0	0.770181
'MAR04046'	'Purine metabolism'	'ATP[c] + glutamine[c] + H2O[c] + xanthosine-5-phosphate[c] => AMP[c] + glutamate[c] + GMP[c] + 2 H+[c] + PPi[c]'	2.97527e-13		0	1.59608
'MAR04048'	'Purine metabolism'	'cGMP[c] + H2O[c] => GMP[c] + H+[c]'	4.56667e-13		0	2.40649
'MAR04080'	'Purine metabolism'	'AMP[c] + H2O[c] => IMP[c] + NH3[c]'	2.32476e-12		0	0.835121
'MAR04085'	'Purine metabolism'	'AMP[c] + PPi[c] <=> adenine[c] + PRPP[c]'	0.0122439		-2.47438	4.02562
'MAR04086'	'Purine metabolism'	'AMP[s] + PPi[s] <=> adenine[s] + PRPP[s]'	-3.03434e-06		-0.01	0.204666
'MAR04134'	'Purine metabolism'	'GDP[s] + H2O[s] => GMP[s] + H+[s] + Pi[s]'	2.66131e-11		0	0.02
'MAR04135'	'Purine metabolism'	'ADP[m] + GDP[m] <=> ATP[m] + GMP[m]'	0		0	0
'MAR04168'	'Purine metabolism'	'GTP[c] + H2O[c] => GMP[c] + H+[c] + PPi[c]'	2.22135e-13		0	2.40648
'MAR04290'	'Purine metabolism'	'H2O[s] + ITP[s] => H+[s] + IDP[s] + Pi[s]'	8.60155e-12		0	0.01
'MAR04406'	'Purine metabolism'	'glutamine[c] + H2O[c] + PRPP[c] => 5-phosphoribosylamine[c] + glutamate[c] + PPi[c]'	3.33336e-13		0	0.267854
'MAR04412'	'Purine metabolism'	'AMP[c] + fumarate[c] <=> adenylosuccinate[c]'	-1.06444e-13		-0.770181	0
'MAR04417'	'Purine metabolism'	'H2O[c] + IMP[c] => inosine[c] + Pi[c]'	0.0122071		0	4.02889
'MAR04418'	'Purine metabolism'	'IMP[c] + PPi[c] <=> hypoxanthine[c] + PRPP[c]'	-0.00220715		-4.02514	0.445415
'MAR04419'	'Purine metabolism'	'GMP[c] + H+[c] + NADPH[c] => IMP[c] + NADP+[c] + NH3[c]'	1.70854e-12		0	2.44524
'MAR04449'	'Purine metabolism'	'GMP[c] + H2O[c] => guanosine[c] + Pi[c]'	0.00514817		0	4.02888
'MAR04450'	'Purine metabolism'	'GMP[s] + H2O[s] => guanosine[s] + Pi[s]'	2.72388e-11		0	0.03
'MAR04452'	'Purine metabolism'	'GMP[c] + PPi[c] <=> guanine[c] + PRPP[c]'	-0.00560809		-4.05751	2.40608
'MAR04453'	'Purine metabolism'	'ATP[c] + NH3[c] + xanthosine-5-phosphate[c] => AMP[c] + GMP[c] + H+[c] + PPi[c]'	1.80942e-12		0	2.40651
'MAR04480'	'Purine metabolism'	'ADP[c] + dADP[c] <=> ATP[c] + dAMP[c]'	-0.00167241		-1000	1000
'MAR04481'	'Purine metabolism'	'adenosine[c] + H2O[c] => inosine[c] + NH3[c]'	2.14126e-12		0	0.835122
'MAR04482'	'Purine metabolism'	'adenosine[s] + H2O[s] => inosine[s] + NH3[s]'	4.3347e-12		0	0.835122
'MAR04486'	'Purine metabolism'	'glucose[c] + ITP[c] => glucose-6-phosphate[c] + H+[c] + IDP[c]'	0.0172232		0	3.27649
'MAR04487'	'Purine metabolism'	'dATP[c] + glucose[c] => dADP[c] + glucose-6-phosphate[c] + H+[c]'	0.025195		0	3.27648
'MAR04488'	'Purine metabolism'	'fructose[c] + ITP[c] => fructose-6-phosphate[c] + H+[c] + IDP[c]'	5.42353e-12		0	3.27649
'MAR04489'	'Purine metabolism'	'dATP[c] + fructose[c] => dADP[c] + fructose-6-phosphate[c] + H+[c]'	5.96965e-12		0	3.27649
'MAR04492'	'Purine metabolism'	'ITP[c] + mannose[c] => H+[c] + IDP[c] + mannose-6-phosphate[c]'	3.83302e-12		0	0.01
'MAR04493'	'Purine metabolism'	'dATP[c] + mannose[c] => dADP[c] + H+[c] + mannose-6-phosphate[c]'	4.1976e-12		0	0.01
'MAR04495'	'Purine metabolism'	'glucosamine[c] + ITP[c] => glucosamine-6-phosphate[c] + H+[c] + IDP[c]'	2.72723e-12		0	0.01
'MAR04496'	'Purine metabolism'	'dATP[c] + glucosamine[c] => dADP[c] + glucosamine-6-phosphate[c] + H+[c]'	2.88521e-12		0	0.01
'MAR04518'	'Purine metabolism'	'guanine[c] + H2O[c] => NH3[c] + xanthine[c]'	3.24211e-13		0	2.40649
'MAR04574'	'Purine metabolism'	'inosine[c] + Pi[c] <=> hypoxanthine[c] + ribose-1-phosphate[c]'	-0.00779285		-0.465111	4.02514
'MAR04600'	'Purine metabolism'	'ATP[c] + deoxyguanosine[c] => ADP[c] + dGMP[c] + H+[c]'	6.09592e-05		6.09592e-05	3.98622
'MAR04602'	'Purine metabolism'	'dGMP[c] + H2O[c] => deoxyguanosine[c] + Pi[c]'	4.70939e-13		0	3.98618
'MAR04603'	'Purine metabolism'	'2-deoxy-D-ribose-1-phosphate[c] + guanine[c] <=> deoxyguanosine[c] + Pi[c]'	-0.0097429		-0.00993904	0.382821
'MAR04632'	'Purine metabolism'	'dAMP[c] + H2O[c] => deoxyadenosine[c] + Pi[c]'	4.85347e-13		0	3.98618
'MAR04651'	'Purine metabolism'	'guanosine[c] + Pi[c] <=> guanine[c] + ribose-1-phosphate[c]'	-0.00413481		-0.353419	4.04765
'MAR04663'	'Purine metabolism'	'Pi[c] + xanthosine[c] <=> ribose-1-phosphate[c] + xanthine[c]'	0.00220715		0	4.0289
'MAR04664'	'Purine metabolism'	'PRPP[c] + xanthine[c] => PPi[c] + xanthosine-5-phosphate[c]'	0.00220715		0	4.02889
'MAR04694'	'Purine metabolism'	'deoxyadenosine[c] + H2O[c] => deoxyinosine[c] + NH3[c]'	1.9918e-12		0	0.835123
'MAR04695'	'Purine metabolism'	'2-deoxy-D-ribose-1-phosphate[c] + adenine[c] <=> deoxyadenosine[c] + Pi[c]'	0.0039052		-0.00990801	0.847028
'MAR04705'	'Purine metabolism'	'H2O[c] + xanthosine-5-phosphate[c] => Pi[c] + xanthosine[c]'	0.00220715		0	4.0289
'MAR04709'	'Purine metabolism'	'2-deoxy-D-ribose-1-phosphate[c] + hypoxanthine[c] <=> deoxyinosine[c] + Pi[c]'	-0.01		-0.850779	0
'MAR04799'	'Purine metabolism'	'5-phosphoribosylamine[c] + ATP[c] + glycine[c] => ADP[c] + GAR[c] + H+[c] + Pi[c]'	3.33336e-13		0	0.267854
'MAR04802'	'Purine metabolism'	'5-phosphoribosylformylglycinamidine[c] + ATP[c] => ADP[c] + AIR[c] + 2 H+[c] + Pi[c]'	3.33336e-13		0	0.267854
'MAR04804'	'Purine metabolism'	'5-phosphoribosyl-4-carboxy-5-aminoimidazole[c] + H+[c] <=> AIR[c] + CO2[c]'	-1.36759e-13		-0.267854	0
'MAR04808'	'Purine metabolism'	'''ATP[c] + glutamine[c] + H2O[c] + N-formyl-GAR[c] => 5-phosphoribosylformylglycinamidine[c] + ADP[c] + glutamate[c] + H+[c] + Pi[...'' <Preview truncated at 128 characters>'	3.33336e-13		0	0.267854
'MAR04810'	'Purine metabolism'	'5-phosphoribosyl-4-carboxy-5-aminoimidazole[c] + aspartate[c] + ATP[c] => ADP[c] + H+[c] + Pi[c] + SAICAR[c]'	3.33336e-13		0	0.267854
'MAR04812'	'Purine metabolism'	'AICAR[c] + fumarate[c] <=> SAICAR[c]'	-1.36759e-13		-0.267854	0
'MAR04814'	'Purine metabolism'	'10-formyl-THF[c] + AICAR[c] <=> FAICAR[c] + THF[c]'	1.50034e-13		0	0.267854
'MAR05301'	'Purine metabolism'	'GTP[c] + uridine[c] => GDP[c] + H+[c] + UMP[c]'	3.53831e-13		0	3.98617
'MAR05353'	'Purine metabolism'	'ADP[c] + dGDP[c] <=> ATP[c] + dGMP[c]'	-6.09592e-05		-0.481359	-6.09592e-05
'MAR06602'	'Purine metabolism'	'H2O2[c] + urate[c] <=> alloxan[c] + 2 H+[c] + urea[c]'	0		0	0
'MAR06603'	'Purine metabolism'	'H2O2[s] + urate[s] <=> alloxan[s] + 2 H+[s] + urea[s]'	-6.66999e-12		-0.01	0.01
'MAR07144'	'Purine metabolism'	'ADP-ribose[c] + H2O[c] => AMP[c] + 2 H+[c] + ribose-5-phosphate[c]'	0.02		0	1.63104
'MAR04016'	'Purine metabolism'	'ADP[c] + GTP[c] <=> ATP[c] + GDP[c]'	0.0252127		-1000	1000
'MAR04018'	'Purine metabolism'	'ADP[m] + GTP[m] <=> ATP[m] + GDP[m]'	-0.0493771		-1000	1000
'MAR04044'	'Purine metabolism'	'ADP[c] + dATP[c] <=> ATP[c] + dADP[c]'	-0.00325338		-1000	1000
'MAR04291'	'Purine metabolism'	'ADP[c] + ITP[c] <=> ATP[c] + IDP[c]'	-0.0112251		-1000	1000
'MAR04420'	'Purine metabolism'	'ADP[m] + dATP[m] => ATP[m] + dADP[m]'	2.80838e-06		0	1000
'MAR04570'	'Purine metabolism'	'ADP[c] + dGTP[c] <=> ATP[c] + dGDP[c]'	0.00226251		-1000	1000
'MAR04572'	'Purine metabolism'	'ADP[m] + dGTP[m] => ATP[m] + dGDP[m]'	1.70343e-11		0	1000
'MAR04006'	'Pyrimidine metabolism'	'ADP[c] + UTP[c] <=> ATP[c] + UDP[c]'	-0.00896127		-1000	1000
'MAR04028'	'Pyrimidine metabolism'	'ADP[c] + CTP[c] <=> ATP[c] + CDP[c]'	0.000771047		-1000	1000
'MAR04030'	'Pyrimidine metabolism'	'ADP[m] + CTP[m] <=> ATP[m] + CDP[m]'	-0.000127771		-0.0658979	-0.000127771
'MAR04670'	'Pyrimidine metabolism'	'ADP[c] + dCTP[c] <=> ATP[c] + dCDP[c]'	0.00226251		-1000	1000
'MAR04673'	'Pyrimidine metabolism'	'ADP[c] + dUTP[c] <=> ATP[c] + dUDP[c]'	-1.69273e-11		-3.99451	0
'MAR04675'	'Pyrimidine metabolism'	'ATP[m] + dUDP[m] => ADP[m] + dUTP[m]'	7.30515e-13		0	2.34795
'MAR06614'	'Pyrimidine metabolism'	'dADP[c] + dTTP[c] <=> dATP[c] + dTDP[c]'	0.00158097		-1000	1000
'MAR06615'	'Pyrimidine metabolism'	'dADP[m] + dTTP[m] <=> dATP[m] + dTDP[m]'	4.06204e-07		-1000	1000
'MAR06616'	'Pyrimidine metabolism'	'dADP[n] + dTTP[n] <=> dATP[n] + dTDP[n]'	6.10154e-15		-1000	1000
'MAR04635'	'Pyrimidine metabolism'	'ADP[c] + dTTP[c] <=> ATP[c] + dTDP[c]'	-0.00167241		-1000	1000
'MAR03793'	'Pyrimidine metabolism'	'2-methyl-3-oxopropanoate[m] + alanine[m] <=> D-3-amino-isobutanoate[m] + pyruvate[m]'	0.0196685		-1000	1000
'MAR03931'	'Pyrimidine metabolism'	'H+[c] + NADPH[c] + oxidized thioredoxin[c] => NADP+[c] + thioredoxin[c]'	1.3166e-10		0	1.57846
'MAR03969'	'Pyrimidine metabolism'	'ITP[c] + uridine[c] => H+[c] + IDP[c] + UMP[c]'	3.40586e-13		0	3.98618
'MAR03970'	'Pyrimidine metabolism'	'H2O[c] + UMP[c] => Pi[c] + uridine[c]'	0.00936943		0	4.03825
'MAR04008'	'Pyrimidine metabolism'	'ADP[c] + UDP[c] <=> ATP[c] + UMP[c]'	0.0039519		-1000	1000
'MAR04032'	'Pyrimidine metabolism'	'ATP[c] + NH3[c] + UTP[c] => ADP[c] + CTP[c] + H+[c] + Pi[c]'	8.76493e-11		0	2.02455
'MAR04034'	'Pyrimidine metabolism'	'2 ATP[c] + glutamine[c] + H2O[c] + HCO3-[c] => 2 ADP[c] + carbamoyl-phosphate[c] + glutamate[c] + 2 H+[c] + Pi[c]'	2.37336e-05		2.37336e-05	0.684332
'MAR04036'	'Pyrimidine metabolism'	'H+[c] + orotidine-5-phosphate[c] => CO2[c] + UMP[c]'	1.21004e-13		0	0.684307
'MAR04050'	'Pyrimidine metabolism'	'H+[c] + N-carbamoyl-L-aspartate[c] + Pi[c] <=> aspartate[c] + carbamoyl-phosphate[c]'	-2.37336e-05		-0.684332	-2.37336e-05
'MAR04056'	'Pyrimidine metabolism'	'dTMP[c] + H2O[c] => Pi[c] + thymidine[c]'	4.34871e-13		0	3.98616
'MAR04059'	'Pyrimidine metabolism'	'H2O[r] + UDP[r] => H+[r] + Pi[r] + UMP[r]'	2.35619e-07		0	0.732981
'MAR04060'	'Pyrimidine metabolism'	'H2O[s] + UDP[s] => H+[s] + Pi[s] + UMP[s]'	0.01		0	1.35608
'MAR04127'	'Pyrimidine metabolism'	'H2O[c] + UDP-glucose[c] => glucose-1-phosphate[c] + 2 H+[c] + UMP[c]'	2.37351e-13		0	2.40649
'MAR04177'	'Pyrimidine metabolism'	'CMP[c] + H2O[c] => cytidine[c] + Pi[c]'	6.09944e-13		0	3.98618
'MAR04179'	'Pyrimidine metabolism'	'CMP[s] + H2O[s] => cytidine[s] + Pi[s]'	2.7221e-11		0	0.04
'MAR04182'	'Pyrimidine metabolism'	'cytidine[c] + GTP[c] => CMP[c] + GDP[c] + H+[c]'	0.000285863		0	3.99451
'MAR04183'	'Pyrimidine metabolism'	'CDP[s] + H2O[s] => CMP[s] + H+[s] + Pi[s]'	2.66406e-11		0	0.02
'MAR04192'	'Pyrimidine metabolism'	'CTP[s] + H2O[s] => CDP[s] + H+[s] + Pi[s]'	2.72007e-11		0	0.01
'MAR04194'	'Pyrimidine metabolism'	'ATP[c] + glutamine[c] + H2O[c] + UTP[c] => ADP[c] + CTP[c] + glutamate[c] + 2 H+[c] + Pi[c]'	2.51527e-12		0	1.35104
'MAR04211'	'Pyrimidine metabolism'	'H2O[s] + UTP[s] => H+[s] + PPi[s] + UMP[s]'	1.73351e-13		0	0.291999
'MAR04343'	'Pyrimidine metabolism'	'PRPP[c] + uracil[c] => PPi[c] + UMP[c]'	8.61298e-12		0	4.02889
'MAR04345'	'Pyrimidine metabolism'	'5,6-Dihydrouracil[c] + NADP+[c] <=> H+[c] + NADPH[c] + uracil[c]'	-0.0664063		-0.81311	0
'MAR04346'	'Pyrimidine metabolism'	'5,6-Dihydrouracil[c] + H2O[c] => 3-ureidopropionate[c] + H+[c]'	0.0664063		0	0.81311
'MAR04470'	'Pyrimidine metabolism'	'H+[c] + NADH[c] + thymine[c] => dihydrothymine[c] + NAD+[c]'	0		0	0
'MAR04471'	'Pyrimidine metabolism'	'H+[m] + NADH[m] + thymine[m] => dihydrothymine[m] + NAD+[m]'	0		0	0
'MAR04472'	'Pyrimidine metabolism'	'H+[c] + NADPH[c] + thymine[c] => dihydrothymine[c] + NADP+[c]'	0		0	0
'MAR04484'	'Pyrimidine metabolism'	'dTMP[m] + H2O[m] => Pi[m] + thymidine[m]'	2.09563e-12		0	4.69595
'MAR04485'	'Pyrimidine metabolism'	'2-deoxy-D-ribose-1-phosphate[c] + thymine[c] <=> Pi[c] + thymidine[c]'	0		0	0
'MAR04510'	'Pyrimidine metabolism'	'dCMP[c] + H2O[c] => deoxycytidine[c] + Pi[c]'	6.62359e-13		0	3.99411
'MAR04512'	'Pyrimidine metabolism'	'ADP[c] + dCDP[c] <=> ATP[c] + dCMP[c]'	0.00260473		-1000	1000
'MAR04513'	'Pyrimidine metabolism'	'ATP[c] + deoxycytidine[c] => ADP[c] + dCMP[c] + H+[c]'	6.2063e-05		0	3.98621
'MAR04514'	'Pyrimidine metabolism'	'deoxycytidine[c] + H2O[c] => deoxyuridine[c] + NH3[c]'	0.00703682		0	1.5884
'MAR04577'	'Pyrimidine metabolism'	'orotidine-5-phosphate[c] + PPi[c] <=> orotate[c] + PRPP[c]'	7.5573e-14		-0.684307	0
'MAR04579'	'Pyrimidine metabolism'	'Pi[c] + uridine[c] <=> ribose-1-phosphate[c] + uracil[c]'	0.0493694		-1.47371	4.11989
'MAR04580'	'Pyrimidine metabolism'	'cytidine[c] + H2O[c] => NH3[c] + uridine[c]'	1.49319e-11		0	2.06489
'MAR04608'	'Pyrimidine metabolism'	'(S)-dihydroorotate[c] + H2O[c] <=> H+[c] + N-carbamoyl-L-aspartate[c]'	-2.37336e-05		-0.684332	-2.37336e-05
'MAR04575'	'Pyrimidine metabolism'	'(S)-dihydroorotate[c] + ubiquinone[m] <=> orotate[c] + ubiquinol[m]'	7.37106e-15		0	0.684307
'MAR04637'	'Pyrimidine metabolism'	'ADP[c] + dTDP[c] <=> ATP[c] + dTMP[c]'	-9.14388e-05		-0.722039	-9.14388e-05
'MAR04642'	'Pyrimidine metabolism'	'dUMP[c] + H2O[c] => deoxyuridine[c] + Pi[c]'	7.80408e-13		0	3.99948
'MAR04643'	'Pyrimidine metabolism'	'dUTP[m] + H2O[m] => dUMP[m] + H+[m] + PPi[m]'	2.52857e-12		0	2.34798
'MAR04644'	'Pyrimidine metabolism'	'5,10-methylene-THF[c] + dUMP[c] <=> dihydrofolate[c] + dTMP[c]'	1.09088e-11		-0.00990856	0.409451
'MAR04676'	'Pyrimidine metabolism'	'cytidine[c] + dUTP[c] => CMP[c] + dUDP[c] + H+[c]'	1.51759e-11		0	3.9945
'MAR04819'	'Pyrimidine metabolism'	'3-ureidoisobutyrate[c] + H+[c] + H2O[c] => CO2[c] + D-3-amino-isobutanoate[c] + NH3[c]'	0		0	0
'MAR05299'	'Pyrimidine metabolism'	'ATP[c] + uridine[c] => ADP[c] + H+[c] + UMP[c]'	3.41266e-13		0	3.98618
'MAR05352'	'Pyrimidine metabolism'	'dUTP[c] + uridine[c] => dUDP[c] + H+[c] + UMP[c]'	3.40292e-13		0	3.98617
'MAR06612'	'Pyrimidine metabolism'	'dADP[m] + dTDP[m] <=> dATP[m] + dTMP[m]'	2.40216e-06		0	1000
'MAR06623'	'Pyrimidine metabolism'	'deoxyuridine[c] + dGTP[c] => dGDP[c] + dUMP[c] + H+[c]'	3.13734e-12		0	3.98619
'MAR06624'	'Pyrimidine metabolism'	'deoxyuridine[m] + dGTP[m] => dGDP[m] + dUMP[m] + H+[m]'	1.51346e-12		0	4.69595
'MAR08072'	'Pyrimidine metabolism'	'2-deoxy-D-ribose-1-phosphate[c] + H2O[c] => deoxyribose[c] + Pi[c]'	7.01887e-13		0	3.98618
'MAR03965'	'Nucleotide metabolism'	'dUDP[c] + H2O[c] => dUMP[c] + H+[c] + Pi[c]'	3.40565e-13		0	3.98617
'MAR03966'	'Nucleotide metabolism'	'ATP[m] + H2O[m] => AMP[m] + H+[m] + PPi[m]'	4.28359e-13		0	2.34797
'MAR03967'	'Nucleotide metabolism'	'CDP[c] + GDP[c] <=> CMP[c] + GTP[c]'	-0.0226583		-1000	1000
'MAR03968'	'Nucleotide metabolism'	'ADP[c] + dUDP[c] <=> ATP[c] + dUMP[c]'	-1.43988e-13		-3.98618	0
'MAR03999'	'Nucleotide metabolism'	'ADP[s] + H2O[s] => AMP[s] + H+[s] + Pi[s]'	2.70247e-11		0	0.01
'MAR04024'	'Nucleotide metabolism'	'ADP[c] + CDP[c] <=> ATP[c] + CMP[c]'	0.00255435		-1000	1000
'MAR04026'	'Nucleotide metabolism'	'ADP[m] + CDP[m] <=> ATP[m] + CMP[m]'	-0.000127771		-0.0658979	-0.000127771
'MAR04054'	'Nucleotide metabolism'	'ATP[c] + thymidine[c] => ADP[c] + dTMP[c] + H+[c]'	9.14388e-05		0	3.99535
'MAR04061'	'Nucleotide metabolism'	'H2O[s] + UTP[s] => H+[s] + Pi[s] + UDP[s]'	1.7218e-13		0	1.34608
'MAR04083'	'Nucleotide metabolism'	'adenosine[m] + ATP[m] => ADP[m] + AMP[m] + H+[m]'	2.09563e-12		0	4.69595
'MAR04136'	'Nucleotide metabolism'	'GTP[s] + H2O[s] => GDP[s] + H+[s] + Pi[s]'	2.71425e-11		0	0.01
'MAR04180'	'Nucleotide metabolism'	'ATP[c] + cytidine[c] => ADP[c] + CMP[c] + H+[c]'	1.51864e-11		0	3.99451
'MAR04185'	'Nucleotide metabolism'	'ATP[c] + H+[c] + sulfate[c] => adenylyl sulfate[c] + PPi[c]'	1.95966e-12		0	1.59447
'MAR04186'	'Nucleotide metabolism'	'adenylyl sulfate[c] + ATP[c] => ADP[c] + H+[c] + PAPS[c]'	2.18482e-12		0	3.98618
'MAR04342'	'Nucleotide metabolism'	'H2O[s] + IDP[s] => H+[s] + IMP[s] + Pi[s]'	2.67747e-11		0	0.02
'MAR04483'	'Nucleotide metabolism'	'ATP[m] + thymidine[m] => ADP[m] + dTMP[m] + H+[m]'	2.09563e-12		0	4.69595
'MAR04507'	'Nucleotide metabolism'	'dCMP[c] + H2O[c] => dUMP[c] + NH3[c]'	5.84469e-12		0	1.58479
'MAR04516'	'Nucleotide metabolism'	'dCDP[c] + H2O[c] => dCMP[c] + H+[c] + Pi[c]'	3.46801e-13		0	3.98618
'MAR04601'	'Nucleotide metabolism'	'ATP[m] + deoxyguanosine[m] => ADP[m] + dGMP[m] + H+[m]'	0		0	0
'MAR04633'	'Nucleotide metabolism'	'ATP[c] + deoxyadenosine[c] => ADP[c] + dAMP[c] + H+[c]'	9.19907e-05		9.19907e-05	3.98627
'MAR04640'	'Nucleotide metabolism'	'ATP[m] + dUMP[m] => ADP[m] + dUDP[m]'	2.52857e-12		0	2.34798
'MAR04641'	'Nucleotide metabolism'	'ATP[c] + deoxyuridine[c] => ADP[c] + dUMP[c] + H+[c]'	3.08173e-12		0	3.98618
'MAR04680'	'Nucleotide metabolism'	'2-deoxy-D-ribose-1-phosphate[c] + uracil[c] <=> deoxyuridine[c] + Pi[c]'	-0.0170368		-1.60721	0.427057
'MAR04806'	'Nucleotide metabolism'	'10-formyl-THF[c] + GAR[c] => H+[c] + N-formyl-GAR[c] + THF[c]'	3.33336e-13		0	0.267854
'MAR06625'	'Nucleotide metabolism'	'ATP[m] + deoxyuridine[m] => ADP[m] + dUMP[m] + H+[m]'	1.61553e-12		0	4.69593
'MAR06626'	'Nucleotide metabolism'	'dUMP[m] + H2O[m] => deoxyuridine[m] + Pi[m]'	2.93861e-12		0	4.69595
'MAR07160'	'Nucleotide metabolism'	'0.3 dATP[c] + 0.2 dCTP[c] + 0.2 dGTP[c] + 0.3 dTTP[c] => DNA[c] + PPi[c]'	0.000304796		0.000304796	2.40679
'MAR07162'	'Nucleotide metabolism'	'0.18 ADP[c] + 0.3 CDP[c] + 0.34 GDP[c] + 0.18 UDP[c] => Pi[c] + RNA[c]'	0.00128311		0.00128311	3.98746
'MAR07163'	'Nucleotide metabolism'	'DNA[c] + H2O[c] => 0.3 dAMP[c] + 0.2 dCMP[c] + 0.2 dGMP[c] + 0.3 dTMP[c] + H+[c]'	3.19048e-13		0	2.40649
'MAR07164'	'Nucleotide metabolism'	'H2O[c] + RNA[c] => 0.18 AMP[c] + 0.3 CMP[c] + 0.34 GMP[c] + H+[c] + 0.18 UMP[c]'	4.25226e-13		0	3.98616
'MAR07713'	'Nucleotide metabolism'	'AMP[l] + H2O[l] => adenosine[l] + Pi[l]'	0		0	0
'MAR07716'	'Nucleotide metabolism'	'H2O[l] + UMP[l] => Pi[l] + uridine[l]'	0		0	0
'MAR07717'	'Nucleotide metabolism'	'H2O[m] + UMP[m] => Pi[m] + uridine[m]'	0		0	0
'MAR07721'	'Nucleotide metabolism'	'CMP[l] + H2O[l] => cytidine[l] + Pi[l]'	0		0	0
'MAR07725'	'Nucleotide metabolism'	'dTMP[l] + H2O[l] => Pi[l] + thymidine[l]'	0		0	0
'MAR07728'	'Nucleotide metabolism'	'GMP[l] + H2O[l] => guanosine[l] + Pi[l]'	0		0	0
'MAR07800'	'Nucleotide metabolism'	'ADP[c] + GDP[c] <=> AMP[c] + GTP[c]'	-0.0140625		-1000	1000
'MAR07801'	'Nucleotide metabolism'	'ADP[m] + GDP[m] <=> AMP[m] + GTP[m]'	-0.0561691		-1000	1000
'MAR07802'	'Nucleotide metabolism'	'2 dADP[c] <=> dAMP[c] + dATP[c]'	0.00158097		-1000	1000
'MAR07863'	'Nucleotide metabolism'	'CDP[c] + UDP[c] <=> CTP[c] + UMP[c]'	0.00318085		-1000	1000
'MAR07864'	'Nucleotide metabolism'	'CDP[n] + UDP[n] <=> CTP[n] + UMP[n]'	6.01411e-15		-1000	1000
'MAR07865'	'Nucleotide metabolism'	'2 UDP[c] <=> UMP[c] + UTP[c]'	0.0129132		-1000	1000
'MAR07866'	'Nucleotide metabolism'	'2 UDP[n] <=> UMP[n] + UTP[n]'	6.03403e-15		-1000	1000
'MAR07867'	'Nucleotide metabolism'	'GDP[c] + UDP[c] <=> GTP[c] + UMP[c]'	-0.0212608		-1000	1000
'MAR07868'	'Nucleotide metabolism'	'GDP[n] + UDP[n] <=> GTP[n] + UMP[n]'	6.01411e-15		-1000	1000
'MAR07869'	'Nucleotide metabolism'	'dADP[c] + UDP[c] <=> dATP[c] + UMP[c]'	0.00720528		-1000	1000
'MAR07870'	'Nucleotide metabolism'	'dADP[n] + UDP[n] <=> dATP[n] + UMP[n]'	6.01071e-15		-1000	1000
'MAR07871'	'Nucleotide metabolism'	'dCDP[c] + UDP[c] <=> dCTP[c] + UMP[c]'	0.00168939		-1000	1000
'MAR07872'	'Nucleotide metabolism'	'dCDP[n] + UDP[n] <=> dCTP[n] + UMP[n]'	6.01413e-15		-1000	1000
'MAR07873'	'Nucleotide metabolism'	'dGDP[c] + UDP[c] <=> dGTP[c] + UMP[c]'	0.00168939		-1000	1000
'MAR07874'	'Nucleotide metabolism'	'dGDP[n] + UDP[n] <=> dGTP[n] + UMP[n]'	6.01411e-15		-1000	1000
'MAR07875'	'Nucleotide metabolism'	'ADP[m] + UDP[m] <=> ATP[m] + UMP[m]'	0		0	0
'MAR07876'	'Nucleotide metabolism'	'ADP[n] + UDP[n] <=> ATP[n] + UMP[n]'	1.00826e-13		-1000	1000
'MAR07878'	'Nucleotide metabolism'	'ADP[c] + dITP[c] <=> ATP[c] + dIDP[c]'	0		0	0
'MAR07879'	'Nucleotide metabolism'	'dITP[c] + H2O[c] => dIMP[c] + H+[c] + PPi[c]'	0.01		0	0.01
'MAR07880'	'Nucleotide metabolism'	'dIMP[c] + H2O[c] => deoxyinosine[c] + Pi[c]'	0.01		0	0.01
'MAR07881'	'Nucleotide metabolism'	'ADP[n] + dITP[n] <=> ATP[n] + dIDP[n]'	0		0	0
'MAR07882'	'Nucleotide metabolism'	'ADP[n] + GTP[n] <=> ATP[n] + GDP[n]'	5.64166e-15		-1000	1000
'MAR07883'	'Nucleotide metabolism'	'ADP[m] + UTP[m] <=> ATP[m] + UDP[m]'	0		0	0
'MAR07884'	'Nucleotide metabolism'	'ADP[n] + UTP[n] <=> ATP[n] + UDP[n]'	5.62175e-15		-1000	1000
'MAR07885'	'Nucleotide metabolism'	'ADP[n] + CTP[n] <=> ATP[n] + CDP[n]'	5.64166e-15		-1000	1000
'MAR07886'	'Nucleotide metabolism'	'ADP[m] + dTTP[m] <=> ATP[m] + dTDP[m]'	-4.0619e-07		-1000	1000
'MAR07887'	'Nucleotide metabolism'	'ADP[n] + dTTP[n] <=> ATP[n] + dTDP[n]'	5.38139e-14		-1000	1000
'MAR07888'	'Nucleotide metabolism'	'ADP[n] + dGTP[n] <=> ATP[n] + dGDP[n]'	5.64166e-15		-1000	1000
'MAR07889'	'Nucleotide metabolism'	'ADP[n] + dUTP[n] <=> ATP[n] + dUDP[n]'	0		0	0
'MAR07890'	'Nucleotide metabolism'	'ADP[m] + dCTP[m] <=> ATP[m] + dCDP[m]'	1.17184e-11		0	1000
'MAR07891'	'Nucleotide metabolism'	'ADP[n] + dCTP[n] <=> ATP[n] + dCDP[n]'	5.64165e-15		-1000	1000
'MAR07892'	'Nucleotide metabolism'	'ADP[n] + dATP[n] <=> ATP[n] + dADP[n]'	5.64507e-15		-1000	1000
'MAR07893'	'Nucleotide metabolism'	'ADP[n] + ITP[n] <=> ATP[n] + IDP[n]'	0		0	0
'MAR08083'	'Nucleotide metabolism'	'cGMP[n] + H2O[n] => GMP[n] + H+[n]'	0		0	0
'MAR08085'	'Nucleotide metabolism'	'cGMP[g] + H2O[g] => GMP[g] + H+[g]'	0		0	0
'MAR08087'	'Nucleotide metabolism'	'cAMP[g] + H2O[g] => AMP[g] + H+[g]'	0		0	0
'MAR08443'	'Nucleotide metabolism'	'ADP-glucose[c] + H2O[c] => AMP[c] + glucose-1-phosphate[c] + 2 H+[c]'	0.01		0	0.01
'MAR08444'	'Nucleotide metabolism'	'ADP-mannose[c] + H2O[c] => AMP[c] + 2 H+[c] + mannose-1-phosphate[c]'	0		0	0
'MAR08445'	'Nucleotide metabolism'	'ATP[m] + cytidine[m] => ADP[m] + CMP[m] + H+[m]'	0.000127771		0.000127771	0.0658979
'MAR08446'	'Nucleotide metabolism'	'cytidine[n] + H2O[n] => NH3[n] + uridine[n]'	0		0	0
'MAR08448'	'Nucleotide metabolism'	'CDP[c] + dGDP[c] <=> CMP[c] + dGTP[c]'	0.000291845		-1000	1000
'MAR08449'	'Nucleotide metabolism'	'CDP[n] + dGDP[n] <=> CMP[n] + dGTP[n]'	5.99913e-15		-1000	1000
'MAR08450'	'Nucleotide metabolism'	'dCDP[c] + dGDP[c] <=> dCMP[c] + dGTP[c]'	0.000342227		-1000	1000
'MAR08451'	'Nucleotide metabolism'	'dCDP[n] + dGDP[n] <=> dCMP[n] + dGTP[n]'	6.01411e-15		-1000	1000
'MAR08452'	'Nucleotide metabolism'	'2 dCDP[c] <=> dCMP[c] + dCTP[c]'	0.000342227		-1000	1000
'MAR08453'	'Nucleotide metabolism'	'2 dCDP[n] <=> dCMP[n] + dCTP[n]'	6.01413e-15		-1000	1000
'MAR08454'	'Nucleotide metabolism'	'dADP[c] + dCDP[c] <=> dATP[c] + dCMP[c]'	0.00585811		-1000	1000
'MAR08455'	'Nucleotide metabolism'	'dADP[n] + dCDP[n] <=> dATP[n] + dCMP[n]'	6.01071e-15		-1000	1000
'MAR08456'	'Nucleotide metabolism'	'dCDP[c] + UDP[c] <=> dCMP[c] + UTP[c]'	0.011566		-1000	1000
'MAR08457'	'Nucleotide metabolism'	'dCDP[n] + UDP[n] <=> dCMP[n] + UTP[n]'	6.03403e-15		-1000	1000
'MAR08458'	'Nucleotide metabolism'	'ADP[n] + CDP[n] <=> ATP[n] + CMP[n]'	1.00811e-13		-1000	1000
'MAR08459'	'Nucleotide metabolism'	'ADP[n] + dCDP[n] <=> ATP[n] + dCMP[n]'	1.00826e-13		-1000	1000
'MAR08460'	'Nucleotide metabolism'	'CDP[n] + dCDP[n] <=> CTP[n] + dCMP[n]'	6.01411e-15		-1000	1000
'MAR08461'	'Nucleotide metabolism'	'dCDP[c] + GDP[c] <=> dCMP[c] + GTP[c]'	-0.022608		-1000	1000
'MAR08462'	'Nucleotide metabolism'	'dCDP[n] + GDP[n] <=> dCMP[n] + GTP[n]'	6.01411e-15		-1000	1000
'MAR08463'	'Nucleotide metabolism'	'CDP[c] + dCDP[c] <=> CTP[c] + dCMP[c]'	0.00183369		-1000	1000
'MAR08464'	'Nucleotide metabolism'	'CDP[n] + GDP[n] <=> CMP[n] + GTP[n]'	5.99913e-15		-1000	1000
'MAR08465'	'Nucleotide metabolism'	'2 CDP[c] <=> CMP[c] + CTP[c]'	0.0017833		-1000	1000
'MAR08466'	'Nucleotide metabolism'	'2 CDP[n] <=> CMP[n] + CTP[n]'	5.99913e-15		-1000	1000
'MAR08467'	'Nucleotide metabolism'	'CDP[c] + UDP[c] <=> CMP[c] + UTP[c]'	0.0115156		-1000	1000
'MAR08468'	'Nucleotide metabolism'	'CDP[n] + UDP[n] <=> CMP[n] + UTP[n]'	6.01904e-15		-1000	1000
'MAR08469'	'Nucleotide metabolism'	'CDP[c] + dADP[c] <=> CMP[c] + dATP[c]'	0.00580773		-1000	1000
'MAR08470'	'Nucleotide metabolism'	'CDP[n] + dADP[n] <=> CMP[n] + dATP[n]'	6.10066e-15		-1000	1000
'MAR08471'	'Nucleotide metabolism'	'CDP[c] + dCDP[c] <=> CMP[c] + dCTP[c]'	0.000291845		-1000	1000
'MAR08472'	'Nucleotide metabolism'	'CDP[n] + dCDP[n] <=> CMP[n] + dCTP[n]'	5.9991e-15		-1000	1000
'MAR08473'	'Nucleotide metabolism'	'deoxyadenosine[s] + H2O[s] => deoxyinosine[s] + NH3[s]'	4.84371e-12		0	0.839953
'MAR08474'	'Nucleotide metabolism'	'ATP[s] + 2 H2O[s] => AMP[s] + 2 H+[s] + 2 Pi[s]'	2.26897e-13		0	1.34644
'MAR08477'	'Nucleotide metabolism'	'ADP[m] + dCMP[m] + H+[m] <=> ATP[m] + deoxycytidine[m]'	0		0	0
'MAR08478'	'Nucleotide metabolism'	'ADP[n] + dCMP[n] + H+[n] <=> ATP[n] + deoxycytidine[n]'	5.38022e-14		-1000	1000
'MAR08479'	'Nucleotide metabolism'	'dCMP[n] + H+[n] + UDP[n] <=> deoxycytidine[n] + UTP[n]'	6.1132e-15		-1000	1000
'MAR08480'	'Nucleotide metabolism'	'deoxycytidine[n] + H2O[n] => deoxyuridine[n] + NH3[n]'	0		0	0
'MAR08482'	'Nucleotide metabolism'	'H+[m] + NADPH[m] + oxidized thioredoxin[m] => NADP+[m] + thioredoxin[m]'	3.14191e-06		0	1000
'MAR08483'	'Nucleotide metabolism'	'dUTP[n] + H2O[n] => dUMP[n] + H+[n] + PPi[n]'	0		0	0
'MAR08485'	'Nucleotide metabolism'	'H2O[g] + UDP[g] => H+[g] + Pi[g] + UMP[g]'	0		0	0
'MAR08486'	'Nucleotide metabolism'	'adenosine[c] + Pi[c] <=> adenine[c] + ribose-1-phosphate[c]'	-0.00833868		-4.01652	2.48974
'MAR08487'	'Nucleotide metabolism'	'H2O[s] + UMP[s] => Pi[s] + uridine[s]'	0.03		0	1.38723
'MAR08488'	'Nucleotide metabolism'	'H2O[c] + XTP[c] => H+[c] + PPi[c] + xanthosine-5-phosphate[c]'	1.54567e-12		0	0.01
'MAR08489'	'Nucleotide metabolism'	'H2O[c] + ITP[c] => H+[c] + IMP[c] + PPi[c]'	0.01		0	0.01
'MAR03802'	'Alanine, aspartate and glutamate metabolism'	'AKG[m] + 2 H+[m] + NADH[m] + NH3[m] <=> glutamate[m] + H2O[m] + NAD+[m]'	0.00916362		-1000	1000
'MAR03804'	'Alanine, aspartate and glutamate metabolism'	'AKG[m] + 2 H+[m] + NADPH[m] + NH3[m] <=> glutamate[m] + H2O[m] + NADP+[m]'	-0.00916362		-1000	1000
'MAR03811'	'Alanine, aspartate and glutamate metabolism'	'aspartate[c] + ATP[c] + citrulline[c] => AMP[c] + argininosuccinate[c] + H+[c] + PPi[c]'	3.11125e-13		0	0.754037
'MAR03813'	'Alanine, aspartate and glutamate metabolism'	'arginine[c] + fumarate[c] <=> argininosuccinate[c]'	-1.14547e-13		-0.754037	0
'MAR03822'	'Alanine, aspartate and glutamate metabolism'	'1-pyrroline-5-carboxylate[m] + 2 H2O[m] + NAD+[m] => glutamate[m] + H+[m] + NADH[m]'	7.8077e-12		0	1000
'MAR03827'	'Alanine, aspartate and glutamate metabolism'	'AKG[m] + aspartate[m] <=> glutamate[m] + OAA[m]'	-1.97879e-12		-12.0022	0.3445
'MAR03829'	'Alanine, aspartate and glutamate metabolism'	'AKG[c] + aspartate[c] <=> glutamate[c] + OAA[c]'	-0.00889118		-1.02137	11.9992
'MAR03831'	'Alanine, aspartate and glutamate metabolism'	'aspartate[c] => fumarate[c] + H+[c] + NH3[c]'	3.9017e-12		0	0.800981
'MAR03862'	'Alanine, aspartate and glutamate metabolism'	'asparagine[m] + H2O[m] => aspartate[m] + H+[m] + NH3[m]'	0		0	0
'MAR03865'	'Alanine, aspartate and glutamate metabolism'	'3-sulfinoalanine[m] + AKG[m] + H+[m] => 3-sulfinylpyruvic acid[m] + glutamate[m]'	0		0	0
'MAR03870'	'Alanine, aspartate and glutamate metabolism'	'GSSG[m] + H+[m] + NADPH[m] => 2 GSH[m] + NADP+[m]'	4.23625e-12		0	0.530874
'MAR03873'	'Alanine, aspartate and glutamate metabolism'	'2 ATP[m] + CO2[m] + H2O[m] + NH3[m] => 2 ADP[m] + carbamoyl-phosphate[m] + 2 H+[m] + Pi[m]'	0		0	0
'MAR08654'	'Alanine, aspartate and glutamate metabolism'	'2 ATP[m] + HCO3-[m] + NH3[m] => 2 ADP[m] + carbamoyl-phosphate[m] + H+[m] + Pi[m]'	0		0	0
'MAR03890'	'Alanine, aspartate and glutamate metabolism'	'ATP[c] + glutamate[c] + NH3[c] => ADP[c] + glutamine[c] + Pi[c]'	1.37795e-12		0	3.98616
'MAR03892'	'Alanine, aspartate and glutamate metabolism'	'glutamine[m] + H2O[m] => glutamate[m] + H+[m] + NH3[m]'	0		0	0
'MAR09802'	'Alanine, aspartate and glutamate metabolism'	'glutamine[c] + H2O[c] => glutamate[c] + H+[c] + NH3[c]'	3.03035e-12		0	3.99021
'MAR03899'	'Alanine, aspartate and glutamate metabolism'	'AKG[c] + alanine[c] <=> glutamate[c] + pyruvate[c]'	-0.062863		-14.2331	3.98311
'MAR03903'	'Alanine, aspartate and glutamate metabolism'	'aspartate[c] + ATP[c] + glutamine[c] + H2O[c] => AMP[c] + asparagine[c] + glutamate[c] + H+[c] + PPi[c]'	1.59129e-13		0	1.59608
'MAR04109'	'Alanine, aspartate and glutamate metabolism'	'AKG[m] + alanine[m] <=> glutamate[m] + pyruvate[m]'	0.039337		-1000	1000
'MAR04114'	'Alanine, aspartate and glutamate metabolism'	'2-oxoglutaramate[c] + H2O[c] => AKG[c] + H+[c] + NH3[c]'	1.51812e-11		0	3.99021
'MAR04115'	'Alanine, aspartate and glutamate metabolism'	'2-oxoglutaramate[m] + H2O[m] => AKG[m] + H+[m] + NH3[m]'	0		0	0
'MAR04118'	'Alanine, aspartate and glutamate metabolism'	'GSSG[c] + H+[c] + NADPH[c] => 2 GSH[c] + NADP+[c]'	3.30377e-11		0	0.536452
'MAR04172'	'Alanine, aspartate and glutamate metabolism'	'asparagine[c] + H2O[c] => aspartate[c] + H+[c] + NH3[c]'	2.13642e-12		0	1.60143
'MAR04196'	'Alanine, aspartate and glutamate metabolism'	'glutamine[c] + pyruvate[c] => 2-oxoglutaramate[c] + alanine[c]'	1.51812e-11		0	3.99021
'MAR04197'	'Alanine, aspartate and glutamate metabolism'	'glutamine[m] + pyruvate[m] => 2-oxoglutaramate[m] + alanine[m]'	0		0	0
'MAR04287'	'Alanine, aspartate and glutamate metabolism'	'H2O[m] + NADP+[m] + succinate semialdehyde[m] => 2 H+[m] + NADPH[m] + succinate[m]'	3.6863e-12		0	0.583635
'MAR04690'	'Alanine, aspartate and glutamate metabolism'	'glutamate[c] + H+[c] => 4-aminobutyrate[c] + CO2[c]'	2.38148e-12		0	0.578373
'MAR04693'	'Alanine, aspartate and glutamate metabolism'	'4-aminobutyrate[m] + AKG[m] <=> glutamate[m] + succinate semialdehyde[m]'	6.63837e-12		0	0.583635
'MAR06780'	'Alanine, aspartate and glutamate metabolism'	'AKG[m] + tyrosine[m] => 4-hydroxyphenylpyruvate[m] + glutamate[m]'	4.72605e-07		0	4.72605e-07
'MAR06969'	'Alanine, aspartate and glutamate metabolism'	'H2O[c] + N-acetyl-L-asparagine[c] <=> acetate[c] + asparagine[c]'	0		0	0
'MAR06970'	'Alanine, aspartate and glutamate metabolism'	'(S)-2-aminobutanoate[c] + AKG[c] <=> 2-oxobutyrate[c] + glutamate[c]'	0		0	0
'MAR07641'	'Alanine, aspartate and glutamate metabolism'	'D-aspartate[p] + H2O[p] + O2[p] => H+[p] + H2O2[p] + NH3[p] + OAA[p]'	0		0	0
'MAR08626'	'Alanine, aspartate and glutamate metabolism'	'acetyl-CoA[m] + aspartate[m] => CoA[m] + H+[m] + N-acetyl-L-aspartate[m]'	2.93456e-12		0	3.10697
'MAR08628'	'Alanine, aspartate and glutamate metabolism'	'H2O[c] + N-acetyl-L-aspartate[c] => acetate[c] + aspartate[c]'	2.93456e-12		0	3.10697
'MAR03806'	'Arginine and proline metabolism'	'glutamate[m] + 2 H+[m] + NADH[m] <=> H2O[m] + L-glutamate 5-semialdehyde[m] + NAD+[m]'	0.065201		-4.28009	1000
'MAR03807'	'Arginine and proline metabolism'	'AKG[m] + ornithine[m] <=> glutamate[m] + L-glutamate 5-semialdehyde[m]'	-0.065201		-0.442087	0.00822037
'MAR03816'	'Arginine and proline metabolism'	'arginine[c] + H2O[c] => ornithine[c] + urea[c]'	0.00512037		0	0.0151204
'MAR03819'	'Arginine and proline metabolism'	'1-pyrroline-5-carboxylate[c] + H+[c] + H2O[c] <=> L-glutamate 5-semialdehyde[c]'	-5.69519e-12		-0.954732	0
'MAR03820'	'Arginine and proline metabolism'	'1-pyrroline-5-carboxylate[m] + H+[m] + H2O[m] <=> L-glutamate 5-semialdehyde[m]'	-1.28958e-11		-1000	0
'MAR03833'	'Arginine and proline metabolism'	'1-pyrroline-5-carboxylate[c] + 2 H+[c] + NADPH[c] => NADP+[c] + proline[c]'	2.31949e-12		0	0.954732
'MAR03835'	'Arginine and proline metabolism'	'1-pyrroline-5-carboxylate[c] + 2 H+[c] + NADH[c] => NAD+[c] + proline[c]'	3.76266e-12		0	0.954732
'MAR03837'	'Arginine and proline metabolism'	'1-pyrroline-5-carboxylate[m] + 2 H+[m] + NADH[m] => NAD+[m] + proline[m]'	4.47223e-12		0	1.1279
'MAR03838'	'Arginine and proline metabolism'	'1-pyrroline-5-carboxylate[m] + H+[m] + ubiquinol[m] <=> proline[m] + ubiquinone[m]'	1.89109e-11		-1.1279	1000
'MAR03895'	'Arginine and proline metabolism'	'ATP[m] + glutamate[m] => ADP[m] + glutamyl-5-phosphate[m]'	2.4409e-12		0	4.69595
'MAR03897'	'Arginine and proline metabolism'	'glutamyl-5-phosphate[m] + H+[m] + NADPH[m] => L-glutamate 5-semialdehyde[m] + NADP+[m] + Pi[m]'	2.4409e-12		0	4.69595
'MAR03956'	'Arginine and proline metabolism'	'CO2[m] + H2O[m] => H+[m] + HCO3-[m]'	1.31895e-11		0	4.69595
'MAR03993'	'Arginine and proline metabolism'	'2 N-(omega)-hydroxyarginine[c] + NADPH[c] + 2 O2[c] => 2 citrulline[c] + H+[c] + 2 H2O[c] + NADP+[c] + 2 NO[c]'	0		0	0
'MAR04073'	'Arginine and proline metabolism'	'H+[c] + SAM[c] => CO2[c] + S-adenosylmethioninamine[c]'	1.18253e-12		0	0.335022
'MAR04075'	'Arginine and proline metabolism'	'putrescine[c] + S-adenosylmethioninamine[c] => 5-methylthioadenosine[c] + H+[c] + spermidine[c]'	6.18163e-13		0	0.324714
'MAR04077'	'Arginine and proline metabolism'	'S-adenosylmethioninamine[c] + spermidine[c] => 5-methylthioadenosine[c] + H+[c] + spermine[c]'	7.54751e-13		0	0.291057
'MAR04190'	'Arginine and proline metabolism'	'arginine[c] + H+[c] + NADPH[c] + O2[c] <=> H2O[c] + N-(omega)-hydroxyarginine[c] + NADP+[c]'	0		0	0
'MAR04212'	'Arginine and proline metabolism'	'H+[c] + ornithine[c] => CO2[c] + putrescine[c]'	3.86674e-12		0	0.443626
'MAR04422'	'Arginine and proline metabolism'	'H+[s] + ornithine[s] => CO2[s] + putrescine[s]'	0.0634214		0	0.443626
'MAR04583'	'Arginine and proline metabolism'	'creatine[c] + H+[c] + SAH[c] <=> guanidinoacetate[c] + SAM[c]'	0.01		-0.00512037	0.01
'MAR04606'	'Histidine metabolism'	'4-aminobutyrate[c] + ATP[c] + histidine[c] => AMP[c] + H+[c] + homocarnosine[c] + PPi[c]'	4.63984e-13		0	2.40649
'MAR04607'	'Histidine metabolism'	'H2O[c] + homocarnosine[c] => 4-aminobutyrate[c] + histidine[c]'	4.63984e-13		0	2.40649
'MAR04776'	'Arginine and proline metabolism'	'AKG[c] + O2[c] + proline[c] => CO2[c] + succinate[c] + trans-4-hydroxy-L-proline[c]'	1.58768e-12		0	0.373578
'MAR04777'	'Arginine and proline metabolism'	'AKG[m] + O2[m] + proline[m] => CO2[m] + succinate[m] + trans-4-hydroxy-L-proline[m]'	5.47509e-12		0	0.3445
'MAR04778'	'Arginine and proline metabolism'	'NAD+[c] + trans-4-hydroxy-L-proline[c] => 2 H+[c] + L-1-pyrroline-3-hydroxy-5-carboxylate[c] + NADH[c]'	0		0	0
'MAR04779'	'Arginine and proline metabolism'	'NAD+[m] + trans-4-hydroxy-L-proline[m] => 2 H+[m] + L-1-pyrroline-3-hydroxy-5-carboxylate[m] + NADH[m]'	2.71495e-12		0	0.3445
'MAR04780'	'Arginine and proline metabolism'	'NADP+[c] + trans-4-hydroxy-L-proline[c] => 2 H+[c] + L-1-pyrroline-3-hydroxy-5-carboxylate[c] + NADPH[c]'	0		0	0
'MAR04781'	'Arginine and proline metabolism'	'NADP+[m] + trans-4-hydroxy-L-proline[m] => 2 H+[m] + L-1-pyrroline-3-hydroxy-5-carboxylate[m] + NADPH[m]'	2.95052e-12		0	0.3445
'MAR04784'	'Arginine and proline metabolism'	'2 H2O[m] + L-1-pyrroline-3-hydroxy-5-carboxylate[m] + NAD+[m] => H+[m] + L-erythro-4-hydroxyglutamate[m] + NADH[m]'	3.22728e-11		0	1000
'MAR04785'	'Arginine and proline metabolism'	'2 H2O[m] + L-1-pyrroline-3-hydroxy-5-carboxylate[m] + NADP+[m] => H+[m] + L-erythro-4-hydroxyglutamate[m] + NADPH[m]'	0.00610908		0	1000
'MAR04786'	'Arginine and proline metabolism'	'AKG[m] + L-erythro-4-hydroxyglutamate[m] => 4-hydroxy-2-oxoglutarate[m] + glutamate[m]'	2.86465e-12		0	0.3445
'MAR04787'	'Arginine and proline metabolism'	'4-hydroxy-2-oxoglutarate[m] => glyoxalate[m] + pyruvate[m]'	5.47509e-12		0	0.3445
'MAR05384'	'Arginine and proline metabolism'	'5-methylthioadenosine[c] + Pi[c] => adenine[c] + methylthioribose-1p[c]'	1.9328e-12		0	0.334176
'MAR06938'	'Arginine and proline metabolism'	'CoA[c] + H+[c] + N1-acetylspermidine[c] <=> acetyl-CoA[c] + spermidine[c]'	-2.31285e-13		-0.324713	0
'MAR06965'	'Arginine and proline metabolism'	'dehydrospermidine[c] + H+[c] + NADH[c] <=> NAD+[c] + spermidine[c]'	-1.72428e-13		-0.271124	0
'MAR06966'	'Arginine and proline metabolism'	'1,3-diaminopropane[c] + 1-pyrroline[c] <=> dehydrospermidine[c]'	-1.72428e-13		-0.271124	0
'MAR08096'	'Arginine and proline metabolism'	'H+[m] + H2O[m] + L-1-pyrroline-3-hydroxy-5-carboxylate[m] <=> L-4-hydroxyglutamate semialdehyde[m]'	-0.00610908		-1000	0.3445
'MAR08097'	'Arginine and proline metabolism'	'2 H+[m] + L-erythro-4-hydroxyglutamate[m] + NADH[m] <=> H2O[m] + L-4-hydroxyglutamate semialdehyde[m] + NAD+[m]'	0.00610908		-0.3445	1000
'MAR08098'	'Arginine and proline metabolism'	'L-erythro-4-hydroxyglutamate[m] + OAA[m] => 4-hydroxy-2-oxoglutarate[m] + aspartate[m]'	2.80082e-12		0	0.3445
'MAR08425'	'Arginine and proline metabolism'	'H2O[c] + N-acetylornithine[c] <=> acetate[c] + ornithine[c]'	0		0	0
'MAR08426'	'Arginine and proline metabolism'	'arginine[m] + H2O[m] => ornithine[m] + urea[m]'	0		0	0
'MAR08427'	'Arginine and proline metabolism'	'ADP[m] + creatine-phosphate[m] + H+[m] <=> ATP[m] + creatine[m]'	0		0	0
'MAR08432'	'Arginine and proline metabolism'	'FAD[m] + sarcosine[m] + THF[m] => 5,10-methylene-THF[m] + FADH2[m] + glycine[m]'	3.72696e-13		0	0
'MAR08603'	'Arginine and proline metabolism'	'acetyl-CoA[c] + putrescine[c] => CoA[c] + H+[c] + N-acetylputrescine[c]'	0		0	0
'MAR08604'	'Arginine and proline metabolism'	'H2O[c] + N-acetylputrescine[c] + O2[c] => H+[c] + H2O2[c] + N4-acetylaminobutanal[c] + NH3[c]'	0		0	0
'MAR08605'	'Arginine and proline metabolism'	'H2O[c] + N4-acetylaminobutanal[c] + NAD+[c] => 4-acetamidobutanoate[c] + 2 H+[c] + NADH[c]'	0		0	0
'MAR08607'	'Arginine and proline metabolism'	'4-methylthio-2-oxobutanoic acid[c] + glutamine[c] + 2 H+[c] => glutamate[c] + methionine[c]'	1.9328e-12		0	0.334176
'MAR08609'	'Arginine and proline metabolism'	'1-pyrroline-5-carboxylate[m] + 2 H+[m] + NADPH[m] => NADP+[m] + proline[m]'	3.94911e-12		0	1.1279
'MAR08611'	'Arginine and proline metabolism'	'FAD[m] + proline[m] => 1-pyrroline-5-carboxylate[m] + FADH2[m] + H+[m]'	2.1851e-11		0	1000
'MAR04285'	'Alanine, aspartate and glutamate metabolism'	'H2O[m] + NAD+[m] + succinate semialdehyde[m] => 2 H+[m] + NADH[m] + succinate[m]'	3.32665e-12		0	0.583635
'MAR03750'	'Glycine, serine and threonine metabolism'	'CoA[m] + H+[m] + isobutyrylglycine[m] <=> glycine[m] + isobutyryl-CoA[m]'	0		0	0
'MAR03752'	'Glycine, serine and threonine metabolism'	'FADH2[m] + methacrylyl-CoA[m] <=> FAD[m] + isobutyryl-CoA[m]'	0.0100423		0	1000
'MAR03770'	'Glycine, serine and threonine metabolism'	'3-methylcrotonyl-CoA[m] + FADH2[m] <=> FAD[m] + isovaleryl-CoA[m]'	0.0100423		-1000	1000
'MAR03771'	'Glycine, serine and threonine metabolism'	'CoA[m] + H+[m] + isovalerylglycine[m] <=> glycine[m] + isovaleryl-CoA[m]'	0		0	0
'MAR03772'	'Glycine, serine and threonine metabolism'	'3-methylcrotonoylglycine[m] + CoA[m] + H+[m] <=> 3-methylcrotonyl-CoA[m] + glycine[m]'	0		0	0
'MAR03782'	'Glycine, serine and threonine metabolism'	'2-methylbutyryl-CoA[m] + glycine[m] <=> 2-methylbutyrylglycine[m] + CoA[m] + H+[m]'	0		0	0
'MAR03784'	'Glycine, serine and threonine metabolism'	'2-methylbutyryl-CoA[m] + FAD[m] <=> FADH2[m] + tiglyl-CoA[m]'	-0.0100423		-1000	1000
'MAR03839'	'Glycine, serine and threonine metabolism'	'3-phospho-D-glycerate[c] + NAD+[c] <=> 3-phosphonooxypyruvate[c] + H+[c] + NADH[c]'	1.37986e-05		1.37986e-05	0.774465
'MAR03841'	'Glycine, serine and threonine metabolism'	'3-phosphonooxypyruvate[c] + glutamate[c] <=> 3-phosphoserine[c] + AKG[c]'	1.37986e-05		1.37986e-05	0.774465
'MAR03843'	'Glycine, serine and threonine metabolism'	'3-phosphoserine[c] + H2O[c] => Pi[c] + serine[c]'	1.0141e-12		0	0.774451
'MAR03845'	'Glycine, serine and threonine metabolism'	'serine[c] + THF[c] <=> 5,10-methylene-THF[c] + glycine[c] + H2O[c]'	0.00192618		-0.240524	0.668578
'MAR03847'	'Glycine, serine and threonine metabolism'	'CoA[m] + L-2-amino-3-oxobutanoic acid[m] <=> acetyl-CoA[m] + glycine[m]'	0		0	0
'MAR03849'	'Glycine, serine and threonine metabolism'	'H2O[p] + O2[p] + sarcosine[p] => formaldehyde[p] + glycine[p] + H2O2[p]'	0		0	0
'MAR03856'	'Glycine, serine and threonine metabolism'	'H+[c] + methylglyoxal[c] + NADH[c] => D-lactaldehyde[c] + NAD+[c]'	0.00333333		0	2.05014
'MAR03883'	'Glycine, serine and threonine metabolism'	'serine[c] => H+[c] + NH3[c] + pyruvate[c]'	9.7623e-13		0	0.827482
'MAR03901'	'Glycine, serine and threonine metabolism'	'glycine[c] + SAM[c] => H+[c] + SAH[c] + sarcosine[c]'	1.46687e-13		0	0
'MAR03939'	'Glycine, serine and threonine metabolism'	'2-amino-3-oxoadipate[m] + CoA[m] <=> glycine[m] + succinyl-CoA[m]'	-4.25831e-12		-0.16	0
'MAR03974'	'Glycine, serine and threonine metabolism'	'dehydroalanine[c] + H2O[c] => H+[c] + NH3[c] + pyruvate[c]'	2.00986e-12		0	0.827482
'MAR04198'	'Glycine, serine and threonine metabolism'	'pyruvate[c] + serine[c] => alanine[c] + hydroxypyruvate[c]'	0		0	0
'MAR04199'	'Glycine, serine and threonine metabolism'	'H2O[c] + N-acetyl-L-alanine[c] <=> acetate[c] + alanine[c]'	0		0	0
'MAR04200'	'Glycine, serine and threonine metabolism'	'serine[c] => dehydroalanine[c] + H2O[c]'	2.00986e-12		0	0.827482
'MAR04348'	'Glycine, serine and threonine metabolism'	'threonine[c] => 2-oxobutyrate[c] + H+[c] + NH3[c]'	2.73052e-13		0	0.00329645
'MAR04582'	'Glycine, serine and threonine metabolism'	'arginine[c] + glycine[c] <=> guanidinoacetate[c] + ornithine[c]'	-0.01		-0.01	0.00512037
'MAR04584'	'Glycine, serine and threonine metabolism'	'ATP[c] + creatine[c] <=> ADP[c] + creatine-phosphate[c] + H+[c]'	0		0	0
'MAR04696'	'Glycine, serine and threonine metabolism'	'choline[c] + NAD+[c] => betaine_aldehyde[c] + H+[c] + NADH[c]'	4.16393e-13		0	0
'MAR04697'	'Glycine, serine and threonine metabolism'	'betaine_aldehyde[c] + H2O[c] + NAD+[c] => betaine[c] + 2 H+[c] + NADH[c]'	2.93631e-13		0	0
'MAR04698'	'Glycine, serine and threonine metabolism'	'betaine_aldehyde[c] + H2O[c] + NADP+[c] => betaine[c] + 2 H+[c] + NADPH[c]'	3.13146e-13		0	0
'MAR04699'	'Glycine, serine and threonine metabolism'	'betaine[c] + homocysteine[c] => dimethylglycine[c] + methionine[c]'	4.16393e-13		0	0
'MAR04700'	'Glycine, serine and threonine metabolism'	'formaldehyde[c] + H+[c] + NADPH[c] + sarcosine[c] <=> dimethylglycine[c] + H2O[c] + NADP+[c]'	0.01		0	0.01
'MAR04742'	'Glycine, serine and threonine metabolism'	'glycine[m] + H+[m] + succinyl-CoA[m] => 5-aminolevulinate[m] + CO2[m] + CoA[m]'	4.77726e-12		0	0.16
'MAR04788'	'Glycine, serine and threonine metabolism'	'alanine[m] + glyoxalate[m] => glycine[m] + pyruvate[m]'	5.47509e-12		0	0.3445
'MAR04789'	'Glycine, serine and threonine metabolism'	'glycine[p] + H2O[p] + O2[p] => glyoxalate[p] + H+[p] + H2O2[p] + NH3[p]'	0		0	0
'MAR04792'	'Glycine, serine and threonine metabolism'	'5,10-methylene-THF[m] + glycine[m] + H2O[m] <=> serine[m] + THF[m]'	8.8436e-14		0	0
'MAR05392'	'Glycine, serine and threonine metabolism'	'6 ATP[c] + 6 glutamate[c] + THF[c] => 6 ADP[c] + 6 H+[c] + 6 Pi[c] + THF-hexaglutamate[c]'	1.21672e-13		0	0.664363
'MAR05393'	'Glycine, serine and threonine metabolism'	'6 H2O[c] + THF-hexaglutamate[c] => 6 glutamate[c] + THF[c]'	1.21672e-13		0	0.664363
'MAR06409'	'Glycine, serine and threonine metabolism'	'H+[m] + lipoamide[m] + NADH[m] <=> dihydrolipoamide[m] + NAD+[m]'	-0.0211835		-2.54283	0
'MAR07702'	'Glycine, serine and threonine metabolism'	'glyoxalate[c] + H+[c] + NADPH[c] <=> glycolate[c] + NADP+[c]'	-9.50539e-12		-0.02	0
'MAR08433'	'Glycine, serine and threonine metabolism'	'glycine[m] + H+[m] + lipoamide[m] => CO2[m] + S-aminomethyldihydrolipoamide[m]'	2.26409e-13		0	0
'MAR08434'	'Glycine, serine and threonine metabolism'	'S-aminomethyldihydrolipoamide[m] + THF[m] => 5,10-methylene-THF[m] + dihydrolipoamide[m] + H+[m] + NH3[m]'	2.26409e-13		0	0
'MAR08435'	'Glycine, serine and threonine metabolism'	'glycine[m] + H+[m] + lipoylprotein[m] => CO2[m] + S-aminomethyldihydrolipoylprotein[m]'	2.26662e-13		0	0
'MAR08436'	'Glycine, serine and threonine metabolism'	'S-aminomethyldihydrolipoylprotein[m] + THF[m] => 5,10-methylene-THF[m] + dihydrolipoylprotein[m] + H+[m] + NH3[m]'	2.26662e-13		0	0
'MAR08437'	'Glycine, serine and threonine metabolism'	'H+[m] + lipoylprotein[m] + NADH[m] <=> dihydrolipoylprotein[m] + NAD+[m]'	-3.00844e-14		0	0
'MAR08440'	'Glycine, serine and threonine metabolism'	'betaine_aldehyde[m] + H2O[m] + NAD+[m] => betaine[m] + 2 H+[m] + NADH[m]'	0		0	0
'MAR08441'	'Glycine, serine and threonine metabolism'	'choline[m] + FAD[m] => betaine_aldehyde[m] + FADH2[m]'	0		0	0
'MAR09718'	'Glycine, serine and threonine metabolism'	'ATP[c] + homoserine[c] => ADP[c] + H+[c] + O-phospho-L-homoserine[c]'	0.00670355		0.00670355	0.01
'MAR09486'	'Glycine, serine and threonine metabolism'	'H2O[c] + O-phospho-L-homoserine[c] => Pi[c] + threonine[c]'	0.00670355		0.00670355	0.01
'MAR04429'	'Histidine metabolism'	'histamine[c] + SAM[c] => H+[c] + N-methylhistamine[c] + SAH[c]'	3.3537e-12		0	0.01
'MAR04430'	'Histidine metabolism'	'H2O[c] + N-methylhistamine[c] + O2[c] => H+[c] + H2O2[c] + methylimidazole-acetaldehyde[c] + NH3[c]'	0		0	0
'MAR04431'	'Histidine metabolism'	'H2O[c] + methylimidazole-acetaldehyde[c] + NAD+[c] => 2 H+[c] + methylimidazoleacetic acid[c] + NADH[c]'	0		0	0
'MAR04437'	'Histidine metabolism'	'histidine[c] => H+[c] + NH3[c] + urocanate[c]'	0		0	0
'MAR05338'	'Histidine metabolism'	'''acetyl-CoA[c] + S-[2-carboxy-1-(1H-imidazol-4-yl)ethyl]-L-cysteine[c] => CoA[c] + H+[c] + N-acetyl-S-[2-carboxy-1-(1H-imidazol-4...'' <Preview truncated at 128 characters>'	1.87138e-12		0	3.10697
'MAR05339'	'Histidine metabolism'	'''H2O[c] + N-acetyl-S-[2-carboxy-1-(1H-imidazol-4-yl)ethyl]-L-cysteine[c] <=> acetate[c] + S-[2-carboxy-1-(1H-imidazol-4-yl)ethyl]...'' <Preview truncated at 128 characters>'	1.68719e-12		0	3.10697
'MAR08783'	'Histidine metabolism'	'H2O[c] + histamine[c] + O2[c] => H+[c] + H2O2[c] + imidazole-4-acetaldehyde[c] + NH3[c]'	0		0	0
'MAR08784'	'Histidine metabolism'	'H2O[c] + imidazole-4-acetaldehyde[c] + NAD+[c] => 2 H+[c] + imidazole-4-acetate[c] + NADH[c]'	0		0	0
'MAR04239'	'Lysine metabolism'	'2-oxoadipate[m] + CoA[m] + NAD+[m] => CO2[m] + glutaryl-CoA[m] + NADH[m]'	1.31652e-12		0	0.0155535
'MAR04288'	'Lysine metabolism'	'AKG[m] + H+[m] + lysine[m] + NADPH[m] => H2O[m] + NADP+[m] + saccharopine[m]'	3.71257e-12		0	0.0155535
'MAR04596'	'Lysine metabolism'	'2-oxoadipate[c] + glutamate[c] <=> AKG[c] + L-2-aminoadipate[c]'	-0.0502112		-14.2406	2.10401
'MAR04597'	'Lysine metabolism'	'2-oxoadipate[m] + glutamate[m] <=> AKG[m] + L-2-aminoadipate[m]'	0.0502112		-2.10401	14.2407
'MAR04599'	'Lysine metabolism'	'2-oxoadipate[m] + H+[m] + lipoamide[m] => CO2[m] + S-glutaryldihydrolipoamide[m]'	2.58643e-12		0	0.0155535
'MAR04667'	'Lysine metabolism'	'H2O[m] + NAD+[m] + saccharopine[m] => 2-aminoadipate 6-semialdehyde[m] + glutamate[m] + H+[m] + NADH[m]'	1.90036e-12		0	0.0155535
'MAR04668'	'Lysine metabolism'	'H2O[m] + NADP+[m] + saccharopine[m] => 2-aminoadipate 6-semialdehyde[m] + glutamate[m] + H+[m] + NADPH[m]'	2.00259e-12		0	0.0155535
'MAR04737'	'Lysine metabolism'	'2-aminoadipate 6-semialdehyde[c] + H2O[c] + NAD+[c] => 2 H+[c] + L-2-aminoadipate[c] + NADH[c]'	1.82056e-12		0	0.0155535
'MAR04739'	'Lysine metabolism'	'2-aminoadipate 6-semialdehyde[m] + H2O[m] + NAD+[m] => 2 H+[m] + L-2-aminoadipate[m] + NADH[m]'	2.08239e-12		0	0.0155535
'MAR06415'	'Lysine metabolism'	'CoA[m] + S-glutaryldihydrolipoamide[m] => dihydrolipoamide[m] + glutaryl-CoA[m]'	2.58643e-12		0	0.0155535
'MAR06974'	'Lysine metabolism'	'[protein][c] + lysine[c] => [protein]-L-lysine[c] + H2O[c]'	2.1736e-12		0	0.0155535
'MAR06975'	'Lysine metabolism'	'[protein]-L-lysine[c] + SAM[c] => [protein]-N6-methyl-L-lysine[c] + H+[c] + SAH[c]'	2.1736e-12		0	0.0155535
'MAR06976'	'Lysine metabolism'	'[protein]-N6-methyl-L-lysine[c] + SAM[c] => [protein]-N6,N6-dimethyl-L-lysine[c] + H+[c] + SAH[c]'	2.1736e-12		0	0.0155535
'MAR06977'	'Lysine metabolism'	'[protein]-N6,N6-dimethyl-L-lysine[c] + SAM[c] => [protein]-N6,N6,N6-trimethyl-L-lysine[c] + H+[c] + SAH[c]'	2.1736e-12		0	0.0155535
'MAR06978'	'Lysine metabolism'	'[protein]-N6,N6,N6-trimethyl-L-lysine[c] + H2O[c] => [protein][c] + H+[c] + N6,N6,N6-trimethyl-L-lysine[c]'	2.1736e-12		0	0.0155535
'MAR06979'	'Lysine metabolism'	'AKG[c] + N6,N6,N6-trimethyl-L-lysine[c] + O2[c] => 3-hydroxy-N6,N6,N6-trimethyl-L-lysine[c] + CO2[c] + succinate[c]'	2.1736e-12		0	0.0155535
'MAR06980'	'Lysine metabolism'	'3-hydroxy-N6,N6,N6-trimethyl-L-lysine[c] + H+[c] => 4-trimethylammoniobutanal[c] + glycine[c]'	2.1736e-12		0	0.0155535
'MAR06981'	'Lysine metabolism'	'4-trimethylammoniobutanal[c] + H2O[c] + NAD+[c] => gamma-butyrobetaine[c] + 2 H+[c] + NADH[c]'	2.1736e-12		0	0.0155535
'MAR06982'	'Lysine metabolism'	'AKG[c] + gamma-butyrobetaine[c] + O2[c] => CO2[c] + L-carnitine[c] + succinate[c]'	2.1736e-12		0	0.0155535
'MAR08021'	'Lysine metabolism'	'L-pipecolate[p] + O2[p] => 1-piperideine-6-carboxylate[p] + H+[p] + H2O2[p]'	0		0	0
'MAR08025'	'Lysine metabolism'	'[protein]-L-lysine[n] + SAM[n] => H+[n] + histone-N6-methyl-L-lysine[n] + SAH[n]'	0		0	0
'MAR08026'	'Lysine metabolism'	'histone-N6-methyl-L-lysine[n] + SAM[n] => [protein]-N6,N6-dimethyl-L-lysine[n] + H+[n] + SAH[n]'	0		0	0
'MAR08027'	'Lysine metabolism'	'[protein]-N6,N6-dimethyl-L-lysine[n] + SAM[n] => [protein]-N6,N6,N6-trimethyl-L-lysine[n] + H+[n] + SAH[n]'	0		0	0
'MAR08029'	'Lysine metabolism'	'[protein]-N6,N6,N6-trimethyl-L-lysine[r] + H2O[r] => H+[r] + N6,N6,N6-trimethyl-L-lysine[r] + [protein][r]'	0		0	0
'MAR03164'	'Tryptophan metabolism'	'crotonyl-CoA[m] + H2O[m] => (S)-3-hydroxybutyryl-CoA[m]'	3.6179e-12		0	1.04226
'MAR03166'	'Tryptophan metabolism'	'(S)-3-hydroxybutyryl-CoA[m] + NAD+[m] => acetoacetyl-CoA[m] + H+[m] + NADH[m]'	3.6179e-12		0	1.04226
'MAR03885'	'Tryptophan metabolism'	'acetoacetyl-CoA[m] + CoA[m] <=> 2 acetyl-CoA[m]'	4.31984e-12		0	1.05726
'MAR08091'	'Tryptophan metabolism'	'3-hydroxy-L-kynurenine[c] + H+[c] => 3-hydroxykynurenamine[c] + CO2[c]'	0		0	0
'MAR08092'	'Tryptophan metabolism'	'3-hydroxykynurenamine[c] + O2[c] => 4,8-dihydroxyquinoline[c] + H+[c] + H2O2[c] + NH3[c]'	0		0	0
'MAR08563'	'Tryptophan metabolism'	'H2O[m] + indole-3-acetaldehyde[m] + NAD+[m] => 2 H+[m] + indoleacetate[m] + NADH[m]'	0		0	0
'MAR08564'	'Tryptophan metabolism'	'AKG[c] + kynurenine[c] => 4-(2-aminophenyl)-2,4-dioxobutanoate[c] + glutamate[c]'	0		0	0
'MAR08566'	'Tryptophan metabolism'	'H+[c] + melatonin[c] + NADPH[c] + O2[c] => 6-hydroxymelatonin[c] + H2O[c] + NADP+[c]'	0.0559153		0	0.533952
'MAR03935'	'Tyrosine metabolism'	'formaldehyde[c] + GSH[c] <=> hydroxymethylglutathione[c]'	5.57365e-13		-1000	1000
'MAR04681'	'Tyrosine metabolism'	'H+[c] + phenylalanine[c] => CO2[c] + phenethylamine[c]'	1.94439e-13		0	0
'MAR04682'	'Tyrosine metabolism'	'H2O[c] + O2[c] + phenethylamine[c] => H+[c] + H2O2[c] + NH3[c] + phenylacetaldehyde[c]'	1.94439e-13		0	0
'MAR04683'	'Tyrosine metabolism'	'H2O[c] + NAD+[c] + phenylacetaldehyde[c] => 2 H+[c] + NADH[c] + phenylacetate[c]'	8.7831e-12		0	1000
'MAR04685'	'Tyrosine metabolism'	'H2O[m] + NAD+[m] + phenylacetaldehyde[m] => 2 H+[m] + NADH[m] + phenylacetate[m]'	2.45647e-11		0	1000
'MAR04686'	'Tyrosine metabolism'	'2 H+[c] + NADPH[c] + phenylacetate[c] <=> H2O[c] + NADP+[c] + phenylacetaldehyde[c]'	8.59485e-12		0	1000
'MAR04687'	'Tyrosine metabolism'	'2 H+[m] + NADPH[m] + phenylacetate[m] <=> H2O[m] + NADP+[m] + phenylacetaldehyde[m]'	2.43805e-11		0	1000
'MAR07689'	'Tyrosine metabolism'	'dopamine[c] + PAPS[c] => dopamine-3-O-sulfate[c] + H+[c] + PAP[c]'	0		0	0
'MAR07701'	'Tyrosine metabolism'	'H+[c] + NADPH[c] + O2[c] => H2O2[c] + NADP+[c]'	0.0268973		0	1.0679
'MAR08530'	'Tyrosine metabolism'	'formaldehyde[c] + GSH[c] + NAD+[c] <=> formylglutathione[c] + H+[c] + NADH[c]'	1.02963e-12		-1000	1000
'MAR08534'	'Tyrosine metabolism'	'PAPS[c] + triiodothyronine[c] => 3,5,3-triiodothyronine-4-sulfate[c] + H+[c] + PAP[c]'	3.51499e-13		0	1.59447
'MAR08535'	'Tyrosine metabolism'	'PAPS[c] + tyramine[c] => H+[c] + PAP[c] + tyramine-O-sulfate[c]'	0		0	0
'MAR03206'	'Valine, leucine, and isoleucine metabolism'	'2-methylacetoacetyl-CoA[m] + CoA[m] => acetyl-CoA[m] + propanoyl-CoA[m]'	1.90384e-13		0	0
'MAR03208'	'Valine, leucine, and isoleucine metabolism'	'ATP[m] + HCO3-[m] + propanoyl-CoA[m] => ADP[m] + H+[m] + methylmalonyl-CoA[m] + Pi[m]'	2.19868e-12		0	4.69595
'MAR03211'	'Valine, leucine, and isoleucine metabolism'	'propanoyl-CoA[m] + ubiquinone[m] => acrylyl-CoA[m] + ubiquinol[m]'	1.59557e-12		0	0.145097
'MAR03213'	'Valine, leucine, and isoleucine metabolism'	'methylmalonyl-CoA[m] => (R)-methylmalonyl-CoA[m]'	0		0	0
'MAR03747'	'Valine, leucine, and isoleucine metabolism'	'AKG[c] + valine[c] => 3-methyl-2-oxobutyrate[c] + glutamate[c]'	0		0	0
'MAR03744'	'Valine, leucine, and isoleucine metabolism'	'AKG[m] + valine[m] => 3-methyl-2-oxobutyrate[m] + glutamate[m]'	0		0	0
'MAR03757'	'Valine, leucine, and isoleucine metabolism'	'3-hydroxyisobutyrate[m] + NAD+[m] => 2-methyl-3-oxopropanoate[m] + H+[m] + NADH[m]'	1.9039e-13		0	0
'MAR03761'	'Valine, leucine, and isoleucine metabolism'	'2-methyl-3-oxopropanoate[m] + CoA[m] + NAD+[m] => (R)-methylmalonyl-CoA[m] + H+[m] + NADH[m]'	0		0	0
'MAR03777'	'Valine, leucine, and isoleucine metabolism'	'AKG[c] + isoleucine[c] => 2-oxo-3-methylvalerate[c] + glutamate[c]'	0		0	0
'MAR03778'	'Valine, leucine, and isoleucine metabolism'	'AKG[m] + isoleucine[m] => 2-oxo-3-methylvalerate[m] + glutamate[m]'	0		0	0
'MAR03795'	'Valine, leucine, and isoleucine metabolism'	'2-methyl-3-oxopropanoate[m] + CoA[m] + NAD+[m] => CO2[m] + NADH[m] + propanoyl-CoA[m]'	1.90391e-13		0	0
'MAR04797'	'Valine, leucine, and isoleucine metabolism'	'2-methyl-3-oxopropanoate[c] + H2O[c] + NAD+[c] => 2 H+[c] + methylmalonate[c] + NADH[c]'	0		0	0
'MAR06417'	'Valine, leucine, and isoleucine metabolism'	'CoA[m] + S-(2-methylpropanoyl)-dihydrolipoamide[m] <=> dihydrolipoamide[m] + isobutyryl-CoA[m]'	0		0	0
'MAR06419'	'Valine, leucine, and isoleucine metabolism'	'2-oxo-3-methylvalerate[m] + H+[m] + lipoamide[m] => CO2[m] + S-(2-methylbutanoyl)-dihydrolipoamide[m]'	0		0	0
'MAR06420'	'Valine, leucine, and isoleucine metabolism'	'CoA[m] + S-(2-methylbutanoyl)-dihydrolipoamide[m] => 2-methylbutyryl-CoA[m] + dihydrolipoamide[m]'	0		0	0
'MAR06421'	'Valine, leucine, and isoleucine metabolism'	'4-methyl-2-oxopentanoate[m] + H+[m] + lipoamide[m] => CO2[m] + S-(3-methylbutanoyl)-dihydrolipoamide[m]'	0		0	0
'MAR06422'	'Valine, leucine, and isoleucine metabolism'	'CoA[m] + S-(3-methylbutanoyl)-dihydrolipoamide[m] => dihydrolipoamide[m] + isovaleryl-CoA[m]'	0		0	0
'MAR06923'	'Valine, leucine, and isoleucine metabolism'	'AKG[c] + leucine[c] => 4-methyl-2-oxopentanoate[c] + glutamate[c]'	0		0	0
'MAR03765'	'Valine, leucine, and isoleucine metabolism'	'AKG[m] + leucine[m] => 4-methyl-2-oxopentanoate[m] + glutamate[m]'	0		0	0
'MAR08088'	'Valine, leucine, and isoleucine metabolism'	'2-methyl-3-oxopropanoate[m] + glutamate[m] <=> AKG[m] + L-3-amino-isobutanoate[m]'	0		0	0
'MAR08787'	'Valine, leucine, and isoleucine metabolism'	'H+[m] + methylmalonyl-CoA[m] => CO2[m] + propanoyl-CoA[m]'	2.19868e-12		0	4.69595
'MAR03940'	'Phenylalanine, tyrosine and tryptophan biosynthesis'	'O2[c] + phenylalanine[c] + tetrahydrobiopterin[c] => dihydrobiopterin[c] + H2O[c] + tyrosine[c]'	0.00303035		0	0.0128111
'MAR04214'	'Phenylalanine, tyrosine and tryptophan biosynthesis'	'O2[c] + tryptophan[c] => L-formylkynurenine[c]'	0.0102947		0	0.017407
'MAR04216'	'Phenylalanine, tyrosine and tryptophan biosynthesis'	'H2O[c] + L-formylkynurenine[c] => formate[c] + H+[c] + kynurenine[c]'	0.0102947		0	0.017407
'MAR04218'	'Phenylalanine, tyrosine and tryptophan biosynthesis'	'H2O[c] + L-formylkynurenine[c] => alanine[c] + formylanthranilate[c] + H+[c]'	0		0	0
'MAR04219'	'Phenylalanine, tyrosine and tryptophan biosynthesis'	'formylanthranilate[c] + H2O[c] => anthranilate[c] + formate[c] + H+[c]'	0		0	0
'MAR04222'	'Phenylalanine, tyrosine and tryptophan biosynthesis'	'4-hydroxy-2-quinolinecarboxylic acid[c] + glutamate[c] + H2O[c] <=> AKG[c] + kynurenine[c]'	0.00643213		-0.027407	0.01
'MAR04231'	'Phenylalanine, tyrosine and tryptophan biosynthesis'	'2-amino-3-carboxymuconate semialdehyde[c] + H+[c] => 2-aminomuconate semialdehyde[c] + CO2[c]'	0		0	0
'MAR04242'	'Phenylalanine, tyrosine and tryptophan biosynthesis'	'glutaryl-CoA[m] + H+[m] + ubiquinone[m] => CO2[m] + crotonyl-CoA[m] + ubiquinol[m]'	2.0962e-12		0	0.0155535
'MAR04243'	'Phenylalanine, tyrosine and tryptophan biosynthesis'	'FAD[m] + glutaryl-CoA[m] + H+[m] => CO2[m] + crotonyl-CoA[m] + FADH2[m]'	1.80675e-12		0	0.0155535
'MAR04244'	'Phenylalanine, tyrosine and tryptophan biosynthesis'	'3-hydroxy-L-kynurenine[c] + AKG[c] => 4-(2-amino-3-hydroxyphenyl)-2,4-dioxobutanoate[c] + glutamate[c]'	0		0	0
'MAR04246'	'Phenylalanine, tyrosine and tryptophan biosynthesis'	'3-hydroxy-L-kynurenine[c] + AKG[c] <=> glutamate[c] + H2O[c] + xanthurenate[c]'	0		0	0
'MAR06713'	'Phenylalanine, tyrosine and tryptophan biosynthesis'	'H2O[c] + O2[c] + tryptamine[c] => H+[c] + H2O2[c] + indole-3-acetaldehyde[c] + NH3[c]'	0		0	0
'MAR06714'	'Phenylalanine, tyrosine and tryptophan biosynthesis'	'H2O[c] + indole-3-acetaldehyde[c] + NAD+[c] => 2 H+[c] + indoleacetate[c] + NADH[c]'	0		0	0
'MAR06716'	'Phenylalanine, tyrosine and tryptophan biosynthesis'	'5-hydroxy-L-tryptophan[c] + O2[c] => 5-hydroxy-N-formylkynurenine[c]'	0		0	0
'MAR06717'	'Phenylalanine, tyrosine and tryptophan biosynthesis'	'5-hydroxy-N-formylkynurenine[c] + H2O[c] => 5-hydroxykynurenine[c] + formate[c] + H+[c]'	0		0	0
'MAR06718'	'Phenylalanine, tyrosine and tryptophan biosynthesis'	'5-hydroxykynurenine[c] + H+[c] => 5-hydroxykynurenamine[c] + CO2[c]'	0		0	0
'MAR06719'	'Phenylalanine, tyrosine and tryptophan biosynthesis'	'5-hydroxykynurenamine[c] + O2[c] => 4,6-dihydroxyquinoline[c] + H+[c] + H2O2[c] + NH3[c]'	0		0	0
'MAR06725'	'Phenylalanine, tyrosine and tryptophan biosynthesis'	'AKG[c] + phenylalanine[c] <=> glutamate[c] + phenylpyruvate[c]'	-0.00167813		-0.0099437	0.00286739
'MAR06730'	'Phenylalanine, tyrosine and tryptophan biosynthesis'	'L-dopa[c] + SAM[c] => 3-O-methyldopa[c] + H+[c] + SAH[c]'	0		0	0
'MAR06734'	'Phenylalanine, tyrosine and tryptophan biosynthesis'	'H2O[c] + salsolinol[c] <=> acetaldehyde[c] + dopamine[c]'	-0.01		-0.01	0
'MAR06736'	'Phenylalanine, tyrosine and tryptophan biosynthesis'	'salsolinol[c] + SAM[c] => H+[c] + N-methylsalsolinol[c] + SAH[c]'	0.01		0	0.01
'MAR06741'	'Phenylalanine, tyrosine and tryptophan biosynthesis'	'ascorbate[c] + dopamine[c] + O2[c] => dehydroascorbic acid[c] + H2O[c] + noradrenaline[c]'	8.24225e-12		0	0.01
'MAR06745'	'Phenylalanine, tyrosine and tryptophan biosynthesis'	'adrenaline[c] + H2O[c] + O2[c] => 3,4-dihydroxymandelaldehyde[c] + H2O2[c] + methylamine[c]'	0.00416934		0	0.01
'MAR06746'	'Phenylalanine, tyrosine and tryptophan biosynthesis'	'adrenaline[c] + SAM[c] => H+[c] + L-metanephrine[c] + SAH[c]'	0.00208467		0	0.01
'MAR06747'	'Phenylalanine, tyrosine and tryptophan biosynthesis'	'H2O[c] + L-metanephrine[c] + O2[c] => 3-methoxy-4-hydroxyphenylglycolaldehyde[c] + H2O2[c] + methylamine[c]'	0.00208467		0	0.01
'MAR06748'	'Phenylalanine, tyrosine and tryptophan biosynthesis'	'3-methoxy-4-hydroxyphenylglycolaldehyde[c] + H2O[c] + NAD+[c] => 2 H+[c] + NADH[c] + vanillylmandelate[c]'	6.2454e-12		0	0.03
'MAR06749'	'Phenylalanine, tyrosine and tryptophan biosynthesis'	'3-methoxy-4-hydroxyphenylglycolaldehyde[c] + H2O[c] + NADP+[c] => 2 H+[c] + NADPH[c] + vanillylmandelate[c]'	0.00208467		0	0.03
'MAR06750'	'Phenylalanine, tyrosine and tryptophan biosynthesis'	'noradrenaline[c] + SAM[c] => H+[c] + normetanephrine[c] + SAH[c]'	4.13432e-12		0	0.02
'MAR06751'	'Phenylalanine, tyrosine and tryptophan biosynthesis'	'H2O[c] + normetanephrine[c] + O2[c] => 3-methoxy-4-hydroxyphenylglycolaldehyde[c] + H+[c] + H2O2[c] + NH3[c]'	4.13432e-12		0	0.02
'MAR06752'	'Phenylalanine, tyrosine and tryptophan biosynthesis'	'H2O[c] + noradrenaline[c] + O2[c] => 3,4-dihydroxymandelaldehyde[c] + H+[c] + H2O2[c] + NH3[c]'	2.01777e-12		0	0.02
'MAR06753'	'Phenylalanine, tyrosine and tryptophan biosynthesis'	'3,4-dihydroxymandelaldehyde[c] + H2O[c] + NAD+[c] => 3,4-dihydroxymandelate[c] + 2 H+[c] + NADH[c]'	6.03469e-12		0	0.03
'MAR06754'	'Phenylalanine, tyrosine and tryptophan biosynthesis'	'3,4-dihydroxymandelaldehyde[c] + H2O[c] + NADP+[c] => 3,4-dihydroxymandelate[c] + 2 H+[c] + NADPH[c]'	0.00416934		0	0.03
'MAR06755'	'Phenylalanine, tyrosine and tryptophan biosynthesis'	'3,4-dihydroxymandelate[c] + SAM[c] <=> H+[c] + SAH[c] + vanillylmandelate[c]'	-0.00208467		-0.03	0
'MAR06756'	'Phenylalanine, tyrosine and tryptophan biosynthesis'	'3,4-dihydroxymandelaldehyde[c] + H+[c] + NADH[c] <=> 3,4-dihydroxyphenylethyleneglycol[c] + NAD+[c]'	0		0	0
'MAR06758'	'Phenylalanine, tyrosine and tryptophan biosynthesis'	'dopamine[c] + H2O[c] + O2[c] => 3,4-dihydroxyphenylacetaldehyde[c] + H+[c] + H2O2[c] + NH3[c]'	3.71571e-12		0	0.01
'MAR06760'	'Phenylalanine, tyrosine and tryptophan biosynthesis'	'3,4-dihydroxyphenylacetaldehyde[c] + H2O[c] + NAD+[c] => 3,4-dihydroxyphenylacetate[c] + 2 H+[c] + NADH[c]'	1.69028e-12		0	0.01
'MAR06761'	'Phenylalanine, tyrosine and tryptophan biosynthesis'	'3,4-dihydroxyphenylacetaldehyde[c] + H2O[c] + NADP+[c] => 3,4-dihydroxyphenylacetate[c] + 2 H+[c] + NADPH[c]'	2.21581e-12		0	0.01
'MAR06762'	'Phenylalanine, tyrosine and tryptophan biosynthesis'	'3,4-dihydroxyphenylacetate[c] + SAM[c] => H+[c] + homovanillate[c] + SAH[c]'	0		0	0
'MAR06763'	'Phenylalanine, tyrosine and tryptophan biosynthesis'	'dopamine[c] + SAM[c] => 3-methoxytyramine[c] + H+[c] + SAH[c]'	0		0	0
'MAR06764'	'Phenylalanine, tyrosine and tryptophan biosynthesis'	'3-methoxytyramine[c] + H2O[c] + O2[c] => 3-methoxy-4-hydroxyphenylacetaldehyde[c] + H+[c] + H2O2[c] + NH3[c]'	0		0	0
'MAR06766'	'Phenylalanine, tyrosine and tryptophan biosynthesis'	'3-methoxy-4-hydroxyphenylacetaldehyde[c] + H2O[c] + NAD+[c] => 2 H+[c] + homovanillate[c] + NADH[c]'	0		0	0
'MAR06767'	'Phenylalanine, tyrosine and tryptophan biosynthesis'	'3-methoxy-4-hydroxyphenylacetaldehyde[c] + H2O[c] + NADP+[c] => 2 H+[c] + homovanillate[c] + NADPH[c]'	0		0	0
'MAR06768'	'Phenylalanine, tyrosine and tryptophan biosynthesis'	'AKG[c] + tyrosine[c] => 4-hydroxyphenylpyruvate[c] + glutamate[c]'	0		0	0
'MAR06774'	'Phenylalanine, tyrosine and tryptophan biosynthesis'	'homogentisate[c] + O2[c] => 4-maleylacetoacetate[c] + H+[c]'	0.00319338		0	0.01
'MAR06776'	'Phenylalanine, tyrosine and tryptophan biosynthesis'	'4-maleylacetoacetate[c] => fumarylacetoacetate[c]'	0.00319338		0	0.01
'MAR06778'	'Phenylalanine, tyrosine and tryptophan biosynthesis'	'fumarylacetoacetate[c] + H2O[c] => acetoacetate[c] + fumarate[c] + H+[c]'	0.00319338		0	0.01
'MAR06789'	'Phenylalanine, tyrosine and tryptophan biosynthesis'	'H2O[c] + O2[c] + tyramine[c] => 4-hydroxyphenylacetaldehyde[c] + H+[c] + H2O2[c] + NH3[c]'	0		0	0
'MAR06790'	'Phenylalanine, tyrosine and tryptophan biosynthesis'	'4-hydroxyphenylacetaldehyde[c] + H2O[c] + NAD+[c] => 4-hydroxyphenylacetate[c] + 2 H+[c] + NADH[c]'	0		0	0
'MAR06791'	'Phenylalanine, tyrosine and tryptophan biosynthesis'	'4-hydroxyphenylacetaldehyde[c] + H2O[c] + NADP+[c] => 4-hydroxyphenylacetate[c] + 2 H+[c] + NADPH[c]'	0		0	0
'MAR06808'	'Phenylalanine, tyrosine and tryptophan biosynthesis'	'dopamine[c] + H2O2[c] => dopamine-O-quinone[c] + 2 H2O[c]'	5.00638e-13		0	0.01
'MAR06811'	'Phenylalanine, tyrosine and tryptophan biosynthesis'	'5-S-glutathionyl-dopamine[c] <=> dopamine-O-quinone[c] + GSH[c]'	-3.04061e-13		-0.01	0
'MAR06813'	'Phenylalanine, tyrosine and tryptophan biosynthesis'	'dopamine-O-quinone[c] + H2O2[c] => dopaminochrome[c] + H+[c] + 2 H2O[c]'	1.90385e-13		0	0
'MAR06817'	'Phenylalanine, tyrosine and tryptophan biosynthesis'	'dopaminochrome[c] + H+[c] + NADPH[c] <=> leukoaminochrome[c] + NADP+[c]'	6.1929e-15		0	0
'MAR06826'	'Phenylalanine, tyrosine and tryptophan biosynthesis'	'3,3-diiodo-L-thyronine[c] + iodide[c] + NADP+[c] <=> NADPH[c] + triiodothyronine[c]'	-1.67506e-11		-0.02	1.60447
'MAR06829'	'Phenylalanine, tyrosine and tryptophan biosynthesis'	'3,3-diiodo-L-thyronine[c] + PAPS[c] => 3,3-diiodo-L-thyronine-4-O-sulfate[c] + H+[c] + PAP[c]'	3.51147e-13		0	1.59446
'MAR06831'	'Phenylalanine, tyrosine and tryptophan biosynthesis'	'3,3-diiodo-L-thyronine-4-O-sulfate[c] + H2O[c] => 3,3-diiodo-L-thyronine[c] + H+[c] + sulfate[c]'	3.51147e-13		0	1.59446
'MAR06834'	'Phenylalanine, tyrosine and tryptophan biosynthesis'	'3,3-diiodo-L-thyronine[c] + iodide[c] + NADP+[c] <=> NADPH[c] + reverse triiodthyronine[c]'	1.67872e-11		-1.60447	0.02
'MAR06839'	'Phenylalanine, tyrosine and tryptophan biosynthesis'	'3,5,3-triiodothyronine-4-sulfate[c] + H2O[c] => H+[c] + reverse triiodthyronine[c] + sulfate[c]'	3.51499e-13		0	1.59447
'MAR06841'	'Phenylalanine, tyrosine and tryptophan biosynthesis'	'3,5-diiodo-L-thyronine[r] + iodide[r] + NADP+[r] <=> NADPH[r] + triiodothyronine[r]'	0		0	0
'MAR06844'	'Phenylalanine, tyrosine and tryptophan biosynthesis'	'3,5-diiodo-L-thyronine[c] + PAPS[c] => 3,5-diiodo-L-thyronine-4-O-sulfate[c] + H+[c] + PAP[c]'	3.51147e-13		0	1.59446
'MAR06845'	'Phenylalanine, tyrosine and tryptophan biosynthesis'	'3,5-diiodo-L-thyronine-4-O-sulfate[c] + H2O[c] => 3,5-diiodo-L-thyronine[c] + H+[c] + sulfate[c]'	3.51147e-13		0	1.59446
'MAR06849'	'Phenylalanine, tyrosine and tryptophan biosynthesis'	'3,5-diiodo-L-thyronine[r] + NADPH[r] <=> 3-monoiodo-L-thyronine[r] + iodide[r] + NADP+[r]'	0		0	0
'MAR06850'	'Phenylalanine, tyrosine and tryptophan biosynthesis'	'3-monoiodo-L-thyronine[c] + PAPS[c] => 3-monoiodo-L-thyronine-4-O-sulfate[c] + H+[c] + PAP[c]'	3.51147e-13		0	1.59446
'MAR06851'	'Phenylalanine, tyrosine and tryptophan biosynthesis'	'3-monoiodo-L-thyronine-4-O-sulfate[c] + H2O[c] => 3-monoiodo-L-thyronine[c] + H+[c] + sulfate[c]'	3.51147e-13		0	1.59446
'MAR06854'	'Phenylalanine, tyrosine and tryptophan biosynthesis'	'iodide[c] + NADP+[c] + triiodothyronine[c] <=> NADPH[c] + thyroxine[c]'	-2.72574e-12		-0.01	0
'MAR06876'	'Phenylalanine, tyrosine and tryptophan biosynthesis'	'2-carboxy-2,3-dihydro-5,6-dihydroxyindole[c] + L-dopaquinone[c] <=> L-dopa[c] + L-dopachrome[c]'	-3.53336e-13		-0.01	0
'MAR06883'	'Phenylalanine, tyrosine and tryptophan biosynthesis'	'5-S-glutathionyl-L-dopa[c] <=> GSH[c] + L-dopaquinone[c]'	-3.53336e-13		-0.01	0
'MAR07628'	'Phenylalanine, tyrosine and tryptophan biosynthesis'	'O2[c] + phenylalanine[c] => 2-phenylacetamide[c] + CO2[c] + H2O[c]'	1.8633e-13		0	0
'MAR07756'	'Phenylalanine, tyrosine and tryptophan biosynthesis'	'2-phenylacetamide[c] + H2O[c] => H+[c] + NH3[c] + phenylacetate[c]'	1.8633e-13		0	0
'MAR08539'	'Phenylalanine, tyrosine and tryptophan biosynthesis'	'O2[c] + phenylalanine[c] + tetrahydrobiopterin[c] => 4alpha-hydroxytetrahydrobiopterin[c] + tyrosine[c]'	0.00151517		0	0.0128111
'MAR03875'	'Cysteine and methionine metabolism'	'ATP[c] + H2O[c] + methionine[c] => Pi[c] + PPi[c] + SAM[c]'	2.10202e-12		0	1.61106
'MAR03877'	'Cysteine and methionine metabolism'	'H2O[c] + SAH[c] => adenosine[c] + homocysteine[c]'	1.10987e-12		0	1.61106
'MAR03879'	'Cysteine and methionine metabolism'	'homocysteine[c] + serine[c] => H2O[c] + L-cystathionine[c]'	4.51121e-13		0	0.0193543
'MAR03881'	'Cysteine and methionine metabolism'	'H2O[c] + L-cystathionine[c] => 2-oxobutyrate[c] + cysteine[c] + H+[c] + NH3[c]'	4.51121e-13		0	0.0193543
'MAR03912'	'Cysteine and methionine metabolism'	'AKG[c] + cysteine[c] <=> glutamate[c] + mercaptopyruvate[c]'	6.19285e-15		0	0
'MAR03917'	'Cysteine and methionine metabolism'	'5-methyl-THF[c] + homocysteine[c] => H+[c] + methionine[c] + THF[c]'	6.2313e-13		0	1.61106
'MAR03919'	'Cysteine and methionine metabolism'	'H2O[c] + N-acetylmethionine[c] <=> acetate[c] + methionine[c]'	0.000645746		-0.00935425	0.01
'MAR03920'	'Cysteine and methionine metabolism'	'H2O[c] + homocysteine-thiolactone[c] <=> H+[c] + homocysteine[c]'	0		0	0
'MAR03928'	'Cysteine and methionine metabolism'	'H+[c] + mercaptopyruvate[c] + sulfite[c] => H2S2O3[c] + pyruvate[c]'	0		0	0
'MAR03995'	'Cysteine and methionine metabolism'	'cystine[c] + H+[c] + NADPH[c] <=> 2 cysteine[c] + NADP+[c]'	0.0045		0.0045	0.0045
'MAR04189'	'Cysteine and methionine metabolism'	'H2O[m] + O2[m] + sulfite[m] => H2O2[m] + sulfate[m]'	3.26752e-13		0	0.775792
'MAR04302'	'Cysteine and methionine metabolism'	'cysteine[c] + H2O[c] => 2 H+[c] + H2S[c] + NH3[c] + pyruvate[c]'	3.40323e-12		0	1000
'MAR04323'	'Cysteine and methionine metabolism'	'H+[c] + H2S[c] + serine[c] => cysteine[c] + H2O[c]'	1.60322e-12		0	0.827482
'MAR05381'	'Cysteine and methionine metabolism'	'PAPS[c] + thioredoxin[c] => 2 H+[c] + oxidized thioredoxin[c] + PAP[c] + sulfite[c]'	3.7844e-13		0	0.867061
'MAR05385'	'Cysteine and methionine metabolism'	'methylthioribose-1p[c] => S-methyl-5-thio-D-ribulose-1-phosphate[c]'	1.9328e-12		0	0.334176
'MAR05386'	'Cysteine and methionine metabolism'	'S-methyl-5-thio-D-ribulose-1-phosphate[c] => 2,3-diketo-5-methylthiopentyl-1-phosphate[c] + H2O[c]'	1.9328e-12		0	0.334176
'MAR05387'	'Cysteine and methionine metabolism'	'2,3-diketo-5-methylthiopentyl-1-phosphate[c] + H2O[c] => 1,2-dihydroxy-5-(methylthio)pent-1-en-3-one[c] + Pi[c]'	1.9328e-12		0	0.334176
'MAR05389'	'Cysteine and methionine metabolism'	'1,2-dihydroxy-5-(methylthio)pent-1-en-3-one[c] + O2[c] => 4-methylthio-2-oxobutanoic acid[c] + formate[c] + 2 H+[c]'	1.9328e-12		0	0.334176
'MAR06515'	'Cysteine and methionine metabolism'	'mercaptopyruvate[c] + sulfite[c] => pyruvate[c] + thiosulfate[c]'	1.90384e-13		0	0
'MAR06518'	'Cysteine and methionine metabolism'	'hydrogen-cyanide[c] + mercaptopyruvate[c] => H+[c] + pyruvate[c] + thiocyanate[c]'	0		0	0
'MAR06519'	'Cysteine and methionine metabolism'	'3-mercaptolactate[c] + NAD+[c] <=> H+[c] + mercaptopyruvate[c] + NADH[c]'	0		0	0
'MAR06520'	'Cysteine and methionine metabolism'	'hydrogen-cyanide[m] + thiosulfate[m] <=> H+[m] + sulfite[m] + thiocyanate[m]'	0		0	0
'MAR08066'	'Cysteine and methionine metabolism'	'3-sulfopyruvate[c] + glutamate[c] <=> AKG[c] + L-cysteate[c]'	0		0	0
'MAR08067'	'Cysteine and methionine metabolism'	'3-sulfopyruvate[m] + glutamate[m] <=> AKG[m] + L-cysteate[m]'	0		0	0
'MAR08068'	'Cysteine and methionine metabolism'	'(S)-3-sulfolactate[c] + NAD+[c] <=> 3-sulfopyruvate[c] + H+[c] + NADH[c]'	0		0	0
'MAR08069'	'Cysteine and methionine metabolism'	'(S)-3-sulfolactate[m] + NAD+[m] <=> 3-sulfopyruvate[m] + H+[m] + NADH[m]'	0		0	0
'MAR03868'	'Glutathione metabolism'	'GSSG[c] + H+[c] + NADH[c] => 2 GSH[c] + NAD+[c]'	0.0452016		0	0.536451
'MAR03869'	'Glutathione metabolism'	'GSSG[m] + H+[m] + NADH[m] => 2 GSH[m] + NAD+[m]'	4.82372e-12		0	0.530874
'MAR03933'	'Glutathione metabolism'	'formylglutathione[c] + H+[c] + NADH[c] <=> hydroxymethylglutathione[c] + NAD+[c]'	-5.06054e-13		-1000	1000
'MAR03937'	'Glutathione metabolism'	'formylglutathione[c] + H2O[c] => formate[c] + GSH[c] + H+[c]'	1.72607e-12		0	0.01
'MAR04116'	'Glutathione metabolism'	'2 GSH[c] + H2O2[c] => GSSG[c] + 2 H2O[c]'	0.0452021		0	0.536453
'MAR04120'	'Glutathione metabolism'	'2 GSH[s] + H2O2[s] => GSSG[s] + 2 H2O[s]'	4.57658e-12		0	0.025
'MAR04121'	'Glutathione metabolism'	'2 GSH[m] + H2O2[m] => GSSG[m] + 2 H2O[m]'	8.9391e-12		0	0.530874
'MAR04175'	'Glutathione metabolism'	'GSH[c] + H2O[c] => cys-gly[c] + glutamate[c]'	0.0099001		0	1.99987
'MAR04176'	'Glutathione metabolism'	'GSH[s] + H2O[s] => cys-gly[s] + glutamate[s]'	6.81637e-12		0	2.00371
'MAR04324'	'Glutathione metabolism'	'ATP[c] + cysteine[c] + glutamate[c] => ADP[c] + gamma-glutamyl-cysteine[c] + H+[c] + Pi[c]'	3.58118e-13		0	1.99791
'MAR04326'	'Glutathione metabolism'	'ATP[c] + gamma-glutamyl-cysteine[c] + glycine[c] => ADP[c] + GSH[c] + H+[c] + Pi[c]'	3.58118e-13		0	1.99791
'MAR04328'	'Glutathione metabolism'	'cys-gly[c] + H2O[c] => cysteine[c] + glycine[c]'	0.0099001		0	2.00802
'MAR04329'	'Glutathione metabolism'	'cys-gly[s] + H2O[s] => cysteine[s] + glycine[s]'	2.84229e-11		0	2.00802
'MAR04708'	'Glutathione metabolism'	'gamma-glutamyl-cysteine[c] => 5-oxoproline[c] + cysteine[c]'	0		0	0
'MAR08769'	'Glutathione metabolism'	'alanine[c] + GSH[c] => (5-L-glutamyl)-L-amino acid[s] + cys-gly[s]'	5.76534e-12		0	0.443228
'MAR08770'	'Glutathione metabolism'	'(5-L-glutamyl)-L-amino acid[s] => 5-oxoproline[c] + alanine[c]'	0		0	0
'MAR04078'	'Beta-alanine metabolism'	'H2O[c] + O2[c] + spermine[c] => 3-amino-propanal[c] + H2O2[c] + spermidine[c]'	7.54751e-13		0	0.291057
'MAR04079'	'Beta-alanine metabolism'	'3-amino-propanal[c] + H2O[c] + NADP+[c] => beta-alanine[c] + 2 H+[c] + NADPH[c]'	4.90774e-13		0	0.291057
'MAR04174'	'Beta-alanine metabolism'	'aspartate[c] + H+[c] => beta-alanine[c] + CO2[c]'	6.71348e-13		0	1.96424
'MAR04330'	'Beta-alanine metabolism'	'3-oxopropanoate[m] + glutamate[m] <=> AKG[m] + beta-alanine[m]'	-0.0664063		-1.97434	0
'MAR04347'	'Beta-alanine metabolism'	'3-ureidopropionate[c] + H+[c] + H2O[c] => beta-alanine[c] + CO2[c] + NH3[c]'	0.0664063		0	0.81311
'MAR04425'	'Beta-alanine metabolism'	'ATP[c] + beta-alanine[c] + histidine[c] => AMP[c] + carnosine[c] + H+[c] + PPi[c]'	4.63984e-13		0	2.40649
'MAR04427'	'Beta-alanine metabolism'	'carnosine[c] + H2O[c] => beta-alanine[c] + histidine[c]'	4.63984e-13		0	2.40649
'MAR04689'	'Beta-alanine metabolism'	'4-aminobutanal[c] + H2O[c] + NAD+[c] => 4-aminobutyrate[c] + 2 H+[c] + NADH[c]'	3.69006e-13		0	0.271124
'MAR04735'	'Beta-alanine metabolism'	'acrylyl-CoA[m] + H2O[m] <=> 3-hydroxypropionyl-CoA[m]'	2.67953e-12		0	0.145097
'MAR07993'	'Beta-alanine metabolism'	'3-amino-propanal[c] + H2O[c] + NAD+[c] => beta-alanine[c] + 2 H+[c] + NADH[c]'	4.54362e-13		0	0.291057
'MAR07128'	'Metabolism of other amino acids'	'ATP[c] + H+[c] + selenate[c] => adenylylselenate[c] + PPi[c]'	0		0	0
'MAR07129'	'Metabolism of other amino acids'	'adenylylselenate[c] + ATP[c] => 3-phosphoadenylylselenate[c] + ADP[c] + H+[c]'	0		0	0
'MAR07131'	'Metabolism of other amino acids'	'4 H+[c] + 3 NADPH[c] + selenite[c] <=> 3 H2O[c] + 3 NADP+[c] + selenide[c]'	0		0	0
'MAR07137'	'Metabolism of other amino acids'	'H2O[c] + selenomethionine[c] <=> 2-oxobutyrate[c] + H+[c] + methaneselenol[c] + NH3[c]'	0		0	0
'MAR07647'	'Metabolism of other amino acids'	'D-alanine[p] + H2O[p] + O2[p] => H+[p] + H2O2[p] + NH3[p] + pyruvate[p]'	0		0	0
'MAR03748'	'Valine, leucine, and isoleucine metabolism'	'3-methyl-2-oxobutyrate[m] + CoA[m] + NAD+[m] => CO2[m] + isobutyryl-CoA[m] + NADH[m]'	0		0	0
'MAR03751'	'Valine, leucine, and isoleucine metabolism'	'isobutyryl-CoA[m] + ubiquinone[m] => methacrylyl-CoA[m] + ubiquinol[m]'	0.0100423		0	1000
'MAR03753'	'Valine, leucine, and isoleucine metabolism'	'H2O[m] + methacrylyl-CoA[m] => 3-hydroxyisobutyryl-CoA[m]'	1.9039e-13		0	0
'MAR03755'	'Valine, leucine, and isoleucine metabolism'	'3-hydroxyisobutyryl-CoA[m] + H2O[m] => 3-hydroxyisobutyrate[m] + CoA[m] + H+[m]'	1.9039e-13		0	0
'MAR03759'	'Valine, leucine, and isoleucine metabolism'	'2-methyl-3-oxopropanoate[m] + H2O[m] + NAD+[m] => 2 H+[m] + methylmalonate[m] + NADH[m]'	0		0	0
'MAR03763'	'Valine, leucine, and isoleucine metabolism'	'CoA[m] + H+[m] + methylmalonate[m] => (R)-methylmalonyl-CoA[m] + H2O[m]'	0		0	0
'MAR03767'	'Valine, leucine, and isoleucine metabolism'	'4-methyl-2-oxopentanoate[m] + CoA[m] + NAD+[m] => CO2[m] + isovaleryl-CoA[m] + NADH[m]'	0		0	0
'MAR03769'	'Valine, leucine, and isoleucine metabolism'	'3-methylcrotonyl-CoA[m] + ubiquinol[m] <=> isovaleryl-CoA[m] + ubiquinone[m]'	-0.0100423		-1000	1000
'MAR03773'	'Valine, leucine, and isoleucine metabolism'	'3-methylcrotonyl-CoA[m] + ATP[m] + HCO3-[m] => 3-methylglutaconyl-CoA[m] + ADP[m] + H+[m] + Pi[m]'	1.90384e-13		0	0
'MAR03775'	'Valine, leucine, and isoleucine metabolism'	'3-methylglutaconyl-CoA[m] + H2O[m] <=> HMG-CoA[m]'	6.19254e-15		0	0
'MAR03780'	'Valine, leucine, and isoleucine metabolism'	'2-oxo-3-methylvalerate[m] + CoA[m] + NAD+[m] => 2-methylbutyryl-CoA[m] + CO2[m] + NADH[m]'	0		0	0
'MAR03783'	'Valine, leucine, and isoleucine metabolism'	'2-methylbutyryl-CoA[m] + ubiquinone[m] <=> tiglyl-CoA[m] + ubiquinol[m]'	0.0100423		-1000	1000
'MAR03785'	'Valine, leucine, and isoleucine metabolism'	'H2O[m] + tiglyl-CoA[m] => (S)-3-hydroxy-2-methylbutyryl-CoA[m]'	1.90384e-13		0	0
'MAR03792'	'Valine, leucine, and isoleucine metabolism'	'2-methyl-3-oxopropanoate[m] + glutamate[m] <=> AKG[m] + D-3-amino-isobutanoate[m]'	-0.0196685		-1000	1000
'MAR03796'	'Valine, leucine, and isoleucine metabolism'	'AMP[m] + H+[m] + propanoyl-CoA[m] <=> CoA[m] + propinol adenylate[m]'	-6.10508e-14		-1000	1000
'MAR03823'	'Valine, leucine, and isoleucine metabolism'	'(S)-3-hydroxy-2-methylbutyryl-CoA[m] + NAD+[m] <=> 2-methylacetoacetyl-CoA[m] + H+[m] + NADH[m]'	6.19261e-15		0	0
'MAR06416'	'Valine, leucine, and isoleucine metabolism'	'3-methyl-2-oxobutyrate[m] + H+[m] + lipoamide[m] => CO2[m] + S-(2-methylpropanoyl)-dihydrolipoamide[m]'	0		0	0
'MAR03988'	'Amino sugar and nucleotide sugar metabolism'	'chitobiose[l] + H2O[l] => 2 N-acetylglucosamine[l]'	0		0	0
'MAR04124'	'Amino sugar and nucleotide sugar metabolism'	'H+[r] + UDP-glucuronate[r] => CO2[r] + UDP-xylose[r]'	0		0	0
'MAR04158'	'Amino sugar and nucleotide sugar metabolism'	'H+[c] + N-acetylglucosamine-1-phosphate[c] + UTP[c] => PPi[c] + UDP-N-acetylglucosamine[c]'	0.000287011		0.000287011	2.40678
'MAR04159'	'Amino sugar and nucleotide sugar metabolism'	'UDP-N-acetyl-D-galactosamine[c] <=> UDP-N-acetylglucosamine[c]'	0		0	0
'MAR04299'	'Amino sugar and nucleotide sugar metabolism'	'glucosamine-6-phosphate[c] + H2O[c] => fructose-6-phosphate[c] + H+[c] + NH3[c]'	4.01029e-12		0	4.00022
'MAR04300'	'Amino sugar and nucleotide sugar metabolism'	'fructose-6-phosphate[c] + glutamine[c] => glucosamine-6-phosphate[c] + glutamate[c]'	0.00028701		0	3.99022
'MAR04494'	'Amino sugar and nucleotide sugar metabolism'	'ATP[c] + glucosamine[c] => ADP[c] + glucosamine-6-phosphate[c] + H+[c]'	2.90977e-12		0	0.01
'MAR04524'	'Amino sugar and nucleotide sugar metabolism'	'ATP[c] + N-acetylglucosamine[c] => ADP[c] + H+[c] + N-acetylglucosamine-6-phosphate[c]'	7.06246e-12		0	2.40677
'MAR04525'	'Amino sugar and nucleotide sugar metabolism'	'H2O[r] + UDP-N-acetylglucosamine[r] => H+[r] + N-acetyl-D-mannosamine[r] + UDP[r]'	0		0	0
'MAR04526'	'Amino sugar and nucleotide sugar metabolism'	'H2O[c] + UDP-N-acetylglucosamine[c] => H+[c] + N-acetyl-D-mannosamine[c] + UDP[c]'	5.69208e-13		0	2.40648
'MAR04527'	'Amino sugar and nucleotide sugar metabolism'	'N-acetyl-D-mannosamine[c] <=> N-acetylglucosamine[c]'	3.85017e-13		0	2.40649
'MAR04528'	'Amino sugar and nucleotide sugar metabolism'	'ATP[c] + N-acetyl-D-mannosamine[c] => ADP[c] + H+[c] + N-acetylmannosamine-6-phosphate[c]'	0		0	0
'MAR04529'	'Amino sugar and nucleotide sugar metabolism'	'H2O[c] + N-acetylmannosamine-6-phosphate[c] + PEP[c] => N-acetylneuraminate-9-phosphate[c] + Pi[c]'	0		0	0
'MAR04532'	'Amino sugar and nucleotide sugar metabolism'	'CMP-neuNGc[c] + PPi[c] <=> CTP[c] + neungc[c]'	0		0	0
'MAR04536'	'Amino sugar and nucleotide sugar metabolism'	'CMP-N-acetylneuraminate[n] + PPi[n] <=> CTP[n] + N-acetylneuraminate[n]'	0		0	0
'MAR04628'	'Amino sugar and nucleotide sugar metabolism'	'acetyl-CoA[c] + glucosamine-6-phosphate[c] => CoA[c] + H+[c] + N-acetylglucosamine-6-phosphate[c]'	0.000287011		0	0.000287011
'MAR04631'	'Amino sugar and nucleotide sugar metabolism'	'N-acetylglucosamine-6-phosphate[c] => N-acetylglucosamine-1-phosphate[c]'	0.000287011		0.000287011	2.40678
'MAR08371'	'Amino sugar and nucleotide sugar metabolism'	'H2O[c] + mannose-6-phosphate[c] + PEP[c] => 3-deoxy-D-glycero-D-galacto-2-nonulosonic acid-9-phosphate[c] + Pi[c]'	0		0	0
'MAR08373'	'Amino sugar and nucleotide sugar metabolism'	'N-acetyl-D-mannosamine[c] + pyruvate[c] <=> N-acetylneuraminate[c]'	6.19285e-15		0	0
'MAR08375'	'Amino sugar and nucleotide sugar metabolism'	'chitin-component[c] + H2O[c] => N-acetylglucosamine[c]'	6.68364e-12		0	0.000287011
'MAR08377'	'Amino sugar and nucleotide sugar metabolism'	'CTP[c] + N-acetylneuraminate[c] => CMP-N-acetylneuraminate[c] + PPi[c]'	2.33124e-12		0	2.40649
'MAR05130'	'Aminoacyl-tRNA biosynthesis'	'ATP[c] + tRNA(tyr)[c] + tyrosine[c] => AMP[c] + L-tyrosyl-tRNA(tyr)[c] + PPi[c]'	0.00435224		0.00435224	0.031356
'MAR05131'	'Aminoacyl-tRNA biosynthesis'	'alanine[c] + ATP[c] + tRNA(ala)[c] => AMP[c] + L-alanyl-tRNA(ala)[c] + PPi[c]'	0.0136345		0.0136345	0.0886317
'MAR05132'	'Aminoacyl-tRNA biosynthesis'	'arginine[c] + ATP[c] + tRNA(arg)[c] => AMP[c] + L-arginyl-tRNA(arg)[c] + PPi[c]'	0.00687135		0.00687135	0.0390131
'MAR05133'	'Aminoacyl-tRNA biosynthesis'	'asparagine[c] + ATP[c] + tRNA(asn)[c] => AMP[c] + L-asparaginyl-tRNA(asn)[c] + PPi[c]'	0.00464708		0.00464708	0.0399597
'MAR05134'	'Aminoacyl-tRNA biosynthesis'	'aspartate[c] + ATP[c] + tRNA(asp)[c] => AMP[c] + L-aspartyl-tRNA(asp)[c] + PPi[c]'	0.00839001		0.00839001	0.0551272
'MAR05135'	'Aminoacyl-tRNA biosynthesis'	'ATP[c] + cysteine[c] + tRNA(cys)[c] => AMP[c] + L-cysteinyl-tRNA(cys)[c] + PPi[c]'	0.00597835		0.00597835	0.0476433
'MAR05136'	'Aminoacyl-tRNA biosynthesis'	'ATP[c] + glutamine[c] + tRNA(gln)[c] => AMP[c] + L-glutaminyl-tRNA(gln)[c] + PPi[c]'	0.00538687		0.00538687	0.0291956
'MAR05137'	'Aminoacyl-tRNA biosynthesis'	'ATP[c] + glutamate[c] + tRNA(glu)[c] => AMP[c] + L-glutamyl-tRNA(glu)[c] + PPi[c]'	0.0133859		0.0133859	0.0871924
'MAR05138'	'Aminoacyl-tRNA biosynthesis'	'ATP[c] + glycine[c] + tRNA(gly)[c] => AMP[c] + glycyl-tRNA(gly)[c] + PPi[c]'	0.00619947		0.00619947	0.060207
'MAR05139'	'Aminoacyl-tRNA biosynthesis'	'ATP[c] + histidine[c] + tRNA(his)[c] => AMP[c] + L-histidyl-tRNA(his)[c] + PPi[c]'	0.00361245		0.00361245	0.023346
'MAR05140'	'Aminoacyl-tRNA biosynthesis'	'ATP[c] + isoleucine[c] + tRNA(ile)[c] => AMP[c] + L-isoleucyl-tRNA(ile)[c] + PPi[c]'	0.0039437		0.0039437	0.0195227
'MAR05141'	'Aminoacyl-tRNA biosynthesis'	'ATP[c] + leucine[c] + tRNA(leu)[c] => AMP[c] + L-leucyl-tRNA(leu)[c] + PPi[c]'	0.0144437		0.0144437	0.090631
'MAR05142'	'Aminoacyl-tRNA biosynthesis'	'ATP[c] + lysine[c] + tRNA(lys)[c] => AMP[c] + L-lysyl-tRNA(lys)[c] + PPi[c]'	0.012718		0.012718	0.0841439
'MAR05143'	'Aminoacyl-tRNA biosynthesis'	'ATP[c] + methionine[c] + tRNA(met)[c] => AMP[c] + L-methionyl-tRNA(met)[c] + PPi[c]'	0.00232532		0.00232532	0.0127113
'MAR05145'	'Aminoacyl-tRNA biosynthesis'	'ATP[c] + phenylalanine[c] + tRNA(phe)[c] => AMP[c] + L-phenylalanyl-tRNA(phe)[c] + PPi[c]'	0.00710556		0.00710556	0.0487707
'MAR05146'	'Aminoacyl-tRNA biosynthesis'	'ATP[c] + proline[c] + tRNA(pro)[c] => AMP[c] + L-prolyl-tRNA(pro)[c] + PPi[c]'	0.00644231		0.00644231	0.0396776
'MAR05147'	'Aminoacyl-tRNA biosynthesis'	'ATP[c] + serine[c] + tRNA(ser)[c] => AMP[c] + L-seryl-tRNA(ser)[c] + PPi[c]'	0.00791817		0.00791817	0.0505011
'MAR05148'	'Aminoacyl-tRNA biosynthesis'	'ATP[c] + threonine[c] + tRNA(thr)[c] => AMP[c] + L-threonyl-tRNA(thr)[c] + PPi[c]'	0.00728939		0.00728939	0.0418118
'MAR05149'	'Aminoacyl-tRNA biosynthesis'	'ATP[c] + tRNA(trp)[c] + tryptophan[c] => AMP[c] + L-tryptophanyl-tRNA(trp)[c] + PPi[c]'	0.000875024		0.000875024	0.00918387
'MAR05150'	'Aminoacyl-tRNA biosynthesis'	'ATP[c] + tRNA(val)[c] + valine[c] => AMP[c] + L-valyl-tRNA(val)[c] + PPi[c]'	0.010039		0.010039	0.0612274
'MAR07171'	'O-glycan metabolism'	'CMP-N-acetylneuraminate[g] + T-antigen[g] => CMP[g] + H+[g] + sialyl-T antigen[g]'	0		0	0
'MAR07174'	'O-glycan metabolism'	'Tn-antigen[g] + UDP-N-acetylglucosamine[g] => core 3[g] + H+[g] + UDP[g]'	0		0	0
'MAR07175'	'O-glycan metabolism'	'core 3[g] + UDP-N-acetylglucosamine[g] => core 4[g] + H+[g] + UDP[g]'	0		0	0
'MAR07180'	'O-glycan metabolism'	'Tn-antigen[g] + UDP-N-acetylglucosamine[g] => G00031[g] + H+[g] + UDP[g]'	0		0	0
'MAR07181'	'O-glycan metabolism'	'G00031[g] + UDP-galactose[g] => G00032[g] + H+[g] + UDP[g]'	0		0	0
[truncated: 6,582 more rows]

## Sheet: iMicroglia1540
Reaction Name	Subsystems	Reaction Formula	FBA Results		FVA Results
[truncated: 5,566 more rows]

## Sheet: iOligodendrocyte2023
Reaction Name	Subsystems	Reaction Formula	FBA Results		FVA Results
[truncated: 6,620 more rows]

[truncated: 2 more sheets: iOPC1795, iHumanBrain2690]
