# Supplementary material for: Exploring Human Brain Metabolism via Genome-Scale Metabolic Modeling with Highlights on Multiple Sclerosis
Source: ACS Chem Neurosci. 2025 Mar 17;16(7):1346–60. doi: 10.1021/acschemneuro.5c00006 (PMC11969529; doi:10.1021/acschemneuro.5c00006)
Supplement: Supplementary file 3 — cn5c00006_si_003.zip [file cn5c00006_si_003.zip]

Archive with 2 entries (1 files):
- Supplementary Data 2/
- Supplementary Data 2/Reporter Metabolites.xlsx
