# Supplementary material for: Exploring Human Brain Metabolism via Genome-Scale Metabolic Modeling with Highlights on Multiple Sclerosis
Source: ACS Chem Neurosci. 2025 Mar 17;16(7):1346–60. doi: 10.1021/acschemneuro.5c00006 (PMC11969529; doi:10.1021/acschemneuro.5c00006)
Supplement: Supplementary file 3 — cn5c00006_si_003.zip [file cn5c00006_si_003.zip › Supplementary Data 2/Reporter Metabolites.xlsx]

## Sheet: Microglia-GM
	metName	mets	metPValues
1	'L-carnitine'	'MAM02348c'	0.000457196
2	'acetyl-CoA'	'MAM01261n'	0.000642352
3	'CoA'	'MAM01597n'	0.000642352
4	'leukotriene E4'	'MAM02369c'	0.000642352
5	leukotriene E4'	'MAM02369n'	0.000642352
6	N-acetyl-LTE4'	'MAM02538c'	0.000642352
7	'N-acetyl-LTE4'	'MAM02538n'	0.000642352
8	'butyryl-CoA'	'MAM01412c'	0.000903448
9	'4alpha-carboxy-4beta-methyl-5alpha-cholesta-8,24-dien-3beta-ol'	'MAM00953c'	0.00329166
10	'4alpha-carboxy-4beta-methyl-5alpha-cholesta-8-en-3beta-ol'	'MAM00954c'	0.00329166
11	'4alpha-carboxy-5alpha-cholesta-8,24-dien-3beta-ol'	'MAM00955c'	0.00329166
12	'4alpha-carboxy-5alpha-cholesta-8-en-3beta-ol'	'MAM00956c'	0.00329166
13	'CoA'	'MAM01597c'	0.00342589
14	arachidonate'	'MAM01362s'	0.00344742
15	'(10Z)-heptadecenoic acid'	'MAM00003s'	0.00407178
16	'(11Z,14Z)-eicosadienoic acid'	'MAM00008s'	0.00407178
17	'(11Z,14Z,17Z)-eicosatrienoic acid'	'MAM00010s'	0.00407178
18	'(13Z)-eicosenoic acid'	'MAM00017s'	0.00407178
19	'(13Z)-octadecenoic acid'	'MAM00019s'	0.00407178
20	'(13Z,16Z)-docosadienoic acid'	'MAM00021s'	0.00407178
21	'(4Z,7Z,10Z,13Z,16Z)-DPA'	'MAM00094s'	0.00407178
22	'(6Z,9Z)-octadecadienoic acid'	'MAM00104s'	0.00407178
23	'(6Z,9Z,12Z,15Z,18Z)-TPA'	'MAM00111s'	0.00407178
24	'(6Z,9Z,12Z,15Z,18Z,21Z)-THA'	'MAM00114s'	0.00407178
25	'(7Z)-octadecenoic acid'	'MAM00115s'	0.00407178
26	'(7Z)-tetradecenoic acid'	'MAM00117s'	0.00407178
27	'(9E)-tetradecenoic acid'	'MAM00128s'	0.00407178
28	'(9Z,12Z,15Z,18Z)-TTA'	'MAM00132s'	0.00407178
29	'(9Z,12Z,15Z,18Z,21Z)-TPA'	'MAM00135s'	0.00407178
30	'10,13,16,19-docosatetraenoic acid'	'MAM00260s'	0.00407178
31	'10,13,16-docosatriynoic acid'	'MAM00265s'	0.00407178
32	'12,15,18,21-tetracosatetraenoic acid'	'MAM00315s'	0.00407178
33	'13,16,19-docosatrienoic acid'	'MAM00341s'	0.00407178
34	'7-palmitoleic acid'	'MAM01197s'	0.00407178
35	'8,11-eicosadienoic acid'	'MAM01207s'	0.00407178
36	'9-eicosenoic acid'	'MAM01235s'	0.00407178
37	'9-heptadecylenic acid'	'MAM01238s'	0.00407178
38	'adrenic acid'	'MAM01291s'	0.00407178
39	'behenic acid'	'MAM01373s'	0.00407178
40	'cerotic acid'	'MAM01432s'	0.00407178
41	'cis-cetoleic acid'	'MAM01582s'	0.00407178
42	'cis-erucic acid'	'MAM01583s'	0.00407178
43	'cis-gondoic acid'	'MAM01584s'	0.00407178
44	'cis-vaccenic acid'	'MAM01585s'	0.00407178
45	'decanoic acid'	'MAM01648c'	0.00407178
46	'decanoic acid'	'MAM01648s'	0.00407178
47	'DHA'	'MAM01689s'	0.00407178
48	'dihomo-gamma-linolenate'	'MAM01696s'	0.00407178
49	'DPA'	'MAM01741s'	0.00407178
50	'eicosanoate'	'MAM01771s'	0.00407178
51	'elaidate'	'MAM01778s'	0.00407178
52	'EPA'	'MAM01784s'	0.00407178
53	'gamma-linolenate'	'MAM01932s'	0.00407178
54	'henicosanoic acid'	'MAM02053s'	0.00407178
55	'lignocerate'	'MAM02385s'	0.00407178
56	'linoleate'	'MAM02387s'	0.00407178
57	'linolenate'	'MAM02389s'	0.00407178
58	'margaric acid'	'MAM02456s'	0.00407178
59	'mead acid'	'MAM02457s'	0.00407178
60	'myristic acid'	'MAM02494s'	0.00407178
61	'nervonic acid'	'MAM02564s'	0.00407178
62	'nonadecylic acid'	'MAM02613s'	0.00407178
63	'oleate'	'MAM02646s'	0.00407178
64	'omega-3-arachidonic acid'	'MAM02648s'	0.00407178
65	'palmitate'	'MAM02674s'	0.00407178
66	'palmitolate'	'MAM02675s'	0.00407178
67	'pentadecylic acid'	'MAM02690s'	0.00407178
68	'physeteric acid'	'MAM02745s'	0.00407178
69	'stearate'	'MAM02938s'	0.00407178
70	'stearidonic acid'	'MAM02939s'	0.00407178
71	'tricosanoic acid'	'MAM03045s'	0.00407178
72	'tridecylic acid'	'MAM03051s'	0.00407178
73	'ximenic acid'	'MAM03153s'	0.00407178
74	'acetyl-CoA'	'MAM01261c'	0.00633492
75	'H+'	'MAM02039n'	0.00720564
76	'acyl-CoA pool'	'MAM10007c'	0.00740618
77	'1-alkyl-2-lysoglycerol-3-phosphocholine'	'MAM00516c'	0.0077203
78	'2-acetyl-1-alkyl-sn-glycero-3-phosphocholine'	'MAM00626c'	0.0077203
79	'(7Z)-octadecenoyl-CoA'	'MAM00116c'	0.00866607
80	'heptylic acid'	'MAM02108c'	0.0086866
81	'heptylic acid'	'MAM02108s'	0.0086866
82	'hexanoic acid'	'MAM02120s'	0.0086866
83	'nonanoic acid'	'MAM02614c'	0.0086866
84	'nonanoic acid'	'MAM02614s'	0.0086866
85	'octanoic acid'	'MAM02642c'	0.0086866
86	'octanoic acid'	'MAM02642s'	0.0086866
87	'undecylic acid'	'MAM03117c'	0.0086866
88	'undecylic acid'	'MAM03117s'	0.0086866
89	'valeric acid'	'MAM03134c'	0.0086866
90	'valeric acid'	'MAM03134s'	0.0086866
91	'4alpha-formyl-4beta-methyl-5alpha-cholesta-8,24-dien-3beta-ol'	'MAM00957c'	0.0115499
92	'4alpha-formyl-4beta-methyl-5alpha-cholesta-8-en-3beta-ol'	'MAM00958c'	0.0115499
93	'4alpha-formyl-5alpha-cholesta-8,24-dien-3beta-ol'	'MAM00959c'	0.0115499
94	'4alpha-formyl-5alpha-cholesta-8-en-3beta-ol'	'MAM00960c'	0.0115499
95	'4alpha-hydroxymethyl-4beta-methyl-5alpha-cholesta-8,24-dien-3beta-ol'	'MAM00961c'	0.0115499
96	'4alpha-hydroxymethyl-4beta-methyl-5alpha-cholesta-8-en-3beta-ol'	'MAM00962c'	0.0115499
97	'4alpha-hydroxymethyl-5alpha-cholesta-8,24-dien-3beta-ol'	'MAM00963c'	0.0115499
98	'4alpha-hydroxymethyl-5alpha-cholesta-8-en-3beta-ol'	'MAM00964c'	0.0115499
99	'sphingosine'	'MAM02929c'	0.0122079
100	'2-Linoleoylglycerophosphocholine'	'MAM03805c'	0.0128587
101	'2-Linoleoylglycerophosphocholine'	'MAM03805s'	0.0128587
102	'2-Oleoylglycerophosphocholine'	'MAM03806c'	0.0128587
103	'2-Oleoylglycerophosphocholine'	'MAM03806s'	0.0128587
104	'2-Stearoylglycerophosphocholine'	'MAM03808c'	0.0128587
105	'2-Stearoylglycerophosphocholine'	'MAM03808s'	0.0128587
106	'1-Arachidonoyl-Glycero-3-Phosphocholine'	'MAM03809c'	0.0128587
107	'1-Arachidonoyl-Glycero-3-Phosphocholine'	'MAM03809s'	0.0128587
108	'1-Docosahexaenoylglycerophosphocholine'	'MAM03810c'	0.0128587
109	'1-Docosahexaenoylglycerophosphocholine'	'MAM03810s'	0.0128587
110	'1-Eicosadienoylglycerophosphocholine (Delta 11,14)'	'MAM03811c'	0.0128587
111	'1-Eicosadienoylglycerophosphocholine (Delta 11,14)'	'MAM03811s'	0.0128587
112	'1-Eicosatrienoylglycerophosphocholine (Delta 11, 14, 17)'	'MAM03812c'	0.0128587
113	'1-Eicosatrienoylglycerophosphocholine (Delta 11, 14, 17)'	'MAM03812s'	0.0128587
114	'1-Heptadecanoylglycerophosphocholine'	'MAM03813c'	0.0128587
115	'1-Heptadecanoylglycerophosphocholine'	'MAM03813s'	0.0128587
116	'1-Linoleoylglycerophosphocholine (Delta 9,12)'	'MAM03814c'	0.0128587
117	'1-Linoleoylglycerophosphocholine (Delta 9,12)'	'MAM03814s'	0.0128587
118	'1-Myristoylglycerophosphocholine'	'MAM03815c'	0.0128587
119	'1-Myristoylglycerophosphocholine'	'MAM03815s'	0.0128587
120	'1-Pentadecanoylglycerophosphocholine, Sn1-Lpc (15:0)'	'MAM03816c'	0.0128587
121	'1-Pentadecanoylglycerophosphocholine, Sn1-Lpc (15:0)'	'MAM03816s'	0.0128587
122	'1-Octadeca-Trienoylglycerophosphocholine, Sn1-Lpc (18:3, Delta 6, 9, 12)'	'MAM03817c'	0.0128587
123	'1-Octadeca-Trienoylglycerophosphocholine, Sn1-Lpc (18:3, Delta 6, 9, 12)'	'MAM03817s'	0.0128587
124	'1-Octadeca-Trienoylglycerophosphocholine, Sn1-Lpc (18:3, Delta 9, 12, 15)'	'MAM03818c'	0.0128587
125	'1-Octadeca-Trienoylglycerophosphocholine, Sn1-Lpc (18:3, Delta 9, 12, 15)'	'MAM03818s'	0.0128587
126	'1-Nonadecanoylglycerophosphocholine, Sn1-Lpc (19:0)'	'MAM03819c'	0.0128587
127	'1-Nonadecanoylglycerophosphocholine, Sn1-Lpc (19:0)'	'MAM03819s'	0.0128587
128	'1-Eicosenoylglycerophosphocholine (Delta 11) ,Sn1-Lpc (20:1)'	'MAM03820c'	0.0128587
129	'1-Eicosenoylglycerophosphocholine (Delta 11) ,Sn1-Lpc (20:1)'	'MAM03820s'	0.0128587
130	'1-Dihomo-Linolenoylglycerophosphocholine (20:3, Delta 8, 11, 14), Lysopc A C20:3'	'MAM03821c'	0.0128587
131	'1-Dihomo-Linolenoylglycerophosphocholine (20:3, Delta 8, 11, 14), Lysopc A C20:3'	'MAM03821s'	0.0128587
132	'1-Eicosatetraenoylglycerophosphocholine (Delta 8, 11, 14, 17), Sn1-Lpc (20:4)'	'MAM03822c'	0.0128587
133	'1-Eicosatetraenoylglycerophosphocholine (Delta 8, 11, 14, 17), Sn1-Lpc (20:4)'	'MAM03822s'	0.0128587
134	'1-Eicosapentenoylglycerophosphocholine (Delta 5, 8, 11, 14, 17), Sn1-Lpc (20:5)'	'MAM03823c'	0.0128587
135	'1-Eicosapentenoylglycerophosphocholine (Delta 5, 8, 11, 14, 17), Sn1-Lpc (20:5)'	'MAM03823s'	0.0128587
136	'1-Docosatetraenoylglycerophosphocholine (Delta 7, 10, 13, 16), Sn1-Lpc (22:4)'	'MAM03824c'	0.0128587
137	'1-Docosatetraenoylglycerophosphocholine (Delta 7, 10, 13, 16), Sn1-Lpc (22:4)'	'MAM03824s'	0.0128587
138	'1-Docosapentenoylglycerophosphocholine (Delta 4, 7, 10, 13, 16), Sn1-Lpc (22:5)-W6'	'MAM03825c'	0.0128587
139	'1-Docosapentenoylglycerophosphocholine (Delta 4, 7, 10, 13, 16), Sn1-Lpc (22:5)-W6'	'MAM03825s'	0.0128587
140	'1-Docosapentenoylglycerophosphocholine (Delta 7, 10, 13, 16, 19), Sn1-Lpc (22:5)-W3'	'MAM03826c'	0.0128587
141	'1-Docosapentenoylglycerophosphocholine (Delta 7, 10, 13, 16, 19), Sn1-Lpc (22:5)-W3'	'MAM03826s'	0.0128587
142	'1-Docosahexenoylglycerophosphocholine (Delta 4, 7, 10, 13, 16, 19), Sn1-Lpc (22:6)'	'MAM03827c'	0.0128587
143	'1-Docosahexenoylglycerophosphocholine (Delta 4, 7, 10, 13, 16, 19), Sn1-Lpc (22:6)'	'MAM03827s'	0.0128587
144	'1-Lignocericylglycerophosphocholine (24:0), Lysopc A C24'	'MAM03828c'	0.0128587
145	'1-Lignocericylglycerophosphocholine (24:0), Lysopc A C24'	'MAM03828s'	0.0128587
146	'1-Oleoylglycerophosphocholine (Delta 9)'	'MAM03832c'	0.0128587
147	'1-Oleoylglycerophosphocholine (Delta 9)'	'MAM03832s'	0.0128587
148	'1-Palmitoylglycerophosphocholine'	'MAM03833c'	0.0128587
149	'1-Palmitoylglycerophosphocholine'	'MAM03833s'	0.0128587
150	'1-Palmitoleoylglycerophosphocholine (Delta 9)'	'MAM03834c'	0.0128587
151	'1-Palmitoleoylglycerophosphocholine (Delta 9)'	'MAM03834s'	0.0128587
152	'1-Stearoylglycerophosphocholine'	'MAM03835c'	0.0128587
153	'1-Stearoylglycerophosphocholine'	'MAM03835s'	0.0128587
154	'acylglycerone-phosphate'	'MAM01278c'	0.0158109
155	'2(S)-pristanal'	'MAM00564c'	0.016566
156	'pristanic acid'	'MAM02766c'	0.016566
157	'PGP-CL pool'	'MAM02717m'	0.017209
158	'acetaminophen/paracetamol'	'MAM03402c'	0.0174661
159	'oxidized thioredoxin'	'MAM02666c'	0.0178014
160	'thioredoxin'	'MAM02990c'	0.0178014
161	'deamido-NAD'	'MAM01646n'	0.0184927
162	'NAD+'	'MAM02552n'	0.0184927
163	'nicotinamide D-ribonucleotide'	'MAM02581n'	0.0184927
164	'nicotinate ribonucleotide'	'MAM02585n'	0.0184927
165	'cystine'	'MAM01629c'	0.0210699
166	'oxidized thioredoxin'	'MAM02666m'	0.0210699
167	'selenide'	'MAM02886c'	0.0210699
168	'selenite'	'MAM02887c'	0.0210699
169	'thioredoxin'	'MAM02990m'	0.0210699
170	'ubiquinol'	'MAM03102c'	0.0210699
171	'ubiquinone'	'MAM03103c'	0.0210699
172	'H+'	'MAM02039g'	0.0212331
173	'prostaglandin D2'	'MAM02783c'	0.0213284
174	'prostaglandin D2'	'MAM02783r'	0.0213284
175	'3-amino-propanal'	'MAM00760c'	0.0220974
176	'(alpha-D-mannosyl)5-beta-D-mannosyl-diacetylchitobiosyl-L-asparagine (protein) (B1)'	'MAM00143g'	0.0232045
177	'(alpha-D-mannosyl)5-beta-D-mannosyl-diacetylchitobiosyl-L-asparagine (protein) (B2)'	'MAM00144g'	0.0232045
178	'(alpha-D-mannosyl)5-beta-D-mannosyl-diacetylchitobiosyl-L-asparagine (protein) (C)'	'MAM00145g'	0.0232045
179	'(alpha-D-mannosyl)6-beta-D-mannosyl-diacetylchitobiosyl-L-asparagine (protein) (A)'	'MAM00146g'	0.0232045
180	'(alpha-D-mannosyl)6-beta-D-mannosyl-diacetylchitobiosyl-L-asparagine (protein) (B1)'	'MAM00147g'	0.0232045
181	'(alpha-D-mannosyl)6-beta-D-mannosyl-diacetylchitobiosyl-L-asparagine (protein) (B2)'	'MAM00148g'	0.0232045
182	'(alpha-D-mannosyl)6-beta-D-mannosyl-diacetylchitobiosyl-L-asparagine (protein) (C)'	'MAM00149g'	0.0232045
183	'(alpha-D-mannosyl)7-beta-D-mannosyl-diacetylchitobiosyl-L-asparagine, isoform A (protein)'	'MAM00150g'	0.0232045
184	'(alpha-D-mannosyl)7-beta-D-mannosyl-diacetylchitobiosyl-L-asparagine, isoform B (protein)'	'MAM00151g'	0.0232045
185	'(alpha-D-mannosyl)7-beta-D-mannosyl-diacetylchitobiosyl-L-asparagine, isoform B (protein)'	'MAM00151r'	0.0232045
186	'(alpha-D-mannosyl)7-beta-D-mannosyl-diacetylchitobiosyl-L-asparagine, isoform C (protein)'	'MAM00152g'	0.0232045
187	'(alpha-D-mannosyl)8-beta-D-mannosyl-diacetylchitobiosyl-L-asparagine (protein)'	'MAM00153g'	0.0232045
188	'(alpha-D-mannosyl)8-beta-D-mannosyl-diacetylchitobiosyl-L-asparagine (protein)'	'MAM00153r'	0.0232045
189	'glucosyl-(alpha-D-mannosyl)6-beta-D-mannosyl-diacetylchitobiosyl-L-asparagine (protein)'	'MAM01969r'	0.0232045
190	'glucosyl-(alpha-D-mannosyl)7-beta-D-mannosyl-diacetylchitobiosyl-L-asparagine, isoform B (protein)'	'MAM01970r'	0.0232045
191	'glucosyl-(alpha-D-mannosyl)7-beta-D-mannosyl-diacetylchitobiosyl-L-asparagine, isoform C (protein)'	'MAM01971r'	0.0232045
192	'mannose'	'MAM02453r'	0.0232045
193	'gamma-butyrobetaine'	'MAM01922c'	0.023285
194	'bilirubin'	'MAM01396c'	0.0240265
195	'bile-PC pool'	'MAM01395s'	0.0250289
196	'14-demethyllanosterol'	'MAM00367r'	0.0251925
197	'D-glucarate'	'MAM01681c'	0.0256985
198	'hexanoic acid'	'MAM02120c'	0.0262288
199	'(18E)-20-oxo-20-CoA-LTE4'	'MAM00027p'	0.0277791
200	'trans,cis-2,17-hexacosadienoyl-CoA'	'MAM03016p'	0.0277791
201	'2,7,10,13,16-Docosapentenoyl Coenzyme A'	'MAM03171m'	0.0278858
202	'2,7,10,13-Hexadecatetraenoyl Coenzyme A'	'MAM03181m'	0.0278858
203	'2,7,10-Hexadecatrienoyl Coenzyme A'	'MAM03182m'	0.0278858
204	'2,6,9,12-Octadecatetraenoyl Coenzyme A'	'MAM03194m'	0.0278858
205	'nicotinate ribonucleotide'	'MAM02585c'	0.0279881
206	'3alpha,7alpha,12alpha-trihydroxy-5beta-cholestanate'	'MAM00752c'	0.0280276
207	'L-carnitine'	'MAM02348m'	0.0301129
208	'N-acetyl-S-[2-carboxy-1-(1H-imidazol-4-yl)ethyl]-L-cysteine'	'MAM02548c'	0.0308974
209	'S-[2-carboxy-1-(1H-imidazol-4-yl)ethyl]-L-cysteine'	'MAM02867c'	0.0308974
210	'G00020'	'MAM01868g'	0.0310007
211	'n3m2masn'	'MAM02512g'	0.0310007
212	'2-hydroxyphytanoyl-CoA'	'MAM00655p'	0.0310116
213	'heparan sulfate, precursor 2'	'MAM02088g'	0.0322287
214	'heparan sulfate, precursor 3'	'MAM02089g'	0.0322287
215	'heparan sulfate, precursor 4'	'MAM02090g'	0.0322287
216	'heparan sulfate, precursor 5'	'MAM02091g'	0.0322287
217	'heparan sulfate, precursor 6'	'MAM02092g'	0.0322287
218	'heparan sulfate, precursor 7'	'MAM02093g'	0.0322287
219	'heparan sulfate, precursor 8'	'MAM02094g'	0.0322287
220	'zinc'	'MAM03157c'	0.0336377
221	'zinc'	'MAM03157s'	0.0336377
222	'1-organyl-2-lyso-sn-glycero-3-phosphocholine'	'MAM00549c'	0.034188
223	'palmitoyl-CoA'	'MAM02678p'	0.0348528
224	'deamido-NAD'	'MAM01646c'	0.0349323
225	'biliverdin'	'MAM01399c'	0.0352081
226	'UDP-glucuronate'	'MAM03109g'	0.035313
227	'14-demethyllanosterol'	'MAM00367c'	0.0360839
228	'4,4-dimethyl-5alpha-cholesta-8-en-3-beta-ol'	'MAM00943c'	0.0360839
229	'4alpha-carboxy-4beta-methyl-5alpha-cholesta-8,24-dien-3beta-ol'	'MAM00953r'	0.0364527
230	'activation-ppara'	'MAM01268c'	0.0369239
231	'activation-ppara'	'MAM01268n'	0.0369239
232	'H2O'	'MAM02040p'	0.0381906
233	'2-deoxy-D-ribose-5-phosphate'	'MAM00640c'	0.0395162
234	'butyrate'	'MAM01410c'	0.0423136
235	'butyrate'	'MAM01410s'	0.0423136
236	'n2m2masn'	'MAM02507g'	0.0434638
237	'3alpha,7alpha,12alpha-trihydroxy-5beta-cholestan-27-al'	'MAM00751c'	0.0437091
238	'4-aminobutanal'	'MAM00969c'	0.0437091
239	'2-methyl-3-oxopropanoate'	'MAM00661c'	0.0438078
240	'4-acetamidobutanoate'	'MAM00952c'	0.0438078
241	'5-hydroxyindoleacetate'	'MAM01103c'	0.0438078
242	'acetaldehyde'	'MAM01249m'	0.0438078
243	'D-glucurono-6,3-lactone'	'MAM01685c'	0.0438078
244	'glycerate'	'MAM01982c'	0.0438078
245	'glycerate'	'MAM01982m'	0.0438078
246	'glycolaldehyde'	'MAM01997m'	0.0438078
247	'glycolate'	'MAM01998m'	0.0438078
248	'imidazole-4-acetaldehyde'	'MAM02165c'	0.0438078
249	'imidazole-4-acetate'	'MAM02166c'	0.0438078
250	'indole-3-acetaldehyde'	'MAM02168c'	0.0438078
251	'indoleacetate'	'MAM02169c'	0.0438078
252	'lactaldehyde'	'MAM02329m'	0.0438078
253	'methylmalonate'	'MAM02479c'	0.0438078
254	'N4-acetylaminobutanal'	'MAM02514c'	0.0438078
255	'acetoacetyl-CoA'	'MAM01255m'	0.0441091
256	'core 2'	'MAM01607g'	0.044606
257	'galactosylgloboside'	'MAM01912c'	0.044606
258	'galactosylgloboside'	'MAM01912g'	0.044606
259	'GD1a'	'MAM01941c'	0.044606
260	'GD1a'	'MAM01941g'	0.044606
261	'GM1b'	'MAM02010c'	0.044606
262	'GT1b'	'MAM02030c'	0.044606
263	'monosialylgalactosylgloboside'	'MAM02491c'	0.044606
264	'sialyl-galactosylgloboside'	'MAM02905g'	0.044606
265	'sialyl-T antigen'	'MAM02906g'	0.044606
266	'UMP'	'MAM03114c'	0.0471224
267	'oleoyl-CoA'	'MAM02647c'	0.0479581
268	'PE-LD pool'	'MAM02685s'	0.0482571
269	'glucose-1-phosphate'	'MAM01967c'	0.048573
270	'butyryl-CoA'	'MAM01412m'	0.0486564
271	'formate'	'MAM01833m'	0.048779
272	'DHAP'	'MAM01690c'	0.0492548
273	'chondroitin sulfate A (GalNAc4S-GlcA) proteoglycan'	'MAM01517g'	0.0493608
274	'chondroitin sulfate B (IdoA2S-GalNAc4S), precursor 4'	'MAM01530g'	0.0493608
275	'chondroitin sulfate E (GalNAc4,6diS-GlcA), precursor 5a'	'MAM01566g'	0.0493608
276	'sulphate-conjugate-acetaminophen'	'MAM03958c'	0.0503098
277	'methylmalonate'	'MAM02479m'	0.0511859
278	'sphinganine'	'MAM02927c'	0.0514699
279	'glycolaldehyde'	'MAM01997c'	0.0525618
280	'ADP'	'MAM01285g'	0.0530828
281	'ATP'	'MAM01371g'	0.0530828
282	'(alpha-D-mannosyl)4-beta-D-mannosyl-diacetylchitobiosyl-L-asparagine (protein)'	'MAM00142g'	0.0538875
283	'phosphocholine'	'MAM02738l'	0.0548655
284	'SM pool'	'MAM02908l'	0.0548655
285	'sphingosylphosphorylcholine'	'MAM02931c'	0.0548655
286	'formyl-CoA'	'MAM01836p'	0.0551878
287	'margaric acid'	'MAM02456c'	0.055188
288	'pentadecylic acid'	'MAM02690c'	0.055188
289	'tridecylic acid'	'MAM03051c'	0.055188
290	'dTMP'	'MAM01752m'	0.0559725
291	'11-Octadecenoyl Coenzyme A'	'MAM03791c'	0.0560236
292	'PE-LD pool'	'MAM02685c'	0.0566733
293	'(13E)-tetranor-16-carboxy-LTE4'	'MAM00014p'	0.0576868
294	'18-COOH-LTE4'	'MAM00425p'	0.0576868
295	'3(S),10(R)-OH-octadeca-6-trans-4,12-cis-trienoate'	'MAM00687m'	0.0576868
296	'chenodeoxycholoyl-CoA'	'MAM01434c'	0.0576868
297	'omega-carboxy-trinor-LTB4'	'MAM02649m'	0.0576868
298	'ibuprofen-S'	'MAM03687c'	0.0576868
299	'Phytanate'	'MAM03884p'	0.0576868
300	'palmitoyl-CoA'	'MAM02678c'	0.057824
301	'5,10-methylene-THF'	'MAM01045c'	0.0582412
302	'1-(1-alkenyl)-sn-glycero-3-phosphoethanolamine'	'MAM00223c'	0.0594852
303	'GD1b'	'MAM01943c'	0.0612997
304	'16e-18-oxo-18-CoA-dinor-LTE4'	'MAM00401p'	0.0624374
305	'dTMP'	'MAM01752c'	0.0628568
306	'arachidonyl-CoA'	'MAM01364p'	0.0642961
307	'3alpha,7alpha-dihydroxy-5beta-cholestanate'	'MAM00758c'	0.0643003
308	'10,13,16-docosatrienoyl-CoA'	'MAM00264r'	0.064717
309	'12,15,18,21-tetracosatetraenoyl-CoA'	'MAM00317r'	0.064717
310	'chondroitin sulfate B (IdoA2S-GalNAc4s), precursor 5'	'MAM01531g'	0.0653372
311	'4alpha-methyl-cholesta-8-enol'	'MAM00967c'	0.065389
312	'4alpha-methylzymosterol'	'MAM00968c'	0.065389
313	'PC-LD pool'	'MAM02684s'	0.0681819
314	'cholesterol-STAR'	'MAM01511c'	0.0690717
315	'STAR'	'MAM02935c'	0.0690717
316	'18-COOH-(15E)-dinor-LTE4-CoA'	'MAM00422p'	0.0699414
317	'ferricytochrome B5'	'MAM01823c'	0.0704901
318	'ferrocytochrome B5'	'MAM01825c'	0.0704901
319	'glucosylceramide pool'	'MAM01972s'	0.0707873
320	'nicotinamide D-ribonucleotide'	'MAM02581m'	0.0723111
321	'hepoxilin A3'	'MAM02096c'	0.0727592
322	'hepoxilin A3'	'MAM02096p'	0.0727592
323	'dGMP'	'MAM01686c'	0.0728852
324	'K+'	'MAM02200c'	0.0735679
325	'K+'	'MAM02200s'	0.0735679
326	'5,8,11,14,17-Eicosapentenoic Acid'	'MAM03283m'	0.0736612
327	'(Z,Z,Z)-7,10,13-Hexadecatrienoic Acid'	'MAM03657m'	0.0736612
328	'Trans-Delta-2-Heptadecanoic Acid'	'MAM03682m'	0.0736612
329	'7Z,10Z-Hexadecadienoic Acid'	'MAM03981m'	0.0736612
330	'palmitate'	'MAM02674p'	0.0743685
331	'3-hydroxyisobutyryl-CoA'	'MAM00785m'	0.075019
332	'18(R)-hydroxy-20-oxo-20-CoA-LTE4'	'MAM00419p'	0.0753804
333	'3(S)-hydroxy-hexacosenoyl-CoA'	'MAM00715p'	0.0753804
334	'hexadecenoylcarnitine(9)'	'MAM02117c'	0.0758407
335	'5-S-glutathionyl-dopamine'	'MAM01138c'	0.0760589
336	'5-S-glutathionyl-L-dopa'	'MAM01139c'	0.0760589
337	'Trans-Delta-2-Heptadecanoyl Coenzyme A'	'MAM03683m'	0.076247
338	'sn-glycerol-3-phosphate'	'MAM02914m'	0.0772039
339	'PGP-CL pool'	'MAM02717c'	0.0776628
340	'4,4-dimethyl-5alpha-cholesta-8,14,24-trien-3beta-ol'	'MAM00941r'	0.0810133
341	'5-S-glutathionyl-dopamine'	'MAM01138s'	0.081356
342	'5-S-glutathionyl-L-dopa'	'MAM01139s'	0.081356
343	'(10Z)-heptadecenoic acid'	'MAM00003c'	0.0813573
344	'(11Z,14Z)-eicosadienoic acid'	'MAM00008c'	0.0813573
345	'(11Z,14Z,17Z)-eicosatrienoic acid'	'MAM00010c'	0.0813573
346	'(13Z)-eicosenoic acid'	'MAM00017c'	0.0813573
347	'(13Z)-octadecenoic acid'	'MAM00019c'	0.0813573
348	'(13Z,16Z)-docosadienoic acid'	'MAM00021c'	0.0813573
349	'(4Z,7Z,10Z,13Z,16Z)-DPA'	'MAM00094c'	0.0813573
350	'(6Z,9Z)-octadecadienoic acid'	'MAM00104c'	0.0813573
351	'(6Z,9Z,12Z,15Z,18Z)-TPA'	'MAM00111c'	0.0813573
352	'(6Z,9Z,12Z,15Z,18Z,21Z)-THA'	'MAM00114c'	0.0813573
353	'(7Z)-octadecenoic acid'	'MAM00115c'	0.0813573
354	'(7Z)-tetradecenoic acid'	'MAM00117c'	0.0813573
355	'(9E)-tetradecenoic acid'	'MAM00128c'	0.0813573
356	'(9Z,12Z,15Z,18Z)-TTA'	'MAM00132c'	0.0813573
357	'(9Z,12Z,15Z,18Z,21Z)-TPA'	'MAM00135c'	0.0813573
358	'10,13,16,19-docosatetraenoic acid'	'MAM00260c'	0.0813573
359	'10,13,16-docosatriynoic acid'	'MAM00265c'	0.0813573
360	'12,15,18,21-tetracosatetraenoic acid'	'MAM00315c'	0.0813573
361	'13,16,19-docosatrienoic acid'	'MAM00341c'	0.0813573
362	'7-palmitoleic acid'	'MAM01197c'	0.0813573
363	'8,11-eicosadienoic acid'	'MAM01207c'	0.0813573
364	'9-eicosenoic acid'	'MAM01235c'	0.0813573
365	'9-heptadecylenic acid'	'MAM01238c'	0.0813573
366	'adrenic acid'	'MAM01291c'	0.0813573
367	'behenic acid'	'MAM01373c'	0.0813573
368	'cerotic acid'	'MAM01432c'	0.0813573
369	'cis-cetoleic acid'	'MAM01582c'	0.0813573
370	'cis-erucic acid'	'MAM01583c'	0.0813573
371	'cis-gondoic acid'	'MAM01584c'	0.0813573
372	'cis-vaccenic acid'	'MAM01585c'	0.0813573
373	'DHA'	'MAM01689c'	0.0813573
374	'DPA'	'MAM01741c'	0.0813573
375	'eicosanoate'	'MAM01771c'	0.0813573
376	'elaidate'	'MAM01778c'	0.0813573
377	'gamma-linolenate'	'MAM01932c'	0.0813573
378	'henicosanoic acid'	'MAM02053c'	0.0813573
379	'lignocerate'	'MAM02385c'	0.0813573
380	'linolenate'	'MAM02389c'	0.0813573
381	'mead acid'	'MAM02457c'	0.0813573
382	'myristic acid'	'MAM02494c'	0.0813573
383	'nervonic acid'	'MAM02564c'	0.0813573
384	'nonadecylic acid'	'MAM02613c'	0.0813573
385	'oleate'	'MAM02646c'	0.0813573
386	'omega-3-arachidonic acid'	'MAM02648c'	0.0813573
387	'palmitate'	'MAM02674c'	0.0813573
388	'palmitolate'	'MAM02675c'	0.0813573
389	'physeteric acid'	'MAM02745c'	0.0813573
390	'stearate'	'MAM02938c'	0.0813573
391	'stearidonic acid'	'MAM02939c'	0.0813573
392	'tricosanoic acid'	'MAM03045c'	0.0813573
393	'ximenic acid'	'MAM03153c'	0.0813573
394	'PA6'	'MAM02672g'	0.0821519
395	'dGMP'	'MAM01686m'	0.0827894
396	'cholesterol-ester-10,13,16,19-docosa'	'MAM01452r'	0.0833571
397	'cholesterol-ester-10,13,16-docosa'	'MAM01453r'	0.0833571
398	'cholesterol-ester-12,15,18,21-tetracosa'	'MAM01459r'	0.0833571
399	'cholesterol-ester-7-octade'	'MAM01478r'	0.0833571
400	'succinate'	'MAM02943m'	0.0839971
401	'glycoursodeoxycholate'	'MAM02004c'	0.0846091
402	'glycoursodeoxycholate'	'MAM02004s'	0.0846091
403	'taurolithocholate'	'MAM02965c'	0.0846091
404	'taurolithocholate'	'MAM02965s'	0.0846091
405	'dehydrodolichol-diphosphate'	'MAM01657c'	0.0861117
406	'2-Methyl-3-Oxo-Valeryl Coenzyme A'	'MAM03192m'	0.0862201
407	'[protein]-L-serine'	'MAM00205g'	0.0863328
408	'N-acetyl-D-mannosamine'	'MAM02524c'	0.0869958
409	'O2'	'MAM02630c'	0.087338
410	'phytanoyl-CoA'	'MAM02747p'	0.0873849
411	'GSH'	'MAM02026r'	0.0878076
412	'H2O2'	'MAM02041c'	0.0882223
413	'thymidine'	'MAM02996m'	0.0896216
414	'serine'	'MAM02896m'	0.0896382
415	'5(S)-HPETE'	'MAM01042c'	0.0897741
416	'(13E)-tetranor-16-oxo-16-CoA-LTE4'	'MAM00015p'	0.090234
417	'squalene'	'MAM02933c'	0.093604
418	'squalene'	'MAM02933r'	0.093604
419	'(13Z,16Z)-docosadienoylcarnitine'	'MAM00022c'	0.0943498
420	'(4Z,7Z,10Z,13Z,16Z)-docosapentaenoylcarnitine'	'MAM00092c'	0.0943498
421	'(5Z,8Z,11Z)-eicosatrienoylcarnitine'	'MAM00100c'	0.0943498
422	'(6Z,9Z,12Z,15Z)-octadecatetraenoylcarnitine'	'MAM00107c'	0.0943498
423	'(8Z,11Z,14Z,17Z)-eicosatetraenoylcarnitine'	'MAM00124c'	0.0943498
424	'10,13,16-docosatrienoylcarnitine'	'MAM00263c'	0.0943498
425	'13,16,19-docosatrienoylcarnitine'	'MAM00342c'	0.0943498
426	'docosahexaenoylcarnitine'	'MAM01723c'	0.0943498
427	'docosenoylcarnitine(11)'	'MAM01726c'	0.0943498
428	'docosenoylcarnitine'	'MAM01727c'	0.0943498
429	'eicosatrienoylcarnitine'	'MAM01774c'	0.0943498
430	'eicosenoylcarnitine(7)'	'MAM01776c'	0.0943498
431	'heneicosanoylcarnitine'	'MAM02051c'	0.0943498
432	'heptadecenoylcarnitine(7)'	'MAM02102c'	0.0943498
433	'heptadecenoylcarnitine(8)'	'MAM02103c'	0.0943498
434	'L-oleoylcarnitine'	'MAM02410c'	0.0943498
435	'ocosatetraenoylcarnitine'	'MAM02636c'	0.0943498
436	'octadecatrienoylcarnitine'	'MAM02637c'	0.0943498
437	'octadecenoylcarnitine(11)'	'MAM02638c'	0.0943498
438	'pentadecanoylcarnitine'	'MAM02688c'	0.0943498
439	'tetradecenoylcarnitine(5)'	'MAM02974c'	0.0943498
440	'tetradecenoylcarnitine(7)'	'MAM02975c'	0.0943498
441	'tetradecenoylcarnitine(9)'	'MAM02976c'	0.0943498
442	'tridecanoylcarnitine'	'MAM03049c'	0.0943498
443	'malonyl-CoA'	'MAM02444c'	0.0943721
444	'12(S)-HPETE'	'MAM00309c'	0.0952881
445	'12(S)-HPETE'	'MAM00309p'	0.0952881
446	'12(S)-HPETE'	'MAM00309r'	0.0952881
447	'12(S)-HPETE'	'MAM00309s'	0.0952881
448	'5(S)-HETE'	'MAM01040m'	0.0952881
449	'leukotriene A4'	'MAM02362c'	0.0964173
450	'ceramide pool'	'MAM01430s'	0.0969378
451	'Pristanoyl Coenzyme A'	'MAM03887p'	0.0970401
452	'5-formyl-THF'	'MAM01100s'	0.0976421
453	'dCMP'	'MAM01644c'	0.0977616
454	'dolichyl-diphosphate'	'MAM01732r'	0.100802
455	'1-alkyl-2-lysoglycerol-3-phosphocholine'	'MAM00516s'	0.101469
456	'2-acetyl-1-alkyl-sn-glycero-3-phosphocholine'	'MAM00626s'	0.101469
457	'sphingosine-1-phosphate'	'MAM02930c'	0.101622
458	'(alpha-D-Glucosyl)-(alpha-D-mannosyl)8-beta-D-mannosyl-diacetylchitobiosyl-L-asparagine (protein)'	'MAM00138r'	0.10176
459	'CMP'	'MAM01590g'	0.102119
460	'CMP-N-acetylneuraminate'	'MAM01592g'	0.102119
461	'O2-'	'MAM02631m'	0.10275
462	'5(S)-HETE'	'MAM01040c'	0.103268
463	'10,13,16,19-docosatetraenoyl-CoA'	'MAM00262r'	0.104747
464	'18-CoA-18-oxo-dinor-LTB4'	'MAM00421m'	0.104813
465	'3(S),10(R)-OH-octadeca-6-trans-4,12-cis-trienoyl-CoA'	'MAM00688m'	0.104813
466	'3-oxo-10(R)-hydroxy-octadeca-(6E,8E,12Z)-trienoate'	'MAM00835m'	0.104813
467	'3-oxo-10(R)-hydroxy-octadeca-(6E,8E,12Z)-trienoyl-CoA'	'MAM00836m'	0.104813
468	'3-oxo-10(S)-hydroxy-octadeca-(6E,8E,12Z)-trienoate'	'MAM00837m'	0.104813
469	'3-oxo-10(S)-hydroxy-octadeca-(6E,8E,12Z)-trienoyl-CoA'	'MAM00838m'	0.104813
470	'NH3'	'MAM02578c'	0.105482
471	'adenosine'	'MAM01280s'	0.105903
472	'GM1'	'MAM02008c'	0.106678
473	'UDP-glucuronate'	'MAM03109r'	0.107471
474	'5,8,11,14,17-Eicosapentenoyl Coenzyme A'	'MAM03284m'	0.110022
475	'7,10,13-Hexadecatrienoyl Coenzyme A'	'MAM03658m'	0.110022
476	'Trans7,10-Hexadecadienoyl Coenzyme A'	'MAM03982m'	0.110022
477	'trans,cis-lauro-2,6-dienoyl-CoA'	'MAM03021m'	0.110052
478	'phosphatidate-LD-TAG pool'	'MAM02733c'	0.11008
479	'cys-gly'	'MAM01626c'	0.110625
480	'cys-gly'	'MAM01626s'	0.110625
481	'2,7,10,13,16,19-Docosahexenoyl Coenzyme A'	'MAM02831m'	0.111478
482	'2,6,9,12,15-Octadecapentenoyl Coenzyme A'	'MAM03195m'	0.111478
483	'3,6-Dodecadienoyl Coenzyme A'	'MAM03203m'	0.111478
484	'3,6,9-Dodecatrienoyl Coenzyme A'	'MAM03211m'	0.111478
485	'3,6,9,12-Octadecatetraenoyl Coenzyme A'	'MAM03254m'	0.111478
486	'3,6,9,12,15-Octadecapentenoyl Coenzyme A'	'MAM03255m'	0.111478
487	'Trans3,6Dodecadienoyl Coenzyme A'	'MAM03967m'	0.111478
488	'beta-alanine'	'MAM01383c'	0.112421
489	'CO2'	'MAM01596r'	0.114401
490	'chloride'	'MAM01442c'	0.116072
491	'chloride'	'MAM01442s'	0.116072
492	'sphingosine-1-phosphate'	'MAM02930s'	0.116467
493	'dephospho-CoA'	'MAM01674c'	0.117044
494	'ceramide pool'	'MAM01430l'	0.117547
495	'alpha-tocopherol'	'MAM01327c'	0.118805
496	'alpha-tocopherol'	'MAM01327s'	0.118805
497	'glutamine'	'MAM01975m'	0.119494
498	'cholesterol-ester-10-hepta'	'MAM01454r'	0.123049
499	'cholesterol-ester-11,14,17-eico'	'MAM01455r'	0.123049
500	'cholesterol-ester-11,14-eicosa'	'MAM01456r'	0.123049
501	'cholesterol-ester-11-docose'	'MAM01457r'	0.123049
502	'cholesterol-ester-11-eico'	'MAM01458r'	0.123049
503	'cholesterol-ester-13,16,19-doco'	'MAM01460r'	0.123049
504	'cholesterol-ester-13,16-docosa'	'MAM01461r'	0.123049
505	'cholesterol-ester-13-docose'	'MAM01462r'	0.123049
506	'cholesterol-ester-13-eicose'	'MAM01463r'	0.123049
507	'cholesterol-ester-13-octade'	'MAM01464r'	0.123049
508	'cholesterol-ester-15-tetra'	'MAM01465r'	0.123049
509	'cholesterol-ester-4,7,10,13,16,19-doco'	'MAM01466r'	0.123049
510	'cholesterol-ester-4,7,10,13,16-docosa'	'MAM01467r'	0.123049
511	'cholesterol-ester-5,8,11,14,17-eico'	'MAM01468r'	0.123049
512	'cholesterol-ester-5,8,11-eico'	'MAM01469r'	0.123049
513	'cholesterol-ester-5-tetra'	'MAM01470r'	0.123049
514	'cholesterol-ester-6,9,12,15,18,21-tetra'	'MAM01471r'	0.123049
515	'cholesterol-ester-6,9,12,15,18-tetraco'	'MAM01472r'	0.123049
516	'cholesterol-ester-6,9,12,15-octa'	'MAM01473r'	0.123049
517	'cholesterol-ester-6,9-octa'	'MAM01474r'	0.123049
518	'cholesterol-ester-7,10,13,16,19-docosa'	'MAM01475r'	0.123049
519	'cholesterol-ester-7,10,13,16-docosa'	'MAM01476r'	0.123049
520	'cholesterol-ester-7-hexa'	'MAM01477r'	0.123049
521	'cholesterol-ester-7-tetrade'	'MAM01479r'	0.123049
522	'cholesterol-ester-8,11,14,17-eico'	'MAM01480r'	0.123049
523	'cholesterol-ester-8,11-eico'	'MAM01481r'	0.123049
524	'cholesterol-ester-9,12,15,18,21-tetra'	'MAM01482r'	0.123049
525	'cholesterol-ester-9,12,15,18-tetraco'	'MAM01483r'	0.123049
526	'cholesterol-ester-9-eicose'	'MAM01484r'	0.123049
527	'cholesterol-ester-9-heptade'	'MAM01485r'	0.123049
528	'cholesterol-ester-9-octa'	'MAM01486r'	0.123049
529	'cholesterol-ester-9-tetrade'	'MAM01487r'	0.123049
530	'cholesterol-ester-arach'	'MAM01488r'	0.123049
531	'cholesterol-ester-cis-vac'	'MAM01489r'	0.123049
532	'cholesterol-ester-dihomo-gamma'	'MAM01490r'	0.123049
533	'cholesterol-ester-docosa'	'MAM01491r'	0.123049
534	'cholesterol-ester-eico'	'MAM01492r'	0.123049
535	'cholesterol-ester-gamma-lin'	'MAM01493r'	0.123049
536	'cholesterol-ester-heneico'	'MAM01494r'	0.123049
537	'cholesterol-ester-hepta'	'MAM01495r'	0.123049
538	'cholesterol-ester-hexacosa'	'MAM01496r'	0.123049
539	'cholesterol-ester-hexecose'	'MAM01497r'	0.123049
540	'cholesterol-ester-laur'	'MAM01498r'	0.123049
541	'cholesterol-ester-lin'	'MAM01499r'	0.123049
542	'cholesterol-ester-linolen'	'MAM01500r'	0.123049
543	'cholesterol-ester-myrist'	'MAM01501r'	0.123049
544	'cholesterol-ester-nanode'	'MAM01502r'	0.123049
545	'cholesterol-ester-ol'	'MAM01503r'	0.123049
546	'cholesterol-ester-palm'	'MAM01504r'	0.123049
547	'cholesterol-ester-palmn'	'MAM01505r'	0.123049
548	'cholesterol-ester-penta'	'MAM01506r'	0.123049
549	'cholesterol-ester-stea'	'MAM01507r'	0.123049
550	'cholesterol-ester-tetraco'	'MAM01508r'	0.123049
551	'cholesterol-ester-trico'	'MAM01509r'	0.123049
552	'cholesterol-ester-tridec'	'MAM01510r'	0.123049
553	'creatine'	'MAM01619c'	0.123733
554	'(8Z,11Z,14Z,17Z)-eicosatetraenoyl-CoA'	'MAM00125c'	0.124206
555	'dihomo-gamma-linolenoyl-CoA'	'MAM01697c'	0.124206
556	'linolenoyl-CoA'	'MAM02390c'	0.124206
557	'2-oxoadipate'	'MAM00670c'	0.124693
558	'2-oxoglutaramate'	'MAM00672m'	0.124693
559	'4-(2-amino-3-hydroxyphenyl)-2,4-dioxobutanoate'	'MAM00924c'	0.124693
560	'4-(2-aminophenyl)-2,4-dioxobutanoate'	'MAM00926c'	0.124693
561	'4-hydroxy-2-quinolinecarboxylic acid'	'MAM00990c'	0.124693
562	'alanine'	'MAM01307m'	0.124693
563	'L-2-aminoadipate'	'MAM02322c'	0.124693
564	'xanthurenate'	'MAM03151c'	0.124693
565	'D-aspartate'	'MAM01641c'	0.125275
566	'D-aspartate'	'MAM01641s'	0.125275
567	'N-methylhistamine'	'MAM02601c'	0.125596
568	'N-methylhistamine'	'MAM02601s'	0.125596
569	'SAH'	'MAM02871s'	0.125596
570	'SAM'	'MAM02877s'	0.125596
571	'GDP'	'MAM01948g'	0.125687
572	'nLc7Cer'	'MAM02595c'	0.125867
573	'malonyl-CoA'	'MAM02444m'	0.126078
574	'nLc6Cer'	'MAM02594g'	0.126997
575	'arachidonyl-CoA'	'MAM01364c'	0.127468
576	'heparan sulfate, precursor 1'	'MAM02081g'	0.128022
577	'sphinganine'	'MAM02927r'	0.128343
578	'sphinganine-1-phosphate'	'MAM02928r'	0.128343
579	'sphingosine'	'MAM02929r'	0.128343
580	'H2O2'	'MAM02041p'	0.128346
581	'farnesyl-PP'	'MAM01806r'	0.128846
582	'presqualene-PP'	'MAM02764c'	0.128846
583	'presqualene-PP'	'MAM02764r'	0.128846
584	'1-acyl-PE pool'	'MAM00511c'	0.130424
585	'3-keto-4-methylzymosterol'	'MAM00809r'	0.131335
586	'(10Z)-heptadecenoyl-CoA'	'MAM00004c'	0.131683
587	'(7Z)-tetradecenoyl-CoA'	'MAM00118c'	0.131683
588	'(9E)-tetradecenoyl-CoA'	'MAM00129c'	0.131683
589	'5-tetradecenoyl-CoA'	'MAM01141c'	0.131683
590	'7-hexadecenoyl-CoA'	'MAM01191c'	0.131683
591	'9-heptadecenoyl-CoA'	'MAM01237c'	0.131683
592	'PS-LD pool'	'MAM02808s'	0.131769
593	'glycogenin G4G7'	'MAM01992c'	0.131888
594	'ceramide-1P pool'	'MAM01431c'	0.132943
595	'leukotriene A5'	'MAM02363c'	0.133177
596	'H2O2'	'MAM02041n'	0.133769
597	'CMP'	'MAM01590n'	0.13379
598	'dCMP'	'MAM01644n'	0.13379
599	'UMP'	'MAM03114n'	0.13379
600	'13(S)-HODE'	'MAM00336c'	0.135262
601	'13(S)-HPODE'	'MAM00337c'	0.135262
602	'5(S)-HPETE'	'MAM01042m'	0.135262
603	'hepoxilin A3'	'MAM02096r'	0.135262
604	'hepoxilin A3'	'MAM02096s'	0.135262
605	'dUMP'	'MAM01755c'	0.136425
606	'(18E)-20-oxo-20-CoA-LTB4'	'MAM00026m'	0.138145
607	'5(S),12(R)-dihydroxy-eicosa-2,8-trans-6,14-cis-tetraenoyl-CoA'	'MAM01037m'	0.138145
608	'5-oxo-12(R)-hydroxy-eicosa-(2E,8E,10E,14Z)-tetraenoyl-CoA'	'MAM01119m'	0.138145
609	'5-oxo-12(S)-hydroxy-eicosa-(2E,8E,10E,14Z)-tetraenoyl-CoA'	'MAM01121m'	0.138145
610	'12-oxo-c-LTB3'	'MAM00333r'	0.138848
611	'17beta-estradiol-2,3-quinone'	'MAM00410c'	0.138848
612	'17beta-estradiol-2,3-quinone'	'MAM00410m'	0.138848
613	'17beta-estradiol-2,3-quinone'	'MAM00410p'	0.138848
614	'17beta-estradiol-2,3-quinone'	'MAM00410r'	0.138848
615	'17beta-estradiol-3,4-quinone'	'MAM00412c'	0.138848
616	'17beta-estradiol-3,4-quinone'	'MAM00412m'	0.138848
617	'17beta-estradiol-3,4-quinone'	'MAM00412p'	0.138848
618	'17beta-estradiol-3,4-quinone'	'MAM00412r'	0.138848
619	'2-hydroxy-17beta-estradiol-1-S-glutathione'	'MAM00641c'	0.138848
620	'2-hydroxy-17beta-estradiol-1-S-glutathione'	'MAM00641m'	0.138848
621	'2-hydroxy-17beta-estradiol-1-S-glutathione'	'MAM00641p'	0.138848
622	'2-hydroxy-17beta-estradiol-1-S-glutathione'	'MAM00641r'	0.138848
623	'2-hydroxy-17beta-estradiol-4-S-glutathione'	'MAM00642c'	0.138848
624	'2-hydroxy-17beta-estradiol-4-S-glutathione'	'MAM00642m'	0.138848
625	'2-hydroxy-17beta-estradiol-4-S-glutathione'	'MAM00642p'	0.138848
626	'2-hydroxy-17beta-estradiol-4-S-glutathione'	'MAM00642r'	0.138848
627	'2-hydroxyestrone-1-S-glutathione'	'MAM00651c'	0.138848
628	'2-hydroxyestrone-1-S-glutathione'	'MAM00651m'	0.138848
629	'2-hydroxyestrone-1-S-glutathione'	'MAM00651p'	0.138848
630	'2-hydroxyestrone-1-S-glutathione'	'MAM00651r'	0.138848
631	'2-hydroxyestrone-4-S-glutathione'	'MAM00652c'	0.138848
632	'2-hydroxyestrone-4-S-glutathione'	'MAM00652m'	0.138848
633	'2-hydroxyestrone-4-S-glutathione'	'MAM00652p'	0.138848
634	'2-hydroxyestrone-4-S-glutathione'	'MAM00652r'	0.138848
635	'4-hydroxy-17beta-estradiol-2-S-glutathione'	'MAM00987c'	0.138848
636	'4-hydroxy-17beta-estradiol-2-S-glutathione'	'MAM00987m'	0.138848
637	'4-hydroxy-17beta-estradiol-2-S-glutathione'	'MAM00987p'	0.138848
638	'4-hydroxy-17beta-estradiol-2-S-glutathione'	'MAM00987r'	0.138848
639	'4-hydroxyestrone-2-S-glutathione'	'MAM01001c'	0.138848
640	'4-hydroxyestrone-2-S-glutathione'	'MAM01001m'	0.138848
641	'4-hydroxyestrone-2-S-glutathione'	'MAM01001p'	0.138848
642	'4-hydroxyestrone-2-S-glutathione'	'MAM01001r'	0.138848
643	'9-deoxy-delta12-PGD2'	'MAM01234c'	0.138848
644	'delta-12-prostaglandin J2'	'MAM01662c'	0.138848
645	'estrone-2,3-quinone'	'MAM01791c'	0.138848
646	'estrone-2,3-quinone'	'MAM01791m'	0.138848
647	'estrone-2,3-quinone'	'MAM01791p'	0.138848
648	'estrone-2,3-quinone'	'MAM01791r'	0.138848
649	'estrone-3,4-quinone'	'MAM01793c'	0.138848
650	'estrone-3,4-quinone'	'MAM01793m'	0.138848
651	'estrone-3,4-quinone'	'MAM01793p'	0.138848
652	'estrone-3,4-quinone'	'MAM01793r'	0.138848
653	'GSH'	'MAM02026p'	0.138848
654	'hepoxilin A3-c'	'MAM02097c'	0.138848
655	'hepoxilin A3-c'	'MAM02097p'	0.138848
656	'L-dopaquinone'	'MAM02356c'	0.138848
657	'prostaglandin A1'	'MAM02776c'	0.138848
658	'prostaglandin A2'	'MAM02777c'	0.138848
659	'prostaglandin J2'	'MAM02796c'	0.138848
660	'S-(9-deoxy-delta12-PGD2)-glutathione'	'MAM02859c'	0.138848
661	'S-(9-deoxy-delta9,12-PGD2)-glutathione'	'MAM02860c'	0.138848
662	'S-(PGA1)-glutathione'	'MAM02862c'	0.138848
663	'S-(PGA2)-glutathione'	'MAM02863c'	0.138848
664	'S-(PGJ2)-glutathione'	'MAM02864c'	0.138848
665	'4-aminobutyrate'	'MAM00970c'	0.139702
666	'dUMP'	'MAM01755m'	0.140885
667	'creatine'	'MAM01619s'	0.141114
668	'propanoate'	'MAM02772m'	0.141407
669	'bile-PC pool'	'MAM01395c'	0.141443
670	'heparan sulfate proteoglycan'	'MAM02054g'	0.14306
671	'heparan sulfate, precursor 14'	'MAM02086g'	0.14306
672	'heparan sulfate, precursor 15'	'MAM02087g'	0.14306
673	'glucose-1-phosphate'	'MAM01967s'	0.143661
674	'UDP-glucose'	'MAM03108s'	0.143661
675	'12(S)-HETE'	'MAM00307r'	0.144701
676	'14,15-DiHETE'	'MAM00365c'	0.144701
677	'14,15-DiHETE'	'MAM00365n'	0.144701
678	'15(S)-HPETE'	'MAM00380n'	0.144701
679	'5,6-epoxytetraene'	'MAM01058c'	0.144701
680	'5,6-epoxytetraene'	'MAM01058n'	0.144701
681	'leukotriene A4'	'MAM02362n'	0.144701
682	'3-dehydrosphinganine'	'MAM00769c'	0.146816
683	'methacrylyl-CoA'	'MAM02468m'	0.147
684	'CMP'	'MAM01590c'	0.147461
685	'1-phosphatidyl-1D-myo-inositol-5-phosphate'	'MAM00554g'	0.148574
686	'1-phosphatidyl-1D-myo-inositol-5-phosphate'	'MAM00554r'	0.148574
687	'PI pool'	'MAM02750g'	0.148574
688	'GSH'	'MAM02026m'	0.149036
689	'H2O'	'MAM02040m'	0.151145
690	'PPi'	'MAM02759n'	0.151305
691	'1-phosphatidyl-1D-myo-inositol-5-phosphate'	'MAM00554c'	0.151408
692	'EPA'	'MAM01784c'	0.152283
693	'(S)-dihydroorotate'	'MAM00180c'	0.152373
694	'(5Z,8Z,11Z)-eicosatrienoyl-CoA'	'MAM00101c'	0.152959
695	'chondroitin sulfate E (GalNAc4,6diS-GlcA), degradation product 5'	'MAM01559l'	0.153435
696	'heparan sulfate, degradation product 22'	'MAM02069l'	0.154147
697	'10-formyl-THF'	'MAM00266m'	0.15789
698	'PAP'	'MAM02681g'	0.158374
699	'leukotriene B5'	'MAM02365c'	0.159431
700	'NH4+'	'MAM02579c'	0.160587
701	'phosphatidylinositol-3,4,5-trisphosphate'	'MAM02734c'	0.161297
702	'glutathione episulfonium ion'	'MAM01978c'	0.161578
703	'succinate'	'MAM02943c'	0.162239
704	'glycogenin'	'MAM01996c'	0.162255
705	'5-formyl-THF'	'MAM01100c'	0.162538
706	'tetrahydrobiopterin'	'MAM02978c'	0.162858
707	'orotate'	'MAM02659c'	0.163351
708	'N-acetyl-L-asparagine'	'MAM02531c'	0.163514
709	'N-acetyl-L-aspartate'	'MAM02532c'	0.163514
710	'deoxyadenosine'	'MAM01666c'	0.16407
711	'inosine'	'MAM02170c'	0.16407
712	'3-decaprenyl-4-hydroxybenzoate'	'MAM00767m'	0.164188
713	'4-hydroxybenzoate'	'MAM00995m'	0.164188
714	'all-trans-decaprenyl-diphosphate'	'MAM01316m'	0.164188
715	'1D-myo-inositol-bisdiphosphate-tetrakisphosphate'	'MAM00531c'	0.164413
716	'1D-myo-inositol-bisdiphosphate-tetrakisphosphate'	'MAM00531n'	0.164413
717	'5-pp-inspP5'	'MAM01133c'	0.164413
718	'5-pp-inspP5'	'MAM01133n'	0.164413
719	'myo-inositol-hexakisphosphate'	'MAM02492n'	0.164413
720	'15(S)-HETrE'	'MAM00378c'	0.16457
721	'15(S)-HETrE'	'MAM00378s'	0.16457
722	'13-Docosenoyl Coenzyme A'	'MAM03555c'	0.16457
723	'deoxyadenosine'	'MAM01666s'	0.165015
724	'deoxyinosine'	'MAM01671s'	0.165015
725	'inosine'	'MAM02170s'	0.165015
726	'AMP'	'MAM01334g'	0.165104
727	'cAMP'	'MAM01419g'	0.165104
728	'cGMP'	'MAM01433g'	0.165104
729	'cGMP'	'MAM01433n'	0.165104
730	'GMP'	'MAM02016n'	0.165104
731	'(2E)-dodecenoyl-CoA'	'MAM00042p'	0.165121
732	'(2E)-hexenoyl-CoA'	'MAM00053p'	0.165121
733	'4-cis-decenoyl-CoA'	'MAM00980p'	0.165121
734	'butyryl-CoA'	'MAM01412p'	0.165121
735	'decanoyl-CoA'	'MAM01650p'	0.165121
736	'lauroyl-CoA'	'MAM02345p'	0.165121
737	'myristoyl-CoA'	'MAM02495p'	0.165121
738	'4,7,10,13-Hexadecatetraenoyl Coenzyme A'	'MAM03273p'	0.165121
739	'4,7,10-Hexadecatrienoyl Coenzyme A'	'MAM03274p'	0.165121
740	'5,8,11-Tetradecatrienoyl Coenzyme A'	'MAM03288p'	0.165121
741	'4,7-Decadienoyl Coenzyme A'	'MAM03542p'	0.165121
742	'2,5,8,11,14-Eicosapentaenoyl Coenzyme A'	'MAM03570p'	0.165121
743	'5,8,11,14-Eicosatetraenoyl Coenzyme A'	'MAM03571p'	0.165121
744	'5,8-Tetradecadienoyl Coenzyme A'	'MAM03978p'	0.165121
745	'CO2'	'MAM01596c'	0.165157
746	'succinate'	'MAM02943p'	0.168048
747	'Glycylproline'	'MAM03630c'	0.168669
748	'L-Prolinylglycine'	'MAM03896c'	0.168669
749	'5,10-methylene-THF'	'MAM01045s'	0.169191
750	'folate'	'MAM01830c'	0.169191
751	'folate'	'MAM01830s'	0.169191
752	'taurocholate'	'MAM02963c'	0.169366
753	'taurocholate'	'MAM02963s'	0.169366
754	'12-keto-LTB4'	'MAM00326r'	0.170749
755	'12-oxo-c-LTB3'	'MAM00333c'	0.170749
756	'12-oxo-c-LTB3'	'MAM00333m'	0.170749
757	'12-oxo-c-LTB3'	'MAM00333p'	0.170749
758	'phosphatidate-bile-PC pool'	'MAM02726c'	0.171098
759	'phosphatidate-LD-SM pool'	'MAM02732c'	0.171098
760	'sn-glycerol-3-phosphate'	'MAM02914c'	0.171326
761	'GMP'	'MAM02016c'	0.173033
762	'(24R,25R)3alpha,7alpha,24-trihydroxy-5beta-cholestanoyl-CoA'	'MAM00037p'	0.173059
763	'lipoic acid'	'MAM02394s'	0.173591
764	'argininosuccinate'	'MAM01366c'	0.174253
765	'2-lysolecithin pool'	'MAM00656c'	0.174821
766	'phosphatidate-LD-PC pool'	'MAM02728c'	0.175265
767	'phosphatidate-LD-PE pool'	'MAM02729c'	0.175265
768	'phosphatidate-LD-PS pool'	'MAM02731c'	0.175265
769	'CMP'	'MAM01590m'	0.175661
770	'L-lactate'	'MAM02403m'	0.175723
771	'(1R)-hydroxy-(2R)-glutathionyl-1,2-dihydronaphthalene'	'MAM00031c'	0.176529
772	'(1R,2S)-naphthalene 1,2-oxide'	'MAM00032c'	0.176529
773	'(1S)-hydroxy-(2S)-glutathionyl-1,2-dihydronaphthalene'	'MAM00033c'	0.176529
774	'(1S,2R)-naphthalene 1,2-oxide'	'MAM00034c'	0.176529
775	'1-nitro-5-glutathionyl-6-hydroxy-5,6-dihydronaphthalene'	'MAM00541c'	0.176529
776	'1-nitro-5-hydroxy-6-glutathionyl-5,6-dihydronaphthalene'	'MAM00542c'	0.176529
777	'1-nitro-7-glutathionyl-8-hydroxy-7,8-dihydronaphthalene'	'MAM00543c'	0.176529
778	'1-nitro-7-hydroxy-8-glutathionyl-7,8-dihydronaphthalene'	'MAM00544c'	0.176529
779	'1-nitronaphthalene-5,6-oxide'	'MAM00546c'	0.176529
780	'1-nitronaphthalene-7,8-oxide'	'MAM00547c'	0.176529
781	'2,2-dichloroacetaldehyde'	'MAM00568c'	0.176529
782	'2,3-dihydro-2-S-glutathionyl-3-hydroxy bromobenzene'	'MAM00571c'	0.176529
783	'3,4-dihydro-3-hydroxy-4-S-glutathionyl bromobenzene'	'MAM00724c'	0.176529
784	'4,5-dihydro-4-hydroxy-5-S-glutathionyl-benzo[a]pyrene'	'MAM00944c'	0.176529
785	'aflatoxin B1-exo-8,9-epoxide-GSH'	'MAM01299c'	0.176529
786	'benzo[a]pyrene-4,5-oxide'	'MAM01375c'	0.176529
787	'bromobenzene-2,3-oxide'	'MAM01405c'	0.176529
788	'bromobenzene-3,4-oxide'	'MAM01407c'	0.176529
789	'hydrochloride'	'MAM02144c'	0.176529
790	'S-(1,2-dichlorovinyl)glutathione'	'MAM02850c'	0.176529
791	'S-(2,2-dichloro-1-hydroxy)ethyl glutathione'	'MAM02853c'	0.176529
792	'S-(formylmethyl)glutathione'	'MAM02861c'	0.176529
793	'trichloroethene'	'MAM03044c'	0.176529
794	'1-radyl-2-acyl-sn-glycero-3-phosphocholine'	'MAM00560c'	0.176566
795	'O-1-alk-1-enyl-2-acyl-sn-glycero-3-phosphoethanolamine'	'MAM02629c'	0.176566
796	'CDP-diacylglycerol-CL pool'	'MAM01426c'	0.179234
797	'chondroitin sulfate A (GalNAc4S-GlcA), B (IdoA2S-GalNAc4S), and E (GalNAc4,6diS-GlcA), precursor 1'	'MAM01518g'	0.179399
798	'FAD'	'MAM01802m'	0.17953
799	'FADH2'	'MAM01803m'	0.17953
800	'linoleoyl-CoA'	'MAM02391c'	0.179679
801	'D-glucarate'	'MAM01681s'	0.179706
802	'fumarate'	'MAM01862m'	0.18015
803	'(R)-5-phosphomevalonate'	'MAM00165p'	0.180428
804	'4-aminobutyrate'	'MAM00970s'	0.180539
805	'3-phosphoadenylylselenate'	'MAM00912c'	0.180676
806	'adenylyl sulfate'	'MAM01283c'	0.180676
807	'adenylylselenate'	'MAM01284c'	0.180676
808	'selenate'	'MAM02885c'	0.180676
809	'Electron Transfer Flavoprotein Oxidized'	'MAM03573m'	0.18117
810	'Electron Transfer Flavoprotein Reduced'	'MAM03574m'	0.18117
811	'3alpha,7alpha,12alpha-trihydroxy-5beta-cholestanate'	'MAM00752p'	0.181312
812	'3alpha,7alpha-dihydroxy-5beta-cholestanate'	'MAM00758p'	0.181312
813	'bilirubin'	'MAM01396s'	0.181584
814	'GMP'	'MAM02016g'	0.182199
815	'G00077'	'MAM01880c'	0.18257
816	'G00077'	'MAM01880g'	0.18257
817	'dihydrobiopterin'	'MAM01698c'	0.183606
818	'sphinganine-1-phosphate'	'MAM02928c'	0.183659
819	'1,2-dibromoethane'	'MAM00242c'	0.183856
820	'hydrobromic acid'	'MAM02143c'	0.183856
821	'G10596'	'MAM01897r'	0.183901
822	'G10597'	'MAM01898r'	0.183901
823	'NH4+'	'MAM02579s'	0.184402
824	'heparan sulfate, degradation product 15'	'MAM02061l'	0.184841
825	'heparan sulfate, degradation product 21'	'MAM02068l'	0.184841
826	'(6Z,9Z,12Z,15Z)-octadecatetraenoyl-CoA'	'MAM00108c'	0.185364
827	'leukotriene B4'	'MAM02364c'	0.185606
828	'apoC-lys_btn'	'MAM01357c'	0.185644
829	'carboxybiotin-carboxyl-carrier'	'MAM01422c'	0.185644
830	'acyl-CoA pool'	'MAM10007p'	0.18572
831	'adenosine'	'MAM01280m'	0.185822
832	'Tn-antigen'	'MAM03000g'	0.187201
833	'G00007'	'MAM01867r'	0.187366
834	'GD3'	'MAM01947c'	0.187641
835	'GD3'	'MAM01947g'	0.187641
836	'GT3'	'MAM02033c'	0.187641
837	'GT3'	'MAM02033g'	0.187641
838	'phosphocholine'	'MAM02738c'	0.1877
839	'leukotriene C4'	'MAM02366c'	0.188116
840	'1-phosphatidyl-1D-myo-inositol-3-phosphate'	'MAM00552c'	0.188185
841	'adenosine'	'MAM01280l'	0.188566
842	'AMP'	'MAM01334l'	0.188566
843	'CMP'	'MAM01590l'	0.188566
844	'cytidine'	'MAM01630l'	0.188566
845	'cytidine'	'MAM01630s'	0.188566
846	'deoxycytidine'	'MAM01668c'	0.188566
847	'dTMP'	'MAM01752l'	0.188566
848	'GMP'	'MAM02016l'	0.188566
849	'guanosine'	'MAM02038l'	0.188566
850	'guanosine'	'MAM02038s'	0.188566
851	'thymidine'	'MAM02996l'	0.188566
852	'UMP'	'MAM03114l'	0.188566
853	'uridine'	'MAM03123l'	0.188566
854	'dihydroceramide pool'	'MAM01699c'	0.189432
855	'homocysteine-thiolactone'	'MAM02134c'	0.189943
856	'6-deoxy-L-galactose'	'MAM01159l'	0.190473
857	'6-deoxy-L-galactose'	'MAM01159s'	0.190473
858	'de-Fuc form of PA6'	'MAM01652s'	0.190473
859	'keratan sulfate I, degradation product 1'	'MAM02237s'	0.190473
860	'keratan sulfate I'	'MAM02278l'	0.190473
861	'keratan sulfate I'	'MAM02278s'	0.190473
862	'PA6'	'MAM02672l'	0.190473
863	'PA6'	'MAM02672s'	0.190473
864	'deoxyuridine'	'MAM01673m'	0.191428
865	'25-hydroxyvitamin D2'	'MAM00620m'	0.191646
866	'27alpha-hydroxy-7-dehydrocholesterol'	'MAM00624c'	0.191646
867	'27-hydroxycholesterol'	'MAM00625m'	0.191646
868	'3,7,24THCA'	'MAM00742m'	0.191646
869	'3alpha,7alpha,12alpha,24(S)-tetrahydroxy-5beta-cholestan-27-al'	'MAM00746m'	0.191646
870	'3alpha,7alpha,12alpha-trihydroxy-5beta-cholestan-26-al'	'MAM00750c'	0.191646
871	'3alpha,7alpha,12alpha-trihydroxy-5beta-cholestan-26-al'	'MAM00750m'	0.191646
872	'3alpha,7alpha,24(S)-trihydroxy-5beta-cholestan-27-al'	'MAM00753m'	0.191646
873	'3alpha,7alpha-dihydroxy-5beta-cholestan-26-al'	'MAM00756m'	0.191646
874	'3alpha,7alpha-dihydroxy-5beta-cholestan-27-al'	'MAM00757m'	0.191646
875	'5beta-cholestan-3alpha,7alpha,12alpha,24(S),27-pentol'	'MAM01076m'	0.191646
876	'5beta-cholestan-3alpha,7alpha,12alpha,24(S)-tetrol'	'MAM01077m'	0.191646
877	'5beta-cholestan-3alpha,7alpha,12alpha-triol'	'MAM01078c'	0.191646
878	'5beta-cholestan-3alpha,7alpha,12alpha-triol'	'MAM01078m'	0.191646
879	'5beta-cholestan-3alpha,7alpha,24(S),27-tetrol'	'MAM01079m'	0.191646
880	'5beta-cholestan-3alpha,7alpha,24(S)-triol'	'MAM01080m'	0.191646
881	'5beta-cholestane-3alpha,7alpha,12alpha,25-tetrol'	'MAM01089r'	0.191646
882	'5beta-cholestane-3alpha,7alpha,12alpha,26-tetrol'	'MAM01090c'	0.191646
883	'5beta-cholestane-3alpha,7alpha,12alpha,26-tetrol'	'MAM01090m'	0.191646
884	'5beta-cholestane-3alpha,7alpha,12alpha,27,27-pentaol'	'MAM01091c'	0.191646
885	'5beta-cholestane-3alpha,7alpha,12alpha,27,27-pentaol'	'MAM01091m'	0.191646
886	'5beta-cholestane-3alpha,7alpha,12alpha,27-tetraol'	'MAM01092c'	0.191646
887	'5beta-cholestane-3alpha,7alpha,12alpha,27-tetraol'	'MAM01092m'	0.191646
888	'5beta-cholestane-3alpha,7alpha,26-triol'	'MAM01093m'	0.191646
889	'5beta-cholestane-3alpha,7alpha,27-triol'	'MAM01094m'	0.191646
890	'5beta-cholestane-3alpha,7alpha-diol'	'MAM01095c'	0.191646
891	'5beta-cholestane-3alpha,7alpha-diol'	'MAM01095m'	0.191646
892	'N-methylethanolamine-phosphate'	'MAM02600c'	0.191646
893	'phosphodimethylethanolamine'	'MAM02739c'	0.191646
894	'tetraHCA'	'MAM02977m'	0.191646
895	'vitamin D2'	'MAM03141m'	0.191646
896	'heptadecanoyl-[ACP]'	'MAM02099c'	0.191649
897	'pentadecanoyl-[ACP]'	'MAM02687c'	0.191649
898	'tridecanoyl-[ACP]'	'MAM03048c'	0.191649
899	'DHAP'	'MAM01690m'	0.192114
900	'16-hydroxyhexadecanoic acid'	'MAM00403c'	0.192186
901	'Docosanedioicacid'	'MAM03560c'	0.192186
902	'Hexadecanediocacid'	'MAM03654c'	0.192186
903	'W-Hydroxydocosanoicacid'	'MAM03798c'	0.192186
904	'calcidiol'	'MAM01415c'	0.192421
905	'calcidiol'	'MAM01415m'	0.193482
906	'PAPS'	'MAM02682g'	0.19435
907	'glyceraldehyde'	'MAM01981m'	0.194391
908	'2,3-diketo-5-methylthiopentyl-1-phosphate'	'MAM00572c'	0.194671
909	'cholesterol'	'MAM01450s'	0.195512
910	'2-methyl-3-oxopropanoate'	'MAM00661m'	0.196476
911	'2-bromoacetaldehyde'	'MAM00636c'	0.197004
912	'PE-LD pool'	'MAM02685m'	0.198675
913	'PS-LD pool'	'MAM02808m'	0.198675
914	'aflatoxin B1-exo-8,9-epoxide'	'MAM01298c'	0.198685
915	'omega-COOH-dinor-LTE4-CoA'	'MAM02650p'	0.198852
916	'malonyl-carnitin'	'MAM02443c'	0.198906
917	'kynurenine'	'MAM02319s'	0.199774
918	'dihomo-gamma-linolenate'	'MAM01696c'	0.200037
919	'nLc5Cer'	'MAM02593g'	0.201143
920	'nLc7Cer'	'MAM02595g'	0.201143
921	'phosphatidylinositol-3,5-bisphosphate'	'MAM02735c'	0.20141
922	'hexadecenoylcarnitine(9)'	'MAM02117s'	0.205554
923	'cis-vaccenoyl-CoA'	'MAM01586c'	0.206205
924	'heptadecanoyl-CoA'	'MAM02101c'	0.206205
925	'1-phosphatidyl-myo-inositol-3,5-bisphosphate'	'MAM00555c'	0.2066
926	'succinate semialdehyde'	'MAM02942m'	0.207451
927	'(3S)-3-hydroxy-cis,cis-palmito-7,10-dienoyl-CoA'	'MAM00081m'	0.208597
928	'(3S)-3-hydroxydodec-cis-6-enoyl-CoA'	'MAM00082m'	0.208597
929	'(3S)-3-hydroxylinoleoyl-CoA'	'MAM00083m'	0.208597
930	'(S)-3-hydroxy-11-cis-octadecenoyl-CoA'	'MAM00170m'	0.208597
931	'(S)-3-hydroxy-7-hexadecenoyl-CoA'	'MAM00172m'	0.208597
932	'(S)-3-hydroxyhexadecanoyl-CoA'	'MAM00175m'	0.208597
933	'(S)-3-hydroxyoleyleoyl-CoA'	'MAM00176m'	0.208597
934	'(S)-3-hydroxypalmitoleoyl-CoA'	'MAM00177m'	0.208597
935	'(S)-hydroxyoctanoyl-CoA'	'MAM00183m'	0.208597
936	'20-CoA-20-oxo-18r-hydroxy-LTB4'	'MAM00581m'	0.208597
937	'3(S),12(R)-dihydroxy-5-oxo-eicosa-(8E,10E,14Z)-trienoyl-CoA'	'MAM00689m'	0.208597
938	'3(S),12(S)-dihydroxy-5-oxo-eicosa-(8E,10E,14Z)-trienoyl-CoA'	'MAM00690m'	0.208597
939	'3(S),5(S),12(R)-trihydroxy-eicosa-8-trans-6,14-cis-trienoyl-CoA'	'MAM00691m'	0.208597
940	'3(S),8(R)-dihydroxy-(6E,10Z)-hexadecadienoate'	'MAM00694m'	0.208597
941	'3(S)-hydroxy-(5Z,8Z)-tetradecadienoyl-CoA'	'MAM00696m'	0.208597
942	'3(S)-hydroxy-(6Z,9Z,12Z)-octadecatrienoyl-CoA'	'MAM00697m'	0.208597
943	'3(S)-hydroxy-11-cis-eicosenoyl-CoA'	'MAM00700m'	0.208597
944	'3(S)-hydroxy-13-cis-docosenoyl-CoA'	'MAM00701m'	0.208597
945	'3(S)-hydroxy-13-cis-eicosenoyl-CoA'	'MAM00702m'	0.208597
946	'3(S)-hydroxy-2(S),6-dimethyl-heptanoyl-CoA'	'MAM00703m'	0.208597
947	'3(S)-hydroxy-4(R),8-dimethyl-nonanoyl-CoA'	'MAM00705m'	0.208597
948	'3(S)-hydroxy-4-methyl-pentanoyl-CoA'	'MAM00706m'	0.208597
949	'3-hydroxydocosanoyl-CoA'	'MAM00776m'	0.208597
950	'3-hydroxyeicosanoyl-CoA'	'MAM00777m'	0.208597
951	'3-hydroxyheneicosanoyl-CoA'	'MAM00778m'	0.208597
952	'3-hydroxyheptadecanoyl-CoA'	'MAM00780m'	0.208597
953	'3-hydroxynonadecanoyl-CoA'	'MAM00790m'	0.208597
954	'3-hydroxynonanoyl-CoA'	'MAM00792m'	0.208597
955	'3-hydroxyoctadecanoyl-CoA'	'MAM00793m'	0.208597
956	'3-hydroxypentadecanoyl-CoA'	'MAM00795m'	0.208597
957	'3-hydroxytridecanoyl-CoA'	'MAM00804m'	0.208597
958	'3-hydroxyundecanoyl-CoA'	'MAM00806m'	0.208597
959	'cis-(3S)-hydroxytetradec-5-enoyl-CoA'	'MAM01573m'	0.208597
960	'cis-(3S)-hydroxytetradec-7-enoyl-CoA'	'MAM01574m'	0.208597
961	'PE-PS-LD pool'	'MAM02697c'	0.209003
962	'em3gacpail heparan sulfate'	'MAM01781r'	0.210171
963	'5-methylthioadenosine'	'MAM01116c'	0.210548
964	'[protein]-L-asparagine'	'MAM00198r'	0.210757
965	'1-phosphatidyl-1D-myo-inositol-3,4-bisphosphate'	'MAM00551c'	0.212572
966	'dCDP'	'MAM01643c'	0.213012
967	'arachidonate'	'MAM01362p'	0.213762
968	'PPi'	'MAM02759m'	0.215216
969	'O2-'	'MAM02631c'	0.215609
970	'O2-'	'MAM02631n'	0.215609
971	'O2-'	'MAM02631p'	0.215609
972	'(R)-mevalonate'	'MAM00167p'	0.216118
973	'(18R)-hydroxy-(5Z,8Z,11Z,14Z,16E)-eicosapentaenoic acid'	'MAM00029c'	0.216457
974	'(5S,6S)-epoxy-(15R)-hydroxy-ETE'	'MAM00098c'	0.216457
975	'(5S,6S)-epoxy-(15R)-hydroxy-ETE'	'MAM00098p'	0.216457
976	'(5S,6S)-epoxy-(15R)-hydroxy-ETE'	'MAM00098r'	0.216457
977	'15(R)-HEPE'	'MAM00373c'	0.216457
978	'15(R)-HEPE'	'MAM00373n'	0.216457
979	'15(R)-HEPE'	'MAM00373p'	0.216457
980	'15(R)-HEPE'	'MAM00373r'	0.216457
981	'15(S)-HPETE'	'MAM00380p'	0.216457
982	'15(S)-HPETE'	'MAM00380r'	0.216457
983	'5(S),6(S)-epoxy-15(R)-HEPE'	'MAM01038c'	0.216457
984	'5(S),6(S)-epoxy-15(R)-HEPE'	'MAM01038n'	0.216457
985	'5(S),6(S)-epoxy-15(R)-HEPE'	'MAM01038p'	0.216457
986	'5(S),6(S)-epoxy-15(R)-HEPE'	'MAM01038r'	0.216457
987	'5(S)-HpEPE'	'MAM01041c'	0.216457
988	'5(S)-HpEPE'	'MAM01041n'	0.216457
989	'5,6-epoxy,(18R)-HEPE'	'MAM01056c'	0.216457
990	'5,6-epoxytetraene'	'MAM01058p'	0.216457
991	'5,6-epoxytetraene'	'MAM01058r'	0.216457
992	'lipoxin B4'	'MAM02396c'	0.216457
993	'lipoxin B4'	'MAM02396n'	0.216457
994	'keratan sulfate I biosynthesis, precursor 10'	'MAM02202g'	0.216607
995	'keratan sulfate I biosynthesis, precursor 13'	'MAM02205g'	0.216607
996	'keratan sulfate I biosynthesis, precursor 16'	'MAM02208g'	0.216607
997	'keratan sulfate I biosynthesis, precursor 19'	'MAM02211g'	0.216607
998	'keratan sulfate I biosynthesis, precursor 22'	'MAM02215g'	0.216607
999	'keratan sulfate I biosynthesis, precursor 25'	'MAM02218g'	0.216607
1000	'keratan sulfate I biosynthesis, precursor 28'	'MAM02221g'	0.216607
1001	'keratan sulfate I biosynthesis, precursor 31'	'MAM02225g'	0.216607
1002	'keratan sulfate I biosynthesis, precursor 34'	'MAM02228g'	0.216607
1003	'keratan sulfate I biosynthesis, precursor 4'	'MAM02231g'	0.216607
1004	'keratan sulfate I biosynthesis, precursor 7'	'MAM02234g'	0.216607
1005	'keratan sulfate II (core 4-linked), biosynthesis, precursor 5'	'MAM02294g'	0.216607
1006	'keratan sulfate II (core 4-linked), biosynthesis, precursor 8'	'MAM02297g'	0.216607
1007	'keratan sulfate II biosynthesis, precursor 5'	'MAM02309g'	0.216607
1008	'keratan sulfate II biosynthesis, precursor 8'	'MAM02312g'	0.216607
1009	'(3Z)-dodecenoyl-CoA'	'MAM00088m'	0.216669
1010	'(5Z)-dodecenoyl-CoA'	'MAM00099m'	0.216669
1011	'cis,cis-3,6-dodecadienoyl-CoA'	'MAM01575m'	0.216669
1012	'3,7-Decadienoyl Coenzyme A'	'MAM03205m'	0.217708
1013	'3,7,10,13,16-Docosapentenoyl Coenzyme A'	'MAM03210m'	0.217708
1014	'3,7,10,13-Hexadecatetraenoyl Coenzyme A'	'MAM03220m'	0.217708
1015	'3,7,10-Hexadecatrienoyl Coenzyme A'	'MAM03221m'	0.217708
1016	'3,7,10,13,16,19-Docosahexenoyl Coenzyme A'	'MAM03559m'	0.217708
1017	'L-lactate'	'MAM02403c'	0.217817
1018	'heme'	'MAM02049c'	0.219478
1019	'9-O-acetylated-GD3'	'MAM01244c'	0.219733
1020	'9-O-acetylated-GD3'	'MAM01244g'	0.219733
1021	'9-O-acetylated-GT3'	'MAM01245c'	0.219733
1022	'9-O-acetylated-GT3'	'MAM01245g'	0.219733
1023	'acetyl-CoA'	'MAM01261g'	0.219733
1024	'acetyl-CoA'	'MAM01261r'	0.219733
1025	'CoA'	'MAM01597g'	0.219733
1026	'estradiol-17beta 3-glucuronide'	'MAM01786c'	0.220011
1027	'estradiol-17beta 3-glucuronide'	'MAM01786s'	0.220011
1028	'Leucylleucine'	'MAM03715c'	0.220275
1029	'H2O'	'MAM02040g'	0.220993
1030	'2(S)-pristanal'	'MAM00564p'	0.22142
1031	'(3S)-hydroxy-eicosa-cis,cis-11,14-dienoyl-CoA'	'MAM00087r'	0.222745
1032	'2-trans-7,10,13,16,19-all-cis-docosahexaenoyl-CoA'	'MAM00679r'	0.222745
1033	'3(S)-hydroxy-10,13,16-all-cis-docosatrienoyl-CoA'	'MAM00698r'	0.222745
1034	'3(S)-hydroxy-11-cis-eicosenoyl-CoA'	'MAM00700r'	0.222745
1035	'3(S)-hydroxy-13-cis-docosenoyl-CoA'	'MAM00701r'	0.222745
1036	'3(S)-hydroxy-all-cis-8,11,14,17-eicosatetraenoyl-CoA'	'MAM00708r'	0.222745
1037	'3(S)-hydroxy-cis-15-tetracosaenoyl-CoA'	'MAM00709r'	0.222745
1038	'3(S)-hydroxy-docosa-10,13,16,19-all-cis-tetraenoyl-CoA'	'MAM00711r'	0.222745
1039	'3(S)-hydroxy-docosa-7,10,13,16,19-all-cis-pentaenoyl-CoA'	'MAM00713r'	0.222745
1040	'3(S)-hydroxy-tetracosa-12,15,18,21-all-cis-tetraenoyl-CoA'	'MAM00716r'	0.222745
1041	'eicosa-(2E,8Z,11Z,14Z,17Z)-pentaenoyl-CoA'	'MAM01769r'	0.222745
1042	'trans,cis,cis,cis,cis-2,10,13,16,19-docosapentaenoyl-CoA'	'MAM03002r'	0.222745
1043	'trans,cis,cis,cis,cis-2,12,15,18,21-tetracosapentaenoyl-CoA'	'MAM03003r'	0.222745
1044	'trans,cis,cis,cis-2,10,13,16-docosatetraenoyl-CoA'	'MAM03004r'	0.222745
1045	'trans,cis,cis-2,11,14-eicosatrienoyl-CoA'	'MAM03007r'	0.222745
1046	'trans,cis-2,11-eicosadienoyl-CoA'	'MAM03012r'	0.222745
1047	'trans,cis-2,13-docosadienoyl-CoA'	'MAM03013r'	0.222745
1048	'trans,cis-2,15-tetracosadienoyl-CoA'	'MAM03015r'	0.222745
1049	'3(S)-Hydroxy-Cis-9-Octadecenoyl Coenzyme A'	'MAM03365r'	0.222745
1050	'Trans,Cis-2,9-Octadecadienoyl Coenzyme A'	'MAM03366r'	0.222745
1051	'1-alkyl-2-acylglycerol'	'MAM00514c'	0.222937
1052	'2-acyl-1-alkyl-sn-glycero-3-phosphate'	'MAM00628c'	0.222937
1053	'1,2-diacylglycerol-VLDL pool'	'MAM00241s'	0.223093
1054	'1-acylglycerol-VLDL pool'	'MAM00510s'	0.223093
1055	'fatty acid-VLDL pool'	'MAM01820s'	0.223093
1056	'HDL remnant'	'MAM02047s'	0.223093
1057	'HDL'	'MAM02048s'	0.223093
1058	'LDL remnant'	'MAM02352s'	0.223093
1059	'LDL'	'MAM02353s'	0.223093
1060	'UTP'	'MAM03130c'	0.223198
1061	'Glycylleucine'	'MAM03626c'	0.224357
1062	'13-cis-retinal'	'MAM00349c'	0.224547
1063	'13-cis-retinal'	'MAM00349r'	0.224547
1064	'4-hydroxy-all-trans-retinoate'	'MAM00993c'	0.224547
1065	'4-hydroxy-all-trans-retinoate'	'MAM00993r'	0.224547
1066	'4-OH-13-cis-retinal'	'MAM01022c'	0.224547
1067	'4-OH-13-cis-retinal'	'MAM01022r'	0.224547
1068	'4-oxoretinol'	'MAM01032c'	0.224547
1069	'de-Fuc, GlcNAc removed PA6 (wo peptide linkage)'	'MAM01653l'	0.22631
1070	'lactoneotetraosylceramide'	'MAM02330g'	0.226987
1071	'glycogenin G4G4'	'MAM01991c'	0.228699
1072	'glycogenin G7'	'MAM01993c'	0.228699
1073	'1,2-diacylglycerol-LD-PE pool'	'MAM00236c'	0.230646
1074	'1,2-diacylglycerol-LD-PS pool'	'MAM00238c'	0.230646
1075	'1,2-diacylglycerol-LD-SM pool'	'MAM00239c'	0.230646
1076	'chenodiol'	'MAM01435c'	0.231095
1077	'AKG'	'MAM01306p'	0.232753
1078	'kynurenine'	'MAM02319c'	0.232857
1079	'stearoyl-CoA'	'MAM02941c'	0.233732
1080	'FMN'	'MAM01828s'	0.2354
1081	'propanoyl-CoA'	'MAM02774p'	0.235501
1082	'10,11-epoxy-(4Z,7Z)-hexadecadienoic acid'	'MAM00259c'	0.235505
1083	'11-carboxy-alpha-chromanol'	'MAM00286m'	0.235505
1084	'11-carboxy-gamma-chromanol'	'MAM00288m'	0.235505
1085	'12,13-epoxy-(6Z,9Z)-octadecadienoic acid'	'MAM00310c'	0.235505
1086	'13-carboxy-alpha-tocotrienol'	'MAM00345m'	0.235505
1087	'3-carboxy-alpha-chromanol'	'MAM00766m'	0.235505
1088	'5,6-epoxy-(8Z)-tetradecenoic acid'	'MAM01055c'	0.235505
1089	'7,8-epoxy-(4Z,10Z)-hexadecadienoic acid'	'MAM01176c'	0.235505
1090	'7-carboxy-alpha-chromanol'	'MAM01185m'	0.235505
1091	'7-carboxy-gamma-chromanol'	'MAM01187m'	0.235505
1092	'8,9-epoxy-(5Z)-tetradecenoic acid'	'MAM01210c'	0.235505
1093	'9,10-epoxy-(6Z,12Z)-octadecadienoic acid'	'MAM01219c'	0.235505
1094	'9-carboxy-alpha-chromanol'	'MAM01225m'	0.235505
1095	'9-carboxy-gamma-chromanol'	'MAM01227m'	0.235505
1096	'gamma-carboxyethyl-hydroxychroman'	'MAM01923m'	0.235505
1097	'(13Z)-eicosenoyl-CoA'	'MAM00018p'	0.236193
1098	'linoleoyl-CoA'	'MAM02391p'	0.236193
1099	'(11R)-HPETE'	'MAM00005c'	0.236502
1100	'11,12-dihydroxy-(5E,7E,9E,14Z)-eicosatetraenoate'	'MAM00278c'	0.236502
1101	'5(S)-HETE'	'MAM01040r'	0.236502
1102	'8(S)-HETE'	'MAM01202c'	0.236502
1103	'8(S)-HPETE'	'MAM01203c'	0.236502
1104	'GSSG'	'MAM02027r'	0.236502
1105	'dihydrofolate'	'MAM01700c'	0.236561
1106	'glycochenodeoxycholate'	'MAM01987c'	0.236906
1107	'glycochenodeoxycholate'	'MAM01987s'	0.236906
1108	'glycocholate'	'MAM01988c'	0.236906
1109	'glycocholate'	'MAM01988s'	0.236906
1110	'taurochenodeoxycholate'	'MAM02962c'	0.236906
1111	'taurochenodeoxycholate'	'MAM02962s'	0.236906
1112	'3alpha,7alpha-dihydroxy-24-oxo-5beta-cholestanoyl coa'	'MAM00754p'	0.236945
1113	'glutamate'	'MAM01974c'	0.237449
1114	'PC-LD pool'	'MAM02684c'	0.238097
1115	'de-Fuc form of PA6'	'MAM01652l'	0.238639
1116	'keratan sulfate I, degradation product 1'	'MAM02237l'	0.238639
1117	'(5Z,8Z,11Z,14Z,17Z)-eicosapentaenoyl-CoA'	'MAM00103c'	0.239205
1118	'(6Z,9Z)-octadecadienoyl-CoA'	'MAM00106c'	0.239205
1119	'gamma-linolenoyl-CoA'	'MAM01934c'	0.239205
1120	'Protein-Linked Serine Or Threonine Residue (O-Glycosylation Site)'	'MAM03395g'	0.240028
1121	'keratan sulfate II (core 4-linked), biosynthesis, precursor 2'	'MAM02291g'	0.240492
1122	'1-acylglycerol-3P pool'	'MAM10006m'	0.240659
1123	'acyl-CoA pool'	'MAM10007m'	0.240659
1124	'5,15-DiHETE'	'MAM01050c'	0.241394
1125	'lauric acid'	'MAM02344s'	0.243871
1126	'(alpha-D-Glucosyl)3-(alpha-D-mannosyl)8-beta-D-mannosyl-diacetylchitobiosyl-L-asparagine (protein)'	'MAM00140r'	0.243889
1127	'spermine'	'MAM02926c'	0.245478
1128	'adenosine'	'MAM01280c'	0.248333
1129	'leukotriene B4'	'MAM02364r'	0.248959
1130	'leukotriene C4'	'MAM02366s'	0.249085
1131	'propanoyl-CoA'	'MAM02774m'	0.249096
1132	'ceramide pool'	'MAM01430c'	0.249456
1133	'N6,N6,N6-trimethyl-L-lysine'	'MAM02517c'	0.249609
1134	'(7Z,10Z,13Z,16Z)-docosatetraenoyl-CoA'	'MAM00119c'	0.249711
1135	'5-hydroxy-N-formylkynurenine'	'MAM01108c'	0.250574
1136	'D-lactate'	'MAM01716c'	0.250786
1137	'sn-glycerol-3-PC'	'MAM02912c'	0.251113
1138	'sn-glycerol-3-PE'	'MAM02913c'	0.251113
1139	'20-COOH-18-oxo-LTE4-CoA'	'MAM00584p'	0.251414
1140	'3-oxo-hexacosenoyl-CoA'	'MAM00879p'	0.251414
1141	'11-carboxy-alpha-tocotrienol'	'MAM00287m'	0.251561
1142	'11-carboxy-gamma-tocotrienol'	'MAM00289m'	0.251561
1143	'5-carboxy-alpha-chromanol'	'MAM01096m'	0.251561
1144	'5-carboxy-gamma-chromanol'	'MAM01097m'	0.251561
1145	'7-carboxy-alpha-tocotrienol'	'MAM01186m'	0.251561
1146	'7-carboxy-gamma-tocotrienol'	'MAM01188m'	0.251561
1147	'9-carboxy-alpha-tocotrienol'	'MAM01226m'	0.251561
1148	'9-carboxy-gamma-tocotrienol'	'MAM01228m'	0.251561
1149	'SAH'	'MAM02871c'	0.25364
1150	'PS-LD pool'	'MAM02808c'	0.254465
1151	'(13Z)-octadecenoyl-CoA'	'MAM00020c'	0.255108
1152	'(9E)-octadecenoyl-CoA'	'MAM00127c'	0.255108
1153	'myristoyl-CoA'	'MAM02495c'	0.255108
1154	'(13Z)-eicosenoyl-CoA'	'MAM00018c'	0.257564
1155	'1-Didecanoylglycerophosphoethanolamine (C12:0 Pe)'	'MAM03838c'	0.257788
1156	'1-Didecanoylglycerophosphoethanolamine (C12:0 Pe)'	'MAM03838s'	0.257788
1157	'1-Tridecanoylglycerophosphoethanolamine (C13:0 Pe)'	'MAM03839c'	0.257788
1158	'1-Tridecanoylglycerophosphoethanolamine (C13:0 Pe)'	'MAM03839s'	0.257788
1159	'1-Myristoylglycerophosphoethanolamine (C14:0 Pe)'	'MAM03840c'	0.257788
1160	'1-Myristoylglycerophosphoethanolamine (C14:0 Pe)'	'MAM03840s'	0.257788
1161	'1-Pentadecanoylglycerophosphoethanolamine (C15:0 Pe)'	'MAM03841c'	0.257788
1162	'1-Pentadecanoylglycerophosphoethanolamine (C15:0 Pe)'	'MAM03841s'	0.257788
1163	'1-Hexadecenoylglycerophosphoethanolamine (C16:1 Pe, Delta 9)'	'MAM03842c'	0.257788
1164	'1-Hexadecenoylglycerophosphoethanolamine (C16:1 Pe, Delta 9)'	'MAM03842s'	0.257788
1165	'1-Heptadecanoylglycerophosphoethanolamine (C17:0 Pe)'	'MAM03843c'	0.257788
1166	'1-Heptadecanoylglycerophosphoethanolamine (C17:0 Pe)'	'MAM03843s'	0.257788
1167	'1-Eicosatrienoylglycerophosphoethanolamine (Delta 11, 14, 17), Lpe (20:3)'	'MAM03844c'	0.257788
1168	'1-Eicosatrienoylglycerophosphoethanolamine (Delta 11, 14, 17), Lpe (20:3)'	'MAM03844s'	0.257788
1169	'1-Docosahexenoylglyceroethanolamine (Delta 4, 7, 10, 13, 16, 19), Lpe (22:6)'	'MAM03846c'	0.257788
1170	'1-Docosahexenoylglyceroethanolamine (Delta 4, 7, 10, 13, 16, 19), Lpe (22:6)'	'MAM03846s'	0.257788
1171	'2-Linoleoylglycerophosphoethanolamine'	'MAM03847c'	0.257788
1172	'2-Linoleoylglycerophosphoethanolamine'	'MAM03847s'	0.257788
1173	'1-Arachidonoyl-Sn-Glycero-3-Phosphoethanolamine'	'MAM03848c'	0.257788
1174	'1-Arachidonoyl-Sn-Glycero-3-Phosphoethanolamine'	'MAM03848s'	0.257788
1175	'1-Dihomo-Linolenoylglycerophosphoethanolamine (20:3, Delta 8, 11, 14)'	'MAM03855c'	0.257788
1176	'1-Dihomo-Linolenoylglycerophosphoethanolamine (20:3, Delta 8, 11, 14)'	'MAM03855s'	0.257788
1177	'1-Linoleoylglycerophosphoethanolamine (Delta 9,12)'	'MAM03856c'	0.257788
1178	'1-Linoleoylglycerophosphoethanolamine (Delta 9,12)'	'MAM03856s'	0.257788
1179	'1-Oleoylglycerophosphoethanolamine (Delta 9)'	'MAM03859c'	0.257788
1180	'1-Oleoylglycerophosphoethanolamine (Delta 9)'	'MAM03859s'	0.257788
1181	'1-Palmitoylglycerophosphoethanolamine'	'MAM03860c'	0.257788
1182	'1-Palmitoylglycerophosphoethanolamine'	'MAM03860s'	0.257788
1183	'1-Stearoylglycerophosphoethanolamine'	'MAM03861c'	0.257788
1184	'1-Stearoylglycerophosphoethanolamine'	'MAM03861s'	0.257788
1185	'fumarate'	'MAM01862c'	0.258787
1186	'1-phosphatidyl-1D-myo-inositol-5-phosphate'	'MAM00554n'	0.259017
1187	'protoporphyrin'	'MAM02803c'	0.259625
1188	'vitamin D3'	'MAM03142c'	0.260238
1189	'pristanic acid'	'MAM02766p'	0.26081
1190	'4,8,12-trimethyltridecanoyl-CoA'	'MAM00948p'	0.261004
1191	'phosphatidate-LD-PI pool'	'MAM02730c'	0.261454
1192	'choloyl-CoA'	'MAM01514c'	0.262931
1193	'palmitoleoyl-CoA'	'MAM02677c'	0.263476
1194	'heme'	'MAM02049s'	0.263553
1195	'adenine'	'MAM01279c'	0.264157
1196	'6(R)-hydroxy-tetradeca-(4E,8Z)-dienoate'	'MAM01146m'	0.264694
1197	'8(R)-hydroxy-hexadeca-(4E,6E,10Z)-trienoate'	'MAM01201m'	0.264694
1198	'8(S)-hydroxy-hexadeca-(4E,6E,10Z)-trienoate'	'MAM01206m'	0.264694
1199	'Cis-6-Dodecenoyl Coenzyme A'	'MAM03352m'	0.264694
1200	'fatty acid pool'	'MAM10005c'	0.267895
1201	'G10598'	'MAM01899r'	0.268552
1202	'H2O'	'MAM02040c'	0.268867
1203	'3-keto-4-methylzymosterol'	'MAM00809c'	0.269209
1204	'4alpha-methyl-5alpha-cholesta-8-en-3-one'	'MAM00966c'	0.269209
1205	'5alpha-cholesta-8,24-dien-3-one'	'MAM01067c'	0.269209
1206	'5alpha-cholesta-8-en-3-one'	'MAM01068c'	0.269209
1207	'uridine'	'MAM03123c'	0.270343
1208	'dopamine-O-quinone'	'MAM01738c'	0.271424
1209	'SAM'	'MAM02877c'	0.271757
1210	'l2fn2m2masn'	'MAM02323g'	0.272983
1211	'IMP'	'MAM02167c'	0.27312
1212	'8(R)-hydroxy-hexadeca-(2E,6E,10Z)-trienoate'	'MAM01200m'	0.273894
1213	'1,2-dihydroxy-5-(methylthio)pent-1-en-3-one'	'MAM00245c'	0.273952
1214	'guanosine'	'MAM02038c'	0.274319
1215	'nicotinamide ribonucleoside'	'MAM02582c'	0.274319
1216	'nicotinate D-ribonucleoside'	'MAM02584c'	0.274319
1217	'thymidine'	'MAM02996c'	0.274319
1218	'xanthosine'	'MAM03149c'	0.274319
1219	'10-formyl-THF'	'MAM00266l'	0.276343
1220	'10-formyl-THF'	'MAM00266s'	0.276343
1221	'10-formyl-THF-glu(5)'	'MAM00267l'	0.276343
1222	'10-formyl-THF-glu(5)'	'MAM00267s'	0.276343
1223	'10-formyl-THF-glu(6)'	'MAM00268l'	0.276343
1224	'10-formyl-THF-glu(6)'	'MAM00268s'	0.276343
1225	'10-formyl-THF-glu(7)'	'MAM00269l'	0.276343
1226	'10-formyl-THF-glu(7)'	'MAM00269s'	0.276343
1227	'dihydrofolate'	'MAM01700l'	0.276343
1228	'dihydrofolate'	'MAM01700s'	0.276343
1229	'heptaglutamyl-folate(DHF)'	'MAM02104l'	0.276343
1230	'heptaglutamyl-folate(DHF)'	'MAM02104s'	0.276343
1231	'heptaglutamyl-folate(THF)'	'MAM02105l'	0.276343
1232	'heptaglutamyl-folate(THF)'	'MAM02105s'	0.276343
1233	'hexaglutamyl-folate(DHF)'	'MAM02118l'	0.276343
1234	'hexaglutamyl-folate(DHF)'	'MAM02118s'	0.276343
1235	'hexaglutamyl-folate(THF)'	'MAM02119l'	0.276343
1236	'hexaglutamyl-folate(THF)'	'MAM02119s'	0.276343
1237	'pentaglutamyl-folate(DHF)'	'MAM02691l'	0.276343
1238	'pentaglutamyl-folate(DHF)'	'MAM02691s'	0.276343
1239	'pentaglutamyl-folate(THF)'	'MAM02692l'	0.276343
1240	'pentaglutamyl-folate(THF)'	'MAM02692s'	0.276343
1241	'THF'	'MAM02980l'	0.276343
1242	'THF'	'MAM02980s'	0.276343
1243	'GSSG'	'MAM02027c'	0.276451
1244	'O2'	'MAM02630m'	0.276515
1245	'Pi'	'MAM02751r'	0.276641
1246	'3''-S-hydroxy-pravastatin'	'MAM03235c'	0.276774
1247	'3''-S-hydroxy-pravastatin'	'MAM03235s'	0.276774
1248	'3-alpha-iso-pravastatin'	'MAM03241c'	0.276774
1249	'3-alpha-iso-pravastatin'	'MAM03241s'	0.276774
1250	'6-epipravastatin'	'MAM03294c'	0.276774
1251	'6-epipravastatin'	'MAM03294s'	0.276774
1252	'pitavastatin'	'MAM03911c'	0.276774
1253	'pitavastatin'	'MAM03911s'	0.276774
1254	'pravastatin'	'MAM03916c'	0.276774
1255	'pravastatin'	'MAM03916s'	0.276774
1256	'rosuvastatin'	'MAM03918c'	0.276774
1257	'rosuvastatin'	'MAM03918s'	0.276774
1258	'cAMP'	'MAM01419c'	0.276797
1259	'cGMP'	'MAM01433c'	0.276797
1260	'5-methyl-THF'	'MAM01115c'	0.276872
1261	'isobutyryl-CoA'	'MAM02180m'	0.277717
1262	'protoporphyrin'	'MAM02803m'	0.278015
1263	'O2'	'MAM02630p'	0.27817
1264	'keratan sulfate I biosynthesis, precursor 11'	'MAM02203g'	0.279307
1265	'keratan sulfate I biosynthesis, precursor 14'	'MAM02206g'	0.279307
1266	'keratan sulfate I biosynthesis, precursor 17'	'MAM02209g'	0.279307
1267	'keratan sulfate I biosynthesis, precursor 20'	'MAM02213g'	0.279307
1268	'keratan sulfate I biosynthesis, precursor 23'	'MAM02216g'	0.279307
1269	'keratan sulfate I biosynthesis, precursor 26'	'MAM02219g'	0.279307
1270	'keratan sulfate I biosynthesis, precursor 29'	'MAM02222g'	0.279307
1271	'keratan sulfate I biosynthesis, precursor 32'	'MAM02226g'	0.279307
1272	'keratan sulfate I biosynthesis, precursor 35'	'MAM02229g'	0.279307
1273	'keratan sulfate I biosynthesis, precursor 5'	'MAM02232g'	0.279307
1274	'keratan sulfate I biosynthesis, precursor 8'	'MAM02235g'	0.279307
1275	'keratan sulfate II (core 4-linked), biosynthesis, precursor 6'	'MAM02295g'	0.279307
1276	'keratan sulfate II (core 4-linked), biosynthesis, precursor 9'	'MAM02298g'	0.279307
1277	'keratan sulfate II biosynthesis, precursor 6'	'MAM02310g'	0.279307
1278	'keratan sulfate II biosynthesis, precursor 9'	'MAM02313g'	0.279307
1279	'(13Z)-docosenoyl-CoA'	'MAM00016c'	0.280671
1280	'heneicosanoyl-CoA'	'MAM02052c'	0.280671
1281	'Gal2-Xyl-L-Ser-[protein]'	'MAM01906g'	0.281435
1282	'leukotriene A4'	'MAM02362r'	0.2815
1283	'leukotriene C4'	'MAM02366r'	0.2815
1284	'leukotriene C5'	'MAM02367c'	0.2815
1285	'cob(II)alamin'	'MAM01599c'	0.282087
1286	'SAICAR'	'MAM02872c'	0.282692
1287	'protoporphyrin'	'MAM02803s'	0.284709
1288	'3''-S-hydroxy-pravastatin-tetranor'	'MAM03237c'	0.284709
1289	'3''-S-hydroxy-pravastatin-tetranor'	'MAM03237s'	0.284709
1290	'3-keto-5,6,-dihydroxy-pravastatin'	'MAM03279c'	0.284709
1291	'3-keto-5,6,-dihydroxy-pravastatin'	'MAM03279s'	0.284709
1292	'5,6-epoxy-3-alpha-iso-pravastatin'	'MAM03280c'	0.284709
1293	'5,6-epoxy-3-alpha-iso-pravastatin'	'MAM03280s'	0.284709
1294	'7-hydroxy-3-alpha-iso-pravastatin'	'MAM03312c'	0.284709
1295	'7-hydroxy-3-alpha-iso-pravastatin'	'MAM03312s'	0.284709
1296	'Cholic acid-24glucuronide, CA-24G'	'MAM03503c'	0.284709
1297	'Cholic acid-24glucuronide, CA-24G'	'MAM03503s'	0.284709
1298	'Chenodeoxycholic acid-24glucuronide, CDCA-24G'	'MAM03508c'	0.284709
1299	'Chenodeoxycholic acid-24glucuronide, CDCA-24G'	'MAM03508s'	0.284709
1300	'Chenodeoxycholic acid-3glucuronide, CDCA-3G'	'MAM03509c'	0.284709
1301	'Chenodeoxycholic acid-3glucuronide, CDCA-3G'	'MAM03509s'	0.284709
1302	'cerivastatin'	'MAM03514c'	0.284709
1303	'cerivastatin'	'MAM03514s'	0.284709
1304	'cerivastatin-M1'	'MAM03515c'	0.284709
1305	'cerivastatin-M1'	'MAM03515s'	0.284709
1306	'cerivastatin-M23'	'MAM03517c'	0.284709
1307	'cerivastatin-M23'	'MAM03517s'	0.284709
1308	'cerivastatin-M24'	'MAM03518c'	0.284709
1309	'cerivastatin-M24'	'MAM03518s'	0.284709
1310	'Deoxycholic acid-24glucuronide, CDA-24G'	'MAM03536c'	0.284709
1311	'Deoxycholic acid-24glucuronide, CDA-24G'	'MAM03536s'	0.284709
1312	'Deoxycholic acid-3glucuronide, CDA-3G'	'MAM03537c'	0.284709
1313	'Deoxycholic acid-3glucuronide, CDA-3G'	'MAM03537s'	0.284709
1314	'desacyl dehydro-pravastatin'	'MAM03566c'	0.284709
1315	'desacyl dehydro-pravastatin'	'MAM03566s'	0.284709
1316	'Hyocholic acid-24glucuronide, HCA-24G'	'MAM03642c'	0.284709
1317	'Hyocholic acid-24glucuronide, HCA-24G'	'MAM03642s'	0.284709
1318	'Hyocholic acid-6glucuronide, HCA-6G'	'MAM03643c'	0.284709
1319	'Hyocholic acid-6glucuronide, HCA-6G'	'MAM03643s'	0.284709
1320	'Hyodeoxycholic acid-24glucuronide, HDCA-24G'	'MAM03644c'	0.284709
1321	'Hyodeoxycholic acid-24glucuronide, HDCA-24G'	'MAM03644s'	0.284709
1322	'Hyodeoxycholic acid-6glucuronide, HDCA-6G'	'MAM03645c'	0.284709
1323	'Hyodeoxycholic acid-6glucuronide, HDCA-6G'	'MAM03645s'	0.284709
1324	'Lithocholic acid-24glucuronide, CDCA-24G'	'MAM03707c'	0.284709
1325	'Lithocholic acid-24glucuronide, CDCA-24G'	'MAM03707s'	0.284709
1326	'Lithocholic acid-3glucuronide, CDCA-3G'	'MAM03708c'	0.284709
1327	'Lithocholic acid-3glucuronide, CDCA-3G'	'MAM03708s'	0.284709
1328	'N-desmethyl-rosuvastatin'	'MAM03780c'	0.284709
1329	'N-desmethyl-rosuvastatin'	'MAM03780s'	0.284709
1330	'pravastatin glucuronide'	'MAM03917c'	0.284709
1331	'pravastatin glucuronide'	'MAM03917s'	0.284709
1332	'rosuvastatin-5S-lactone'	'MAM03920c'	0.284709
1333	'rosuvastatin-5S-lactone'	'MAM03920s'	0.284709
1334	'triol metabolite of pravastatin'	'MAM04007c'	0.284709
1335	'triol metabolite of pravastatin'	'MAM04007s'	0.284709
1336	'1,2-diacylglycerol-bile-PC pool'	'MAM00233c'	0.284726
1337	'1-acylglycerol-3P-bile-PC pool'	'MAM00473c'	0.285333
1338	'acyl-CoA-bile-PC pool'	'MAM01269c'	0.285333
1339	'(3E,5Z,8Z)-Tetradecatrienoyl Coenzyme A'	'MAM03358m'	0.285446
1340	'(11Z,14Z,17Z)-eicosatrienoylcarnitine'	'MAM00011r'	0.285579
1341	'(13Z,16Z)-docosadienoylcarnitine'	'MAM00022r'	0.285579
1342	'(15Z)-tetracosenoylcarnitine'	'MAM00024c'	0.285579
1343	'(15Z)-tetracosenoylcarnitine'	'MAM00024r'	0.285579
1344	'(4Z,7Z,10Z,13Z,16Z)-docosapentaenoylcarnitine'	'MAM00092r'	0.285579
1345	'(5Z,8Z,11Z)-eicosatrienoylcarnitine'	'MAM00100r'	0.285579
1346	'(5Z,8Z,11Z,14Z,17Z)-eicosapentaenoylcarnitine'	'MAM00102r'	0.285579
1347	'(6Z,9Z)-octadecadienoylcarnitine'	'MAM00105r'	0.285579
1348	'(6Z,9Z)-octadecadienoylcarnitine'	'MAM00105s'	0.285579
1349	'(6Z,9Z,12Z,15Z)-octadecatetraenoylcarnitine'	'MAM00107r'	0.285579
1350	'(6Z,9Z,12Z,15Z,18Z)-tetracosapentaenoylcarnitine'	'MAM00109c'	0.285579
1351	'(6Z,9Z,12Z,15Z,18Z)-tetracosapentaenoylcarnitine'	'MAM00109r'	0.285579
1352	'(6Z,9Z,12Z,15Z,18Z,21Z)-tetracosahexaenoylcarnitine'	'MAM00112c'	0.285579
1353	'(6Z,9Z,12Z,15Z,18Z,21Z)-tetracosahexaenoylcarnitine'	'MAM00112r'	0.285579
1354	'(7Z,10Z,13Z,16Z,19Z)-docosapentaenoylcarnitine'	'MAM00120r'	0.285579
1355	'(8Z,11Z)-eicosadienoylcarnitine'	'MAM00122r'	0.285579
1356	'(8Z,11Z,14Z,17Z)-eicosatetraenoylcarnitine'	'MAM00124r'	0.285579
1357	'(9E)-octadecenoylcarnitine'	'MAM00126r'	0.285579
1358	'(9Z,12Z,15Z,18Z)-tetracosatetraenoylcarnitine'	'MAM00130c'	0.285579
1359	'(9Z,12Z,15Z,18Z)-tetracosatetraenoylcarnitine'	'MAM00130r'	0.285579
1360	'(9Z,12Z,15Z,18Z,21Z)-tetracosapentaenoylcarnitine'	'MAM00133c'	0.285579
1361	'(9Z,12Z,15Z,18Z,21Z)-tetracosapentaenoylcarnitine'	'MAM00133r'	0.285579
1362	'10,13,16,19-docosatetraenoylcarnitine'	'MAM00261r'	0.285579
1363	'10,13,16-docosatrienoylcarnitine'	'MAM00263r'	0.285579
1364	'12,15,18,21-tetracosatetraenoylcarnitine'	'MAM00316c'	0.285579
1365	'12,15,18,21-tetracosatetraenoylcarnitine'	'MAM00316r'	0.285579
1366	'13,16,19-docosatrienoylcarnitine'	'MAM00342r'	0.285579
1367	'arachidonyl-carnitine'	'MAM01363r'	0.285579
1368	'docosahexaenoylcarnitine'	'MAM01723r'	0.285579
1369	'docosenoylcarnitine(11)'	'MAM01726r'	0.285579
1370	'docosenoylcarnitine'	'MAM01727r'	0.285579
1371	'dodecanoylcarnitine'	'MAM01729r'	0.285579
1372	'eicosadienoylcarnitine'	'MAM01770r'	0.285579
1373	'eicosanoylcarnitine'	'MAM01772r'	0.285579
1374	'eicosatrienoylcarnitine'	'MAM01774r'	0.285579
1375	'eicosenoylcarnitine(11)'	'MAM01775r'	0.285579
1376	'eicosenoylcarnitine(7)'	'MAM01776r'	0.285579
1377	'eicosenoylcarnitine(9)'	'MAM01777r'	0.285579
1378	'gamma-linolenoylcarnitine'	'MAM01933r'	0.285579
1379	'heneicosanoylcarnitine'	'MAM02051r'	0.285579
1380	'heptadecanoylcarnitine'	'MAM02100r'	0.285579
1381	'heptadecenoylcarnitine(7)'	'MAM02102r'	0.285579
1382	'heptadecenoylcarnitine(8)'	'MAM02103r'	0.285579
1383	'hexacosanoylcarnitine'	'MAM02109c'	0.285579
1384	'hexacosanoylcarnitine'	'MAM02109r'	0.285579
1385	'hexacosenoylcarnitine'	'MAM02111c'	0.285579
1386	'hexacosenoylcarnitine'	'MAM02111r'	0.285579
1387	'hexadecenoylcarnitine(9)'	'MAM02117r'	0.285579
1388	'linoleic-carnitine'	'MAM02388r'	0.285579
1389	'L-oleoylcarnitine'	'MAM02410r'	0.285579
1390	'L-palmitoylcarnitine'	'MAM02411r'	0.285579
1391	'L-palmitoylcarnitine'	'MAM02411s'	0.285579
1392	'nonadecanoylcarnitine'	'MAM02611r'	0.285579
1393	'O-acetylcarnitine'	'MAM02634c'	0.285579
1394	'O-acetylcarnitine'	'MAM02634r'	0.285579
1395	'O-acetylcarnitine'	'MAM02634s'	0.285579
1396	'ocosatetraenoylcarnitine'	'MAM02636r'	0.285579
1397	'octadecatrienoylcarnitine'	'MAM02637r'	0.285579
1398	'octadecenoylcarnitine(5)'	'MAM02639r'	0.285579
1399	'octadecenoylcarnitine(5)'	'MAM02639s'	0.285579
1400	'octadecenoylcarnitine(7)'	'MAM02640r'	0.285579
1401	'O-propanoylcarnitine'	'MAM02657c'	0.285579
1402	'O-propanoylcarnitine'	'MAM02657s'	0.285579
1403	'palmitoleoyl-carnitine'	'MAM02676r'	0.285579
1404	'palmitoleoyl-carnitine'	'MAM02676s'	0.285579
1405	'pentadecanoylcarnitine'	'MAM02688r'	0.285579
1406	'stearoylcarnitine'	'MAM02940s'	0.285579
1407	'tetracosanoylcarnitine'	'MAM02970c'	0.285579
1408	'tetracosanoylcarnitine'	'MAM02970r'	0.285579
1409	'tetradecanoylcarnitine'	'MAM02973r'	0.285579
1410	'tetradecenoylcarnitine(5)'	'MAM02974r'	0.285579
1411	'tetradecenoylcarnitine(7)'	'MAM02975r'	0.285579
1412	'tetradecenoylcarnitine(9)'	'MAM02976r'	0.285579
1413	'tricosanoylcarnitine'	'MAM03046c'	0.285579
1414	'tricosanoylcarnitine'	'MAM03046r'	0.285579
1415	'tridecanoylcarnitine'	'MAM03049r'	0.285579
1416	'13-cis-retinoate'	'MAM00350c'	0.287092
1417	'glyceraldehyde'	'MAM01981c'	0.287106
1418	'GSSG'	'MAM02027s'	0.288686
1419	'globoside'	'MAM01959g'	0.289222
1420	'1,2-diacylglycerol-LD-TAG pool'	'MAM00240c'	0.289731
1421	'3-keto-eicosa-8,11,14,17-all-cis-tetraenoyl-CoA'	'MAM00811r'	0.291153
1422	'3-oxo-11-cis-eicosenoyl-CoA'	'MAM00840r'	0.291153
1423	'3-oxo-13cis-docosenoyl-CoA'	'MAM00842r'	0.291153
1424	'3-oxo-cis-15-tetracosaenoyl-CoA'	'MAM00856r'	0.291153
1425	'3-oxo-dihomo-gamma-linolenoyl-CoA'	'MAM00859c'	0.291153
1426	'3-oxo-docosa-10,13,16,19-all-cis-tetraenoyl-CoA'	'MAM00861r'	0.291153
1427	'3-oxo-docosa-7,10,13,16,19-all-cis-pentaenoyl-CoA'	'MAM00863r'	0.291153
1428	'3-oxo-docosa-cis,cis,cis-10,13,16-trienoyl-CoA'	'MAM00865r'	0.291153
1429	'3-oxoeicosa-cis,cis-11,14-dienoyl-CoA'	'MAM00870r'	0.291153
1430	'3-oxo-tetracosa-12,15,18,21-all-cis-tetraenoyl-CoA'	'MAM00901r'	0.291153
1431	'3-Oxo-Cis-9-Octadecenoyl Coenzyme A'	'MAM03364r'	0.291153
1432	'sulfochenodeoxycholate'	'MAM02950s'	0.291481
1433	'Cholic acid 3-sulfate'	'MAM03504c'	0.291481
1434	'Cholic acid 3-sulfate'	'MAM03504s'	0.291481
1435	'Deoxycholic acid 3-sulfate'	'MAM03538c'	0.291481
1436	'Deoxycholic acid 3-sulfate'	'MAM03538s'	0.291481
1437	'Glycocholic acid 3-sulfate'	'MAM03587c'	0.291481
1438	'Glycocholic acid 3-sulfate'	'MAM03587s'	0.291481
1439	'Glycochenodeoxycholic acid 3-sulfate'	'MAM03588c'	0.291481
1440	'Glycochenodeoxycholic acid 3-sulfate'	'MAM03588s'	0.291481
1441	'Glycodeoxycholic acid 3-sulfate'	'MAM03589c'	0.291481
1442	'Glycodeoxycholic acid 3-sulfate'	'MAM03589s'	0.291481
1443	'Glycoursodeoxycholic acid 3-sulfate'	'MAM03637c'	0.291481
1444	'Glycoursodeoxycholic acid 3-sulfate'	'MAM03637s'	0.291481
1445	'Lithocholic acid 3-sulfate'	'MAM03709c'	0.291481
1446	'Lithocholic acid 3-sulfate'	'MAM03709s'	0.291481
1447	'Taurocholic acid 3-sulfate'	'MAM03962c'	0.291481
1448	'Taurocholic acid 3-sulfate'	'MAM03962s'	0.291481
1449	'Taurochenodeoxycholic acid 3-sulfate'	'MAM03963c'	0.291481
1450	'Taurochenodeoxycholic acid 3-sulfate'	'MAM03963s'	0.291481
1451	'Taurodeoxycholic acid 3-sulfate'	'MAM03965c'	0.291481
1452	'Taurodeoxycholic acid 3-sulfate'	'MAM03965s'	0.291481
1453	'Tauroursodeoxycholic acid 3-sulfate'	'MAM04042c'	0.291481
1454	'Tauroursodeoxycholic acid 3-sulfate'	'MAM04042s'	0.291481
1455	'Ursodeoxycholic acid 3-sulfate'	'MAM04058c'	0.291481
1456	'Ursodeoxycholic acid 3-sulfate'	'MAM04058s'	0.291481
1457	'Alanyl-Arginyl-Cysteine'	'MAM03411c'	0.292822
1458	'Alanyl-Arginyl-Cysteine'	'MAM03411s'	0.292822
1459	'Alanyl-Arginyl-Glycine'	'MAM03412c'	0.292822
1460	'Alanyl-Arginyl-Glycine'	'MAM03412s'	0.292822
1461	'Alanyl-Asparaginyl-Leucine'	'MAM03413c'	0.292822
1462	'Alanyl-Asparaginyl-Leucine'	'MAM03413s'	0.292822
1463	'Alanyl-Glycyl-Lysine'	'MAM03414c'	0.292822
1464	'Alanyl-Glycyl-Lysine'	'MAM03414s'	0.292822
1465	'Alanyl-Histidyl-Alanine'	'MAM03415c'	0.292822
1466	'Alanyl-Histidyl-Alanine'	'MAM03415s'	0.292822
1467	'Alanyl-Lysine-Threonine'	'MAM03416c'	0.292822
1468	'Alanyl-Lysine-Threonine'	'MAM03416s'	0.292822
1469	'Arginyl-Alanyl-Alanine'	'MAM03435c'	0.292822
1470	'Arginyl-Alanyl-Alanine'	'MAM03435s'	0.292822
1471	'Arginyl-Alanine-Phenylalanine'	'MAM03436c'	0.292822
1472	'Arginyl-Alanine-Phenylalanine'	'MAM03436s'	0.292822
1473	'Arginyl-Alanyl-Threonine'	'MAM03437c'	0.292822
1474	'Arginyl-Alanyl-Threonine'	'MAM03437s'	0.292822
1475	'Arginyl-Arginine'	'MAM03438c'	0.292822
1476	'Arginyl-Arginine'	'MAM03438s'	0.292822
1477	'Arginyl-Arginyl-Lysine'	'MAM03439c'	0.292822
1478	'Arginyl-Arginyl-Lysine'	'MAM03439s'	0.292822
1479	'Arginyl-Arginyl-Metheonine'	'MAM03440c'	0.292822
1480	'Arginyl-Arginyl-Metheonine'	'MAM03440s'	0.292822
1481	'Arginyl-Cystinyl-Glycine'	'MAM03441c'	0.292822
1482	'Arginyl-Cystinyl-Glycine'	'MAM03441s'	0.292822
1483	'Arginyl-Cystinyl-Serine'	'MAM03442c'	0.292822
1484	'Arginyl-Cystinyl-Serine'	'MAM03442s'	0.292822
1485	'Arginyl-Glutamyl-Glutamate'	'MAM03443c'	0.292822
1486	'Arginyl-Glutamyl-Glutamate'	'MAM03443s'	0.292822
1487	'Arginyl-Glutamyl-Proline'	'MAM03444c'	0.292822
1488	'Arginyl-Glutamyl-Proline'	'MAM03444s'	0.292822
1489	'Arginyl-Glycyl-Glycine'	'MAM03445c'	0.292822
1490	'Arginyl-Glycyl-Glycine'	'MAM03445s'	0.292822
1491	'Arginyl-Histidyl-Threonine'	'MAM03446c'	0.292822
1492	'Arginyl-Histidyl-Threonine'	'MAM03446s'	0.292822
1493	'Arginyl-Leucyl-Phenylalanine'	'MAM03447c'	0.292822
1494	'Arginyl-Leucyl-Phenylalanine'	'MAM03447s'	0.292822
1495	'Arginyl-Lysyl-Aspartate'	'MAM03448c'	0.292822
1496	'Arginyl-Lysyl-Aspartate'	'MAM03448s'	0.292822
1497	'Arginyl-Phenylalanine-Arginine'	'MAM03449c'	0.292822
1498	'Arginyl-Phenylalanine-Arginine'	'MAM03449s'	0.292822
1499	'Arginyl-Prolyl-Methionine'	'MAM03450c'	0.292822
1500	'Arginyl-Prolyl-Methionine'	'MAM03450s'	0.292822
1501	'Arginyl-Prolyl-Threonine'	'MAM03451c'	0.292822
1502	'Arginyl-Prolyl-Threonine'	'MAM03451s'	0.292822
1503	'Arginyl-Seryl-Serine'	'MAM03452c'	0.292822
1504	'Arginyl-Seryl-Serine'	'MAM03452s'	0.292822
1505	'Argtyrval'	'MAM03453c'	0.292822
1506	'Argtyrval'	'MAM03453s'	0.292822
1507	'Arginyl-Valyl-Cysteine'	'MAM03454c'	0.292822
1508	'Arginyl-Valyl-Cysteine'	'MAM03454s'	0.292822
1509	'Arginyl-Valyl-Tryptophan'	'MAM03455c'	0.292822
1510	'Arginyl-Valyl-Tryptophan'	'MAM03455s'	0.292822
1511	'Asparaginyl-Asparaginyl-Arginine'	'MAM03456c'	0.292822
1512	'Asparaginyl-Asparaginyl-Arginine'	'MAM03456s'	0.292822
1513	'Asparaginyl-Cysteinyl-Cysteine'	'MAM03457c'	0.292822
1514	'Asparaginyl-Cysteinyl-Cysteine'	'MAM03457s'	0.292822
1515	'Asparaginyl-Methionyl-Proline'	'MAM03458c'	0.292822
1516	'Asparaginyl-Methionyl-Proline'	'MAM03458s'	0.292822
1517	'Asparaginyl-Phenylalanyl-Aspartate'	'MAM03459c'	0.292822
1518	'Asparaginyl-Phenylalanyl-Aspartate'	'MAM03459s'	0.292822
1519	'Asparaginyl-Phenylalanyl-Cysteine'	'MAM03460c'	0.292822
1520	'Asparaginyl-Phenylalanyl-Cysteine'	'MAM03460s'	0.292822
1521	'Asparaginyl-Tyrosyl-Glycine'	'MAM03461c'	0.292822
1522	'Asparaginyl-Tyrosyl-Glycine'	'MAM03461s'	0.292822
1523	'Asparaginyl-Tyrosyl-Phenylalanine'	'MAM03462c'	0.292822
1524	'Asparaginyl-Tyrosyl-Phenylalanine'	'MAM03462s'	0.292822
1525	'Asparaginyl-Tyrosyl-Threonine'	'MAM03463c'	0.292822
1526	'Asparaginyl-Tyrosyl-Threonine'	'MAM03463s'	0.292822
1527	'Asparaginyl-Alanyl-Arginine'	'MAM03464c'	0.292822
1528	'Asparaginyl-Alanyl-Arginine'	'MAM03464s'	0.292822
1529	'Aspartyl-Asparaginyl-Glutamate'	'MAM03465c'	0.292822
1530	'Aspartyl-Asparaginyl-Glutamate'	'MAM03465s'	0.292822
1531	'Aspartyl-Glutamate'	'MAM03466c'	0.292822
1532	'Aspartyl-Glutamate'	'MAM03466s'	0.292822
1533	'Aspartyl-Glutamyl-Proline'	'MAM03467c'	0.292822
1534	'Aspartyl-Glutamyl-Proline'	'MAM03467s'	0.292822
1535	'Aspartyl-Glutamyl-Tryptophan'	'MAM03468c'	0.292822
1536	'Aspartyl-Glutamyl-Tryptophan'	'MAM03468s'	0.292822
1537	'Aspartyl-Histidyl-Cysteine'	'MAM03469c'	0.292822
1538	'Aspartyl-Histidyl-Cysteine'	'MAM03469s'	0.292822
1539	'Aspartyl-Histidyl-Proline'	'MAM03470c'	0.292822
1540	'Aspartyl-Histidyl-Proline'	'MAM03470s'	0.292822
1541	'Aspartyl-Lysyl-Glutamate'	'MAM03471c'	0.292822
1542	'Aspartyl-Lysyl-Glutamate'	'MAM03471s'	0.292822
1543	'Aspartyl-Lysyl-Histidine'	'MAM03472c'	0.292822
1544	'Aspartyl-Lysyl-Histidine'	'MAM03472s'	0.292822
1545	'Aspartyl-Methionyl-Aspartate'	'MAM03473c'	0.292822
1546	'Aspartyl-Methionyl-Aspartate'	'MAM03473s'	0.292822
1547	'Aspartyl-Prolyl-Lysine'	'MAM03474c'	0.292822
1548	'Aspartyl-Prolyl-Lysine'	'MAM03474s'	0.292822
1549	'Aspartyl-Valyl-Asparagine'	'MAM03475c'	0.292822
1550	'Aspartyl-Valyl-Asparagine'	'MAM03475s'	0.292822
1551	'Cystyl-Asparaginyl-Methionine'	'MAM03527c'	0.292822
1552	'Cystyl-Asparaginyl-Methionine'	'MAM03527s'	0.292822
1553	'Cystyl-Aspartyl-Phenylalanine'	'MAM03528c'	0.292822
1554	'Cystyl-Aspartyl-Phenylalanine'	'MAM03528s'	0.292822
1555	'Cystyl-Cysteine'	'MAM03529c'	0.292822
1556	'Cystyl-Cysteine'	'MAM03529s'	0.292822
1557	'Cystyl-Glutaminyl-Methionine'	'MAM03530c'	0.292822
1558	'Cystyl-Glutaminyl-Methionine'	'MAM03530s'	0.292822
1559	'Cystyl-Glutamyl-Histidine'	'MAM03531c'	0.292822
1560	'Cystyl-Glutamyl-Histidine'	'MAM03531s'	0.292822
1561	'Cystyl-Glutamyl-Tryptophan'	'MAM03532c'	0.292822
1562	'Cystyl-Glutamyl-Tryptophan'	'MAM03532s'	0.292822
1563	'Cystyl-Leucyl-Threonine'	'MAM03533c'	0.292822
1564	'Cystyl-Leucyl-Threonine'	'MAM03533s'	0.292822
1565	'Cystyl-Seryl-Methionine'	'MAM03534c'	0.292822
1566	'Cystyl-Seryl-Methionine'	'MAM03534s'	0.292822
1567	'Cystyl-Tyrosyl-Asparagine'	'MAM03535c'	0.292822
1568	'Cystyl-Tyrosyl-Asparagine'	'MAM03535s'	0.292822
1569	'Glutaminyl-Asparaginyl-Glutamine'	'MAM03596c'	0.292822
1570	'Glutaminyl-Asparaginyl-Glutamine'	'MAM03596s'	0.292822
1571	'Glutaminyl-Histidyl-Histidine'	'MAM03597c'	0.292822
1572	'Glutaminyl-Histidyl-Histidine'	'MAM03597s'	0.292822
1573	'Glutaminyl-Histidyl-Lysine'	'MAM03598c'	0.292822
1574	'Glutaminyl-Histidyl-Lysine'	'MAM03598s'	0.292822
1575	'Glutaminyl-Lysyl-Lysine'	'MAM03599c'	0.292822
1576	'Glutaminyl-Lysyl-Lysine'	'MAM03599s'	0.292822
1577	'Glutaminyl-Lysyl-Tryptophan'	'MAM03600c'	0.292822
1578	'Glutaminyl-Lysyl-Tryptophan'	'MAM03600s'	0.292822
1579	'Glutaminyl-Prolyl-Glutamate'	'MAM03601c'	0.292822
1580	'Glutaminyl-Prolyl-Glutamate'	'MAM03601s'	0.292822
1581	'Glutaminyl-Tryptophanyl-Glutamate'	'MAM03602c'	0.292822
1582	'Glutaminyl-Tryptophanyl-Glutamate'	'MAM03602s'	0.292822
1583	'Glutaminyl-Tyrosyl-Leucine'	'MAM03603c'	0.292822
1584	'Glutaminyl-Tyrosyl-Leucine'	'MAM03603s'	0.292822
1585	'Glutaminyl-Arginyl-Leucine'	'MAM03606c'	0.292822
1586	'Glutaminyl-Arginyl-Leucine'	'MAM03606s'	0.292822
1587	'Glutaminyl-Asparaginyl-Leucine'	'MAM03607c'	0.292822
1588	'Glutaminyl-Asparaginyl-Leucine'	'MAM03607s'	0.292822
1589	'Glutamyl-Glutamate'	'MAM03608c'	0.292822
1590	'Glutamyl-Glutamate'	'MAM03608s'	0.292822
1591	'Glutamyl-Isoleucyl-Lysine'	'MAM03609c'	0.292822
1592	'Glutamyl-Isoleucyl-Lysine'	'MAM03609s'	0.292822
1593	'Glutamyl-Leucine'	'MAM03610c'	0.292822
1594	'Glutamyl-Leucine'	'MAM03610s'	0.292822
1595	'Glutamyl-Methionine'	'MAM03611c'	0.292822
1596	'Glutamyl-Methionine'	'MAM03611s'	0.292822
1597	'Glutamyl-Methioninyl-Histidine'	'MAM03612c'	0.292822
1598	'Glutamyl-Methioninyl-Histidine'	'MAM03612s'	0.292822
1599	'Glutamyl-Threonine'	'MAM03616c'	0.292822
1600	'Glutamyl-Threonine'	'MAM03616s'	0.292822
1601	'Glutamyl-Threonyl-Lysine'	'MAM03617c'	0.292822
1602	'Glutamyl-Threonyl-Lysine'	'MAM03617s'	0.292822
1603	'Glutamyl-Tryptophanyl-Alanine'	'MAM03618c'	0.292822
1604	'Glutamyl-Tryptophanyl-Alanine'	'MAM03618s'	0.292822
1605	'Glycyl-Histidyl-Asparagine'	'MAM03624c'	0.292822
1606	'Glycyl-Histidyl-Asparagine'	'MAM03624s'	0.292822
1607	'Glycyl-Histidyl-Lysine'	'MAM03625c'	0.292822
1608	'Glycyl-Histidyl-Lysine'	'MAM03625s'	0.292822
1609	'Glycyl-Lysyl-Cysteine'	'MAM03627c'	0.292822
1610	'Glycyl-Lysyl-Cysteine'	'MAM03627s'	0.292822
1611	'Glycyl-Lysyl-Phenylalanine'	'MAM03628c'	0.292822
1612	'Glycyl-Lysyl-Phenylalanine'	'MAM03628s'	0.292822
1613	'Glycyl-Tyrosyl-Lysine'	'MAM03632c'	0.292822
1614	'Glycyl-Tyrosyl-Lysine'	'MAM03632s'	0.292822
1615	'Glycyl-Valyl-Histidine'	'MAM03633c'	0.292822
1616	'Glycyl-Valyl-Histidine'	'MAM03633s'	0.292822
1617	'Histidyl-Arginyl-Cysteine'	'MAM03662c'	0.292822
1618	'Histidyl-Arginyl-Cysteine'	'MAM03662s'	0.292822
1619	'Histidyl-Arginyl-Serine'	'MAM03663c'	0.292822
1620	'Histidyl-Arginyl-Serine'	'MAM03663s'	0.292822
1621	'Histidyl-Aspartate'	'MAM03664c'	0.292822
1622	'Histidyl-Aspartate'	'MAM03664s'	0.292822
1623	'Histidyl-Cystyl-Cysteine'	'MAM03665c'	0.292822
1624	'Histidyl-Cystyl-Cysteine'	'MAM03665s'	0.292822
1625	'Histidyl-Glutaminyl-Alanine'	'MAM03666c'	0.292822
1626	'Histidyl-Glutaminyl-Alanine'	'MAM03666s'	0.292822
1627	'Histidyl-Glutamate'	'MAM03667c'	0.292822
1628	'Histidyl-Glutamate'	'MAM03667s'	0.292822
1629	'Histidyl-Glutamyl-Glutamine'	'MAM03668c'	0.292822
1630	'Histidyl-Glutamyl-Glutamine'	'MAM03668s'	0.292822
1631	'Histidyl-Lysyl-Lysine'	'MAM03669c'	0.292822
1632	'Histidyl-Lysyl-Lysine'	'MAM03669s'	0.292822
1633	'Histidyl-Histidyl-Lysine'	'MAM03670c'	0.292822
1634	'Histidyl-Histidyl-Lysine'	'MAM03670s'	0.292822
1635	'Histidyl-Lysyl-Alanine'	'MAM03671c'	0.292822
1636	'Histidyl-Lysyl-Alanine'	'MAM03671s'	0.292822
1637	'Histidyl-Lysyl-Glutamate'	'MAM03672c'	0.292822
1638	'Histidyl-Lysyl-Glutamate'	'MAM03672s'	0.292822
1639	'Histidyl-Lysyl-Isoleucine'	'MAM03673c'	0.292822
1640	'Histidyl-Lysyl-Isoleucine'	'MAM03673s'	0.292822
1641	'Histidyl-Lysyl-Threonine'	'MAM03674c'	0.292822
1642	'Histidyl-Lysyl-Threonine'	'MAM03674s'	0.292822
1643	'Histidyl-Lysyl-Valine'	'MAM03675c'	0.292822
1644	'Histidyl-Lysyl-Valine'	'MAM03675s'	0.292822
1645	'Histidyl-Methionine'	'MAM03676c'	0.292822
1646	'Histidyl-Methionine'	'MAM03676s'	0.292822
1647	'Histidyl-Methionyl-Glutamine'	'MAM03677c'	0.292822
1648	'Histidyl-Methionyl-Glutamine'	'MAM03677s'	0.292822
1649	'Histidyl-Phenylalanyl-Arginine'	'MAM03678c'	0.292822
1650	'Histidyl-Phenylalanyl-Arginine'	'MAM03678s'	0.292822
1651	'Histidyl-Prolyl-Lysine'	'MAM03679c'	0.292822
1652	'Histidyl-Prolyl-Lysine'	'MAM03679s'	0.292822
1653	'Histidyl-Tryptophanyl-Histidine'	'MAM03680c'	0.292822
1654	'Histidyl-Tryptophanyl-Histidine'	'MAM03680s'	0.292822
1655	'Isoleucyl-Arginyl-Isoleucine'	'MAM03693c'	0.292822
1656	'Isoleucyl-Arginyl-Isoleucine'	'MAM03693s'	0.292822
1657	'Isoleucyl-Asparaginyl-Histidine'	'MAM03694c'	0.292822
1658	'Isoleucyl-Asparaginyl-Histidine'	'MAM03694s'	0.292822
1659	'Isolecyl-Aspartate'	'MAM03695c'	0.292822
1660	'Isolecyl-Aspartate'	'MAM03695s'	0.292822
1661	'Isolecyl-Glutaminyl-Glutamate'	'MAM03696c'	0.292822
1662	'Isolecyl-Glutaminyl-Glutamate'	'MAM03696s'	0.292822
1663	'Isolecyl-Glycyl-Arginine'	'MAM03697c'	0.292822
1664	'Isolecyl-Glycyl-Arginine'	'MAM03697s'	0.292822
1665	'Isolecyl-Prolyl-Lysine'	'MAM03698c'	0.292822
1666	'Isolecyl-Prolyl-Lysine'	'MAM03698s'	0.292822
1667	'Isolecyl-Seryl-Arginine'	'MAM03699c'	0.292822
1668	'Isolecyl-Seryl-Arginine'	'MAM03699s'	0.292822
1669	'Isolecyl-Tryptophanyl-Tyrosine'	'MAM03700c'	0.292822
1670	'Isolecyl-Tryptophanyl-Tyrosine'	'MAM03700s'	0.292822
1671	'Leucyl-Alanyl-Arginine'	'MAM03711c'	0.292822
1672	'Leucyl-Alanyl-Arginine'	'MAM03711s'	0.292822
1673	'Leucyl-Asparaginyl-Aspartate'	'MAM03712c'	0.292822
1674	'Leucyl-Asparaginyl-Aspartate'	'MAM03712s'	0.292822
1675	'Leucyl-Aspartyl-Lysine'	'MAM03713c'	0.292822
1676	'Leucyl-Aspartyl-Lysine'	'MAM03713s'	0.292822
1677	'Leucyl-Leucyl-Tryptophan'	'MAM03716c'	0.292822
1678	'Leucyl-Leucyl-Tryptophan'	'MAM03716s'	0.292822
1679	'Leucyl-Proline'	'MAM03717c'	0.292822
1680	'Leucyl-Proline'	'MAM03717s'	0.292822
1681	'Leucyl-Prolyl-Arginine'	'MAM03718c'	0.292822
1682	'Leucyl-Prolyl-Arginine'	'MAM03718s'	0.292822
1683	'Leucyl-Seryl-Tryptophan'	'MAM03719c'	0.292822
1684	'Leucyl-Seryl-Tryptophan'	'MAM03719s'	0.292822
1685	'Leucyl-Tryptophan'	'MAM03720c'	0.292822
1686	'Leucyl-Tryptophan'	'MAM03720s'	0.292822
1687	'Leucyl-Tryptophanyl-Arginine'	'MAM03721c'	0.292822
1688	'Leucyl-Tryptophanyl-Arginine'	'MAM03721s'	0.292822
1689	'Leucyl-Tyrosyl-Tyrosine'	'MAM03722c'	0.292822
1690	'Leucyl-Tyrosyl-Tyrosine'	'MAM03722s'	0.292822
1691	'Leucyl-Valine'	'MAM03723c'	0.292822
1692	'Leucyl-Valine'	'MAM03723s'	0.292822
1693	'Lysyl-Arginyl-Leucine'	'MAM03738c'	0.292822
1694	'Lysyl-Arginyl-Leucine'	'MAM03738s'	0.292822
1695	'Lysyl-Cysteinyl-Histidine'	'MAM03739c'	0.292822
1696	'Lysyl-Cysteinyl-Histidine'	'MAM03739s'	0.292822
1697	'Lysyl-Glutaminyl-Phenylalanine'	'MAM03740c'	0.292822
1698	'Lysyl-Glutaminyl-Phenylalanine'	'MAM03740s'	0.292822
1699	'Lysyl-Glutamyl-Glutamate'	'MAM03741c'	0.292822
1700	'Lysyl-Glutamyl-Glutamate'	'MAM03741s'	0.292822
1701	'Lysyl-Lysyl-Lysine'	'MAM03742c'	0.292822
1702	'Lysyl-Lysyl-Lysine'	'MAM03742s'	0.292822
1703	'Lysyl-Phenylalanyl-Isoleucine'	'MAM03743c'	0.292822
1704	'Lysyl-Phenylalanyl-Isoleucine'	'MAM03743s'	0.292822
1705	'Lysyl-Tryptophanyl-Arginine'	'MAM03744c'	0.292822
1706	'Lysyl-Tryptophanyl-Arginine'	'MAM03744s'	0.292822
1707	'Lysyl-Tyrosyl-Isoleucine'	'MAM03745c'	0.292822
1708	'Lysyl-Tyrosyl-Isoleucine'	'MAM03745s'	0.292822
1709	'Lysyl-Valyl-Phenylalanine'	'MAM03746c'	0.292822
1710	'Lysyl-Valyl-Phenylalanine'	'MAM03746s'	0.292822
1711	'Lysyl-Valyl-Tryptophan'	'MAM03747c'	0.292822
1712	'Lysyl-Valyl-Tryptophan'	'MAM03747s'	0.292822
1713	'Methionyl-Arginyl-Leucine'	'MAM03760c'	0.292822
1714	'Methionyl-Arginyl-Leucine'	'MAM03760s'	0.292822
1715	'Methionyl-Asparaginyl-Tyrosine'	'MAM03761c'	0.292822
1716	'Methionyl-Asparaginyl-Tyrosine'	'MAM03761s'	0.292822
1717	'Methionyl-Glutaminyl-Tyrosine'	'MAM03762c'	0.292822
1718	'Methionyl-Glutaminyl-Tyrosine'	'MAM03762s'	0.292822
1719	'Methionyl-Glycyl-Arginine'	'MAM03763c'	0.292822
1720	'Methionyl-Glycyl-Arginine'	'MAM03763s'	0.292822
1721	'Methionyl-Histidyl-Lysine'	'MAM03764c'	0.292822
1722	'Methionyl-Histidyl-Lysine'	'MAM03764s'	0.292822
1723	'Methionyl-Methionyl-Isoleucine'	'MAM03767c'	0.292822
1724	'Methionyl-Methionyl-Isoleucine'	'MAM03767s'	0.292822
1725	'Methionyl-Phenylalanyl-Arginine'	'MAM03768c'	0.292822
1726	'Methionyl-Phenylalanyl-Arginine'	'MAM03768s'	0.292822
1727	'Methionyl-Tryptophanyl-Phenylalanine'	'MAM03769c'	0.292822
1728	'Methionyl-Tryptophanyl-Phenylalanine'	'MAM03769s'	0.292822
1729	'Phenylalanyl-Asparaginyl-Methionine'	'MAM03864c'	0.292822
1730	'Phenylalanyl-Asparaginyl-Methionine'	'MAM03864s'	0.292822
1731	'Phenylalanyl-Aspartate'	'MAM03865c'	0.292822
1732	'Phenylalanyl-Aspartate'	'MAM03865s'	0.292822
1733	'Phenylalanyl-Glutaminyl-Phenylalanine'	'MAM03866c'	0.292822
1734	'Phenylalanyl-Glutaminyl-Phenylalanine'	'MAM03866s'	0.292822
1735	'Phenylalanyl-Leucine'	'MAM03867c'	0.292822
1736	'Phenylalanyl-Leucine'	'MAM03867s'	0.292822
1737	'Phenylalanyl-Leucyl-Aspartate'	'MAM03868c'	0.292822
1738	'Phenylalanyl-Leucyl-Aspartate'	'MAM03868s'	0.292822
1739	'Phenylalanyl-Leucyl-Histidine'	'MAM03869c'	0.292822
1740	'Phenylalanyl-Leucyl-Histidine'	'MAM03869s'	0.292822
1741	'Phenylalanyl-Lysyl-Alanine'	'MAM03870c'	0.292822
1742	'Phenylalanyl-Lysyl-Alanine'	'MAM03870s'	0.292822
1743	'Phenylalanyl-Lysyl-Proline'	'MAM03871c'	0.292822
1744	'Phenylalanyl-Lysyl-Proline'	'MAM03871s'	0.292822
1745	'Phenylalanyl-Phenylalanine'	'MAM03872c'	0.292822
1746	'Phenylalanyl-Phenylalanine'	'MAM03872s'	0.292822
1747	'Phenylalanyl-Phenylalaninyl-Asparagine'	'MAM03873c'	0.292822
1748	'Phenylalanyl-Phenylalaninyl-Asparagine'	'MAM03873s'	0.292822
1749	'Phenylalanyl-Phenylalaninyl-Threonine'	'MAM03874c'	0.292822
1750	'Phenylalanyl-Phenylalaninyl-Threonine'	'MAM03874s'	0.292822
1751	'Phenylalanyl-Prolyl-Arginine'	'MAM03875c'	0.292822
1752	'Phenylalanyl-Prolyl-Arginine'	'MAM03875s'	0.292822
1753	'Phenylalanyl-Seryl-Tryptophan'	'MAM03876c'	0.292822
1754	'Phenylalanyl-Seryl-Tryptophan'	'MAM03876s'	0.292822
1755	'Phenylalanyl-Threonyl-Lysine'	'MAM03877c'	0.292822
1756	'Phenylalanyl-Threonyl-Lysine'	'MAM03877s'	0.292822
1757	'Phenylalanyl-Tryptophanyl-Leucine'	'MAM03878c'	0.292822
1758	'Phenylalanyl-Tryptophanyl-Leucine'	'MAM03878s'	0.292822
1759	'Phenylalanyl-Tyrosine'	'MAM03879c'	0.292822
1760	'Phenylalanyl-Tyrosine'	'MAM03879s'	0.292822
1761	'Phenylalanyl-Tyrosinyl-Glutamine'	'MAM03880c'	0.292822
1762	'Phenylalanyl-Tyrosinyl-Glutamine'	'MAM03880s'	0.292822
1763	'Phenylalanyl-Tyrosinyl-Lysine'	'MAM03881c'	0.292822
1764	'Phenylalanyl-Tyrosinyl-Lysine'	'MAM03881s'	0.292822
1765	'Prolyl-Arginyl-Aspartate'	'MAM03888c'	0.292822
1766	'Prolyl-Arginyl-Aspartate'	'MAM03888s'	0.292822
1767	'Prolyl-Arginyl-Cysteine'	'MAM03889c'	0.292822
1768	'Prolyl-Arginyl-Cysteine'	'MAM03889s'	0.292822
1769	'Prolyl-Asparaginyl-Cysteine'	'MAM03890c'	0.292822
1770	'Prolyl-Asparaginyl-Cysteine'	'MAM03890s'	0.292822
1771	'Prolyl-Cysteine'	'MAM03891c'	0.292822
1772	'Prolyl-Cysteine'	'MAM03891s'	0.292822
1773	'Prolyl-Glutaminyl-Proline'	'MAM03894c'	0.292822
1774	'Prolyl-Glutaminyl-Proline'	'MAM03894s'	0.292822
1775	'Prolyl-Glutamatsyl-Lysine'	'MAM03895c'	0.292822
1776	'Prolyl-Glutamatsyl-Lysine'	'MAM03895s'	0.292822
1777	'Prolyl-Histidine'	'MAM03897c'	0.292822
1778	'Prolyl-Histidine'	'MAM03897s'	0.292822
1779	'Prolyl-Histidyl-Tyrosine'	'MAM03898c'	0.292822
1780	'Prolyl-Histidyl-Tyrosine'	'MAM03898s'	0.292822
1781	'Prolyl-Leucyl-Arginine'	'MAM03899c'	0.292822
1782	'Prolyl-Leucyl-Arginine'	'MAM03899s'	0.292822
1783	'Prolyl-Lysyl-Proline'	'MAM03900c'	0.292822
1784	'Prolyl-Lysyl-Proline'	'MAM03900s'	0.292822
1785	'Prolyl-Phenylalanine'	'MAM03901c'	0.292822
1786	'Prolyl-Phenylalanine'	'MAM03901s'	0.292822
1787	'Prolyl-Prolyl-Arginine'	'MAM03902c'	0.292822
1788	'Prolyl-Prolyl-Arginine'	'MAM03902s'	0.292822
1789	'Prolyl-Prolyl-Proline'	'MAM03903c'	0.292822
1790	'Prolyl-Prolyl-Proline'	'MAM03903s'	0.292822
1791	'Prolyl-Tryptophanyl-Lysine'	'MAM03904c'	0.292822
1792	'Prolyl-Tryptophanyl-Lysine'	'MAM03904s'	0.292822
1793	'Prolyl-Tryptophanyl-Threonine'	'MAM03905c'	0.292822
1794	'Prolyl-Tryptophanyl-Threonine'	'MAM03905s'	0.292822
1795	'Prolyl-Valyl-Glutamine'	'MAM03906c'	0.292822
1796	'Prolyl-Valyl-Glutamine'	'MAM03906s'	0.292822
1797	'Seryl-Arginyl-Alanine'	'MAM03925c'	0.292822
1798	'Seryl-Arginyl-Alanine'	'MAM03925s'	0.292822
1799	'Seryl-Arginyl-Tryptophan'	'MAM03926c'	0.292822
1800	'Seryl-Arginyl-Tryptophan'	'MAM03926s'	0.292822
1801	'Seryl-Cysteinyl-Arginine'	'MAM03927c'	0.292822
1802	'Seryl-Cysteinyl-Arginine'	'MAM03927s'	0.292822
1803	'Seryl-Glycyl-Glutamate'	'MAM03928c'	0.292822
1804	'Seryl-Glycyl-Glutamate'	'MAM03928s'	0.292822
1805	'Seryl-Lysyl-Histidine'	'MAM03929c'	0.292822
1806	'Seryl-Lysyl-Histidine'	'MAM03929s'	0.292822
1807	'Seryl-Phenylalanyl-Lysine'	'MAM03930c'	0.292822
1808	'Seryl-Phenylalanyl-Lysine'	'MAM03930s'	0.292822
1809	'Seryl-Tryptophanyl-Histidine'	'MAM03931c'	0.292822
1810	'Seryl-Tryptophanyl-Histidine'	'MAM03931s'	0.292822
1811	'Threonyl-Arginyl-Tyrosine'	'MAM03983c'	0.292822
1812	'Threonyl-Arginyl-Tyrosine'	'MAM03983s'	0.292822
1813	'Threonyl-Asparaginyl-Tyrosine'	'MAM03984c'	0.292822
1814	'Threonyl-Asparaginyl-Tyrosine'	'MAM03984s'	0.292822
1815	'Threonyl-Glutaminyl-Glutamate'	'MAM03986c'	0.292822
1816	'Threonyl-Glutaminyl-Glutamate'	'MAM03986s'	0.292822
1817	'Threonyl-Glutaminyl-Tyrosine'	'MAM03987c'	0.292822
1818	'Threonyl-Glutaminyl-Tyrosine'	'MAM03987s'	0.292822
1819	'Threonyl-Histidinyl-Histidine'	'MAM03988c'	0.292822
1820	'Threonyl-Histidinyl-Histidine'	'MAM03988s'	0.292822
1821	'Threonyl-Isoleucyl-Arginine'	'MAM03989c'	0.292822
1822	'Threonyl-Isoleucyl-Arginine'	'MAM03989s'	0.292822
1823	'Threonyl-Methionyl-Arginine'	'MAM03990c'	0.292822
1824	'Threonyl-Methionyl-Arginine'	'MAM03990s'	0.292822
1825	'Threonyl-Phenylalanyl-Arginine'	'MAM03991c'	0.292822
1826	'Threonyl-Phenylalanyl-Arginine'	'MAM03991s'	0.292822
1827	'Threonyl-Seryl-Arginine'	'MAM03992c'	0.292822
1828	'Threonyl-Seryl-Arginine'	'MAM03992s'	0.292822
1829	'Threonyl-Threonyl-Arginine'	'MAM03993c'	0.292822
1830	'Threonyl-Threonyl-Arginine'	'MAM03993s'	0.292822
1831	'Threonyl-Tyrosyl-Methionine'	'MAM03994c'	0.292822
1832	'Threonyl-Tyrosyl-Methionine'	'MAM03994s'	0.292822
1833	'Tryptophanyl-Alanyl-Proline'	'MAM04008c'	0.292822
1834	'Tryptophanyl-Alanyl-Proline'	'MAM04008s'	0.292822
1835	'Tryptophanyl-Arginyl-Alanine'	'MAM04009c'	0.292822
1836	'Tryptophanyl-Arginyl-Alanine'	'MAM04009s'	0.292822
1837	'Tryptophanyl-Aspartyl-Aspartate'	'MAM04010c'	0.292822
1838	'Tryptophanyl-Aspartyl-Aspartate'	'MAM04010s'	0.292822
1839	'Tryptophanyl-Glutaminyl-Glutamine'	'MAM04011c'	0.292822
1840	'Tryptophanyl-Glutaminyl-Glutamine'	'MAM04011s'	0.292822
1841	'Tryptophanyl-Glutamyl-Glycine'	'MAM04012c'	0.292822
1842	'Tryptophanyl-Glutamyl-Glycine'	'MAM04012s'	0.292822
1843	'Tryptophanyl-Glutamyl-Leucine'	'MAM04013c'	0.292822
1844	'Tryptophanyl-Glutamyl-Leucine'	'MAM04013s'	0.292822
1845	'Tryptophanyl-Glutamyl-Proline'	'MAM04014c'	0.292822
1846	'Tryptophanyl-Glutamyl-Proline'	'MAM04014s'	0.292822
1847	'Tryptophanyl-Glutamyl-Tyrosine'	'MAM04015c'	0.292822
1848	'Tryptophanyl-Glutamyl-Tyrosine'	'MAM04015s'	0.292822
1849	'Tryptophanyl-Glycyl-Aspartate'	'MAM04016c'	0.292822
1850	'Tryptophanyl-Glycyl-Aspartate'	'MAM04016s'	0.292822
1851	'Tryptophanyl-Glycyl-Leucine'	'MAM04017c'	0.292822
1852	'Tryptophanyl-Glycyl-Leucine'	'MAM04017s'	0.292822
1853	'Tryptophanyl-Glycyl-Phenylalanine'	'MAM04018c'	0.292822
1854	'Tryptophanyl-Glycyl-Phenylalanine'	'MAM04018s'	0.292822
1855	'Tryptophanyl-Glycyl-Valine'	'MAM04019c'	0.292822
1856	'Tryptophanyl-Glycyl-Valine'	'MAM04019s'	0.292822
1857	'Tryptophanyl-Histidyl-Methionine'	'MAM04020c'	0.292822
1858	'Tryptophanyl-Histidyl-Methionine'	'MAM04020s'	0.292822
1859	'Tryptophanyl-Isoleucyl-Lysine'	'MAM04021c'	0.292822
1860	'Tryptophanyl-Isoleucyl-Lysine'	'MAM04021s'	0.292822
1861	'Tryptophanyl-Isoleucyl-Tryptophan'	'MAM04022c'	0.292822
1862	'Tryptophanyl-Isoleucyl-Tryptophan'	'MAM04022s'	0.292822
1863	'Tryptophanyl-Leucyl-Valine'	'MAM04023c'	0.292822
1864	'Tryptophanyl-Leucyl-Valine'	'MAM04023s'	0.292822
1865	'Tryptophanyl-Lysine'	'MAM04024c'	0.292822
1866	'Tryptophanyl-Lysine'	'MAM04024s'	0.292822
1867	'Tryptophanyl-Methionyl-Arginine'	'MAM04025c'	0.292822
1868	'Tryptophanyl-Methionyl-Arginine'	'MAM04025s'	0.292822
1869	'Tryptophanyl-Methionyl-Valine'	'MAM04026c'	0.292822
1870	'Tryptophanyl-Methionyl-Valine'	'MAM04026s'	0.292822
1871	'Tryptophanyl-Phenylalanine'	'MAM04027c'	0.292822
1872	'Tryptophanyl-Phenylalanine'	'MAM04027s'	0.292822
1873	'Tryptophanyl-Prolyl-Glycine'	'MAM04028c'	0.292822
1874	'Tryptophanyl-Prolyl-Glycine'	'MAM04028s'	0.292822
1875	'Tryptophanyl-Prolyl-Leucine'	'MAM04029c'	0.292822
1876	'Tryptophanyl-Prolyl-Leucine'	'MAM04029s'	0.292822
1877	'Tryptophanyl-Prolyl-Valine'	'MAM04030c'	0.292822
1878	'Tryptophanyl-Prolyl-Valine'	'MAM04030s'	0.292822
1879	'Tryptophanyl-Seryl-Tyrosine'	'MAM04031c'	0.292822
1880	'Tryptophanyl-Seryl-Tyrosine'	'MAM04031s'	0.292822
1881	'Tryptophanyl-Threonyl-Glutamate'	'MAM04032c'	0.292822
1882	'Tryptophanyl-Threonyl-Glutamate'	'MAM04032s'	0.292822
1883	'Tryptophanyl-Threonyl-Isoleucine'	'MAM04033c'	0.292822
1884	'Tryptophanyl-Threonyl-Isoleucine'	'MAM04033s'	0.292822
1885	'Tryptophanyl-Threonyl-Tyrosine'	'MAM04034c'	0.292822
1886	'Tryptophanyl-Threonyl-Tyrosine'	'MAM04034s'	0.292822
1887	'Tryptophanyl-Tyrosyl-Glutamine'	'MAM04035c'	0.292822
1888	'Tryptophanyl-Tyrosyl-Glutamine'	'MAM04035s'	0.292822
1889	'Tryptophanyl-Tyrosyl-Tyrosine'	'MAM04036c'	0.292822
1890	'Tryptophanyl-Tyrosyl-Tyrosine'	'MAM04036s'	0.292822
1891	'Tryptophanyl-Valyl-Aspartate'	'MAM04037c'	0.292822
1892	'Tryptophanyl-Valyl-Aspartate'	'MAM04037s'	0.292822
1893	'Tyrosyl-Alanine'	'MAM04043c'	0.292822
1894	'Tyrosyl-Alanine'	'MAM04043s'	0.292822
1895	'Tyrosyl-Alaninyl-Phenylalanine'	'MAM04044c'	0.292822
1896	'Tyrosyl-Alaninyl-Phenylalanine'	'MAM04044s'	0.292822
1897	'Tyrosyl-Arginyl-Glutamate'	'MAM04045c'	0.292822
1898	'Tyrosyl-Arginyl-Glutamate'	'MAM04045s'	0.292822
1899	'Tyrosyl-Arginyl-Serine'	'MAM04046c'	0.292822
1900	'Tyrosyl-Arginyl-Serine'	'MAM04046s'	0.292822
1901	'Tyrosyl-Aspartyl-Arginine'	'MAM04047c'	0.292822
1902	'Tyrosyl-Aspartyl-Arginine'	'MAM04047s'	0.292822
1903	'Tyrosyl-Cysteinyl-Glycine'	'MAM04048c'	0.292822
1904	'Tyrosyl-Cysteinyl-Glycine'	'MAM04048s'	0.292822
1905	'Tyrosyl-Cysteinyl-Threonine'	'MAM04049c'	0.292822
1906	'Tyrosyl-Cysteinyl-Threonine'	'MAM04049s'	0.292822
1907	'Tyrosyl-Glutamate'	'MAM04050c'	0.292822
1908	'Tyrosyl-Glutamate'	'MAM04050s'	0.292822
1909	'Tyrosyl-Leucyl-Arginine'	'MAM04051c'	0.292822
1910	'Tyrosyl-Leucyl-Arginine'	'MAM04051s'	0.292822
1911	'Tyrosyl-Phenylalanyl-Tyrosine'	'MAM04052c'	0.292822
1912	'Tyrosyl-Phenylalanyl-Tyrosine'	'MAM04052s'	0.292822
1913	'Tyrosyl-Threonine'	'MAM04053c'	0.292822
1914	'Tyrosyl-Threonine'	'MAM04053s'	0.292822
1915	'Tyrosyl-Tryptophanyl-Phenylalanine'	'MAM04054c'	0.292822
1916	'Tyrosyl-Tryptophanyl-Phenylalanine'	'MAM04054s'	0.292822
1917	'Tyrosyl-Tyrosine'	'MAM04055c'	0.292822
1918	'Tyrosyl-Tyrosine'	'MAM04055s'	0.292822
1919	'Tyrosyl-Valyl-Methionine'	'MAM04056c'	0.292822
1920	'Tyrosyl-Valyl-Methionine'	'MAM04056s'	0.292822
1921	'Valyl-Arginyl-Glycine'	'MAM04062c'	0.292822
1922	'Valyl-Arginyl-Glycine'	'MAM04062s'	0.292822
1923	'Valyl-Histidyl-Asparagine'	'MAM04063c'	0.292822
1924	'Valyl-Histidyl-Asparagine'	'MAM04063s'	0.292822
1925	'Valyl-Leucyl-Phenylalanine'	'MAM04064c'	0.292822
1926	'Valyl-Leucyl-Phenylalanine'	'MAM04064s'	0.292822
1927	'Valyl-Lysyl-Tyrosine'	'MAM04065c'	0.292822
1928	'Valyl-Lysyl-Tyrosine'	'MAM04065s'	0.292822
1929	'Valyl-Phenylalanyl-Arginine'	'MAM04066c'	0.292822
1930	'Valyl-Phenylalanyl-Arginine'	'MAM04066s'	0.292822
1931	'Valyl-Prolyl-Tryptophan'	'MAM04067c'	0.292822
1932	'Valyl-Prolyl-Tryptophan'	'MAM04067s'	0.292822
1933	'Valyl-Seryl-Arginine'	'MAM04068c'	0.292822
1934	'Valyl-Seryl-Arginine'	'MAM04068s'	0.292822
1935	'Valyl-Tryptophanyl-Phenylalanine'	'MAM04069c'	0.292822
1936	'Valyl-Tryptophanyl-Phenylalanine'	'MAM04069s'	0.292822
1937	'Valyl-Tryptophanyl-Valine'	'MAM04070c'	0.292822
1938	'Valyl-Tryptophanyl-Valine'	'MAM04070s'	0.292822
1939	'Valyl-Valine'	'MAM04071c'	0.292822
1940	'Valyl-Valine'	'MAM04071s'	0.292822
1941	'malate'	'MAM02439c'	0.292866
1942	'homoserine'	'MAM02136c'	0.293039
1943	'homoserine'	'MAM02136s'	0.293039
1944	'UDP'	'MAM03106g'	0.293077
1945	'3-oxo-8(S)-hydroxy-hexadeca-(6E,10Z)-dienoate'	'MAM00851m'	0.293917
1946	'6(S)-hydroxy-tetradeca-(4E,8Z)-dienoate'	'MAM01149m'	0.293917
1947	'alpha-GalNAc-globoside'	'MAM01324g'	0.29396
1948	'acetate'	'MAM01252m'	0.29539
1949	'chondroitin sulfate E (GalNAc4,6diS-GlcA), degradation product 1'	'MAM01555l'	0.295571
1950	'glucosamine'	'MAM01962s'	0.29704
1951	'glycogenin G11'	'MAM01990c'	0.29723
1952	'retinyl-ester'	'MAM02838c'	0.298045
1953	'guanine'	'MAM02037c'	0.300429
1954	'hypoxanthine'	'MAM02159c'	0.300429
1955	'xanthine'	'MAM03148c'	0.300429
1956	'1,2-diacylglycerol-chylomicron pool'	'MAM00234s'	0.30229
1957	'fatty acid-chylomicron pool'	'MAM01807s'	0.30229
1958	'(6Z,9Z,12Z,15Z)-octadecatetraenoyl-CoA'	'MAM00108p'	0.304774
1959	'linoleate'	'MAM02387c'	0.304913
1960	'2-lysolecithin pool'	'MAM00656l'	0.307041
1961	'PC-LD pool'	'MAM02684l'	0.307041
1962	'ibuprofen-CoA-S form'	'MAM03689c'	0.307795
1963	'[pyruvate dehydrogenase (acetyl transferring)]'	'MAM00219c'	0.309347
1964	'[pyruvate dehydrogenase (acetyl transferring)]-phosphate'	'MAM00220c'	0.309347
1965	'keratan sulfate II (core 4-linked), biosynthesis, precursor 1'	'MAM02289g'	0.309586
1966	'keratan sulfate II biosynthesis, precursor 1'	'MAM02304g'	0.309586
1967	'N-acetylglucosamine'	'MAM02527c'	0.310495
1968	'(4Z,7Z,10Z,13Z,16Z)-docosapentaenoyl-CoA'	'MAM00093c'	0.311856
1969	'(4Z,7Z,10Z,13Z,16Z,19Z)-docosahexaenoyl-CoA'	'MAM00095c'	0.311856
1970	'pentadecanoyl-CoA'	'MAM02689c'	0.311856
1971	'tridecanoyl-CoA'	'MAM03050c'	0.311856
1972	'heme'	'MAM02049m'	0.311951
1973	'deoxyguanosine'	'MAM01669c'	0.312778
1974	'GSH'	'MAM02026c'	0.312826
1975	'Phytanate'	'MAM03884c'	0.313785
1976	'(24R)-24,25-dihydroxycalciol'	'MAM00035c'	0.313785
1977	'(24R)-24,25-dihydroxycalciol'	'MAM00035m'	0.313785
1978	'3alpha,12alpha-dihydroxy-5beta-cholanate'	'MAM00745c'	0.313785
1979	'cholate'	'MAM01445c'	0.313785
1980	'kinetensin 1-8'	'MAM02316s'	0.313785
1981	'kinetensin'	'MAM02318s'	0.313785
1982	'neuromedin N(1-4)'	'MAM02569s'	0.313785
1983	'neuromedin N'	'MAM02570s'	0.313785
1984	'PAP'	'MAM02681l'	0.313785
1985	'PAPS'	'MAM02682l'	0.313785
1986	'SAH'	'MAM02871r'	0.313785
1987	'SAM'	'MAM02877r'	0.313785
1988	'sulfatide galactocerebroside'	'MAM02947g'	0.313785
1989	'N-desmethyl-rosuvastatin'	'MAM03780r'	0.313785
1990	'rosuvastatin'	'MAM03918r'	0.313785
1991	'vitamin D3'	'MAM03142m'	0.314356
1992	'chondroitin sulfate B - dermatan sulfate (IdoA2S-GalNAc4S) proteoglycan'	'MAM01525g'	0.314362
1993	'cysteine'	'MAM01628c'	0.315048
1994	'Trans-2-Cis-8-Tetradecadienoyl Coenzyme A'	'MAM03361m'	0.315507
1995	'2-deoxy-D-ribose-1-phosphate'	'MAM00639c'	0.315968
1996	'ribose-1-phosphate'	'MAM02844c'	0.315968
1997	'carbamoyl-phosphate'	'MAM01420c'	0.316245
1998	'N-carbamoyl-L-aspartate'	'MAM02559c'	0.316245
1999	'Trans,Cis,Cis-2,11,14-Eicosatrienoic Acid'	'MAM03568c'	0.316869
[truncated: 2,356 more rows]

## Sheet: Microglia-WM
	metName	mets	metPValues
1	arachidonate'	'MAM01362s'	0.000265516
2	'(10Z)-heptadecenoic acid'	'MAM00003s'	0.000440564
3	'(11Z,14Z)-eicosadienoic acid'	'MAM00008s'	0.000440564
4	'(11Z,14Z,17Z)-eicosatrienoic acid'	'MAM00010s'	0.000440564
5	'(13Z)-eicosenoic acid'	'MAM00017s'	0.000440564
6	'(13Z)-octadecenoic acid'	'MAM00019s'	0.000440564
7	'(13Z,16Z)-docosadienoic acid'	'MAM00021s'	0.000440564
8	'(4Z,7Z,10Z,13Z,16Z)-DPA'	'MAM00094s'	0.000440564
9	'(6Z,9Z)-octadecadienoic acid'	'MAM00104s'	0.000440564
10	'(6Z,9Z,12Z,15Z,18Z)-TPA'	'MAM00111s'	0.000440564
11	'(6Z,9Z,12Z,15Z,18Z,21Z)-THA'	'MAM00114s'	0.000440564
12	'(7Z)-octadecenoic acid'	'MAM00115s'	0.000440564
13	'(7Z)-tetradecenoic acid'	'MAM00117s'	0.000440564
14	'(9E)-tetradecenoic acid'	'MAM00128s'	0.000440564
15	'(9Z,12Z,15Z,18Z)-TTA'	'MAM00132s'	0.000440564
16	'(9Z,12Z,15Z,18Z,21Z)-TPA'	'MAM00135s'	0.000440564
17	'10,13,16,19-docosatetraenoic acid'	'MAM00260s'	0.000440564
18	'10,13,16-docosatriynoic acid'	'MAM00265s'	0.000440564
19	'12,15,18,21-tetracosatetraenoic acid'	'MAM00315s'	0.000440564
20	'13,16,19-docosatrienoic acid'	'MAM00341s'	0.000440564
21	'7-palmitoleic acid'	'MAM01197s'	0.000440564
22	'8,11-eicosadienoic acid'	'MAM01207s'	0.000440564
23	'9-eicosenoic acid'	'MAM01235s'	0.000440564
24	'9-heptadecylenic acid'	'MAM01238s'	0.000440564
25	'adrenic acid'	'MAM01291s'	0.000440564
26	'behenic acid'	'MAM01373s'	0.000440564
27	'cerotic acid'	'MAM01432s'	0.000440564
28	'cis-cetoleic acid'	'MAM01582s'	0.000440564
29	'cis-erucic acid'	'MAM01583s'	0.000440564
30	'cis-gondoic acid'	'MAM01584s'	0.000440564
31	'cis-vaccenic acid'	'MAM01585s'	0.000440564
32	'decanoic acid'	'MAM01648c'	0.000440564
33	'decanoic acid'	'MAM01648s'	0.000440564
34	'DHA'	'MAM01689s'	0.000440564
35	'dihomo-gamma-linolenate'	'MAM01696s'	0.000440564
36	'DPA'	'MAM01741s'	0.000440564
37	'eicosanoate'	'MAM01771s'	0.000440564
38	'elaidate'	'MAM01778s'	0.000440564
39	'EPA'	'MAM01784s'	0.000440564
40	'gamma-linolenate'	'MAM01932s'	0.000440564
41	'henicosanoic acid'	'MAM02053s'	0.000440564
42	'lignocerate'	'MAM02385s'	0.000440564
43	'linoleate'	'MAM02387s'	0.000440564
44	'linolenate'	'MAM02389s'	0.000440564
45	'margaric acid'	'MAM02456s'	0.000440564
46	'mead acid'	'MAM02457s'	0.000440564
47	'myristic acid'	'MAM02494s'	0.000440564
48	'nervonic acid'	'MAM02564s'	0.000440564
49	'nonadecylic acid'	'MAM02613s'	0.000440564
50	'oleate'	'MAM02646s'	0.000440564
51	'omega-3-arachidonic acid'	'MAM02648s'	0.000440564
52	'palmitate'	'MAM02674s'	0.000440564
53	'palmitolate'	'MAM02675s'	0.000440564
54	'pentadecylic acid'	'MAM02690s'	0.000440564
55	'physeteric acid'	'MAM02745s'	0.000440564
56	'stearate'	'MAM02938s'	0.000440564
57	'stearidonic acid'	'MAM02939s'	0.000440564
58	'tricosanoic acid'	'MAM03045s'	0.000440564
59	'tridecylic acid'	'MAM03051s'	0.000440564
60	'ximenic acid'	'MAM03153s'	0.000440564
61	'heptylic acid'	'MAM02108c'	0.00112614
62	'heptylic acid'	'MAM02108s'	0.00112614
63	'hexanoic acid'	'MAM02120s'	0.00112614
64	'nonanoic acid'	'MAM02614c'	0.00112614
65	'nonanoic acid'	'MAM02614s'	0.00112614
66	'octanoic acid'	'MAM02642c'	0.00112614
67	'octanoic acid'	'MAM02642s'	0.00112614
68	'undecylic acid'	'MAM03117c'	0.00112614
69	'undecylic acid'	'MAM03117s'	0.00112614
70	'valeric acid'	'MAM03134c'	0.00112614
71	'valeric acid'	'MAM03134s'	0.00112614
72	'heparan sulfate, precursor 10'	'MAM02082g'	0.00118471
73	'activation-ppara'	'MAM01268c'	0.00151603
74	'activation-ppara'	'MAM01268n'	0.00151603
75	'arachidonate'	'MAM01362c'	0.0015229
76	'1,2-diacylglycerol-VLDL pool'	'MAM00241s'	0.00160283
77	'1-acylglycerol-VLDL pool'	'MAM00510s'	0.00160283
78	'fatty acid-VLDL pool'	'MAM01820s'	0.00160283
79	'HDL remnant'	'MAM02047s'	0.00160283
80	'HDL'	'MAM02048s'	0.00160283
81	'LDL remnant'	'MAM02352s'	0.00160283
82	'LDL'	'MAM02353s'	0.00160283
83	'12(S)-HPETE'	'MAM00309c'	0.00167962
84	'12(S)-HPETE'	'MAM00309p'	0.00167962
85	'12(S)-HPETE'	'MAM00309r'	0.00167962
86	'12(S)-HPETE'	'MAM00309s'	0.00167962
87	'5(S)-HETE'	'MAM01040m'	0.00167962
88	'dihomo-gamma-linolenate'	'MAM01696c'	0.00185599
89	'ceramide pool'	'MAM01430s'	0.00186156
90	'(10Z)-heptadecenoic acid'	'MAM00003c'	0.00236322
91	'(11Z,14Z)-eicosadienoic acid'	'MAM00008c'	0.00236322
92	'(11Z,14Z,17Z)-eicosatrienoic acid'	'MAM00010c'	0.00236322
93	'(13Z)-eicosenoic acid'	'MAM00017c'	0.00236322
94	'(13Z)-octadecenoic acid'	'MAM00019c'	0.00236322
95	'(13Z,16Z)-docosadienoic acid'	'MAM00021c'	0.00236322
96	'(4Z,7Z,10Z,13Z,16Z)-DPA'	'MAM00094c'	0.00236322
97	'(6Z,9Z)-octadecadienoic acid'	'MAM00104c'	0.00236322
98	'(6Z,9Z,12Z,15Z,18Z)-TPA'	'MAM00111c'	0.00236322
99	'(6Z,9Z,12Z,15Z,18Z,21Z)-THA'	'MAM00114c'	0.00236322
100	'(7Z)-octadecenoic acid'	'MAM00115c'	0.00236322
101	'(7Z)-tetradecenoic acid'	'MAM00117c'	0.00236322
102	'(9E)-tetradecenoic acid'	'MAM00128c'	0.00236322
103	'(9Z,12Z,15Z,18Z)-TTA'	'MAM00132c'	0.00236322
104	'(9Z,12Z,15Z,18Z,21Z)-TPA'	'MAM00135c'	0.00236322
105	'10,13,16,19-docosatetraenoic acid'	'MAM00260c'	0.00236322
106	'10,13,16-docosatriynoic acid'	'MAM00265c'	0.00236322
107	'12,15,18,21-tetracosatetraenoic acid'	'MAM00315c'	0.00236322
108	'13,16,19-docosatrienoic acid'	'MAM00341c'	0.00236322
109	'7-palmitoleic acid'	'MAM01197c'	0.00236322
110	'8,11-eicosadienoic acid'	'MAM01207c'	0.00236322
111	'9-eicosenoic acid'	'MAM01235c'	0.00236322
112	'9-heptadecylenic acid'	'MAM01238c'	0.00236322
113	'adrenic acid'	'MAM01291c'	0.00236322
114	'behenic acid'	'MAM01373c'	0.00236322
115	'cerotic acid'	'MAM01432c'	0.00236322
116	'cis-cetoleic acid'	'MAM01582c'	0.00236322
117	'cis-erucic acid'	'MAM01583c'	0.00236322
118	'cis-gondoic acid'	'MAM01584c'	0.00236322
119	'cis-vaccenic acid'	'MAM01585c'	0.00236322
120	'DHA'	'MAM01689c'	0.00236322
121	'DPA'	'MAM01741c'	0.00236322
122	'eicosanoate'	'MAM01771c'	0.00236322
123	'elaidate'	'MAM01778c'	0.00236322
124	'gamma-linolenate'	'MAM01932c'	0.00236322
125	'henicosanoic acid'	'MAM02053c'	0.00236322
126	'lignocerate'	'MAM02385c'	0.00236322
127	'linolenate'	'MAM02389c'	0.00236322
128	'mead acid'	'MAM02457c'	0.00236322
129	'myristic acid'	'MAM02494c'	0.00236322
130	'nervonic acid'	'MAM02564c'	0.00236322
131	'nonadecylic acid'	'MAM02613c'	0.00236322
132	'oleate'	'MAM02646c'	0.00236322
133	'omega-3-arachidonic acid'	'MAM02648c'	0.00236322
134	'palmitate'	'MAM02674c'	0.00236322
135	'palmitolate'	'MAM02675c'	0.00236322
136	'physeteric acid'	'MAM02745c'	0.00236322
137	'stearate'	'MAM02938c'	0.00236322
138	'stearidonic acid'	'MAM02939c'	0.00236322
139	'tricosanoic acid'	'MAM03045c'	0.00236322
140	'ximenic acid'	'MAM03153c'	0.00236322
141	'linoleate'	'MAM02387c'	0.00251072
142	'EPA'	'MAM01784c'	0.00274032
143	'13(S)-HODE'	'MAM00336c'	0.00289581
144	'13(S)-HPODE'	'MAM00337c'	0.00289581
145	'5(S)-HPETE'	'MAM01042m'	0.00289581
146	'hepoxilin A3'	'MAM02096r'	0.00289581
147	'hepoxilin A3'	'MAM02096s'	0.00289581
148	'cholesterol'	'MAM01450s'	0.00420195
149	'3alpha,7alpha,12alpha-trihydroxy-5beta-cholestan-27-al'	'MAM00751m'	0.00469926
150	'3alpha,7alpha,12alpha-trihydroxy-5beta-cholestanate'	'MAM00752m'	0.00469926
151	'em3gacpail heparan sulfate'	'MAM01781r'	0.0050184
152	'glucosylceramide pool'	'MAM01972s'	0.00574129
153	'margaric acid'	'MAM02456c'	0.00583045
154	'pentadecylic acid'	'MAM02690c'	0.00583045
155	'tridecylic acid'	'MAM03051c'	0.00583045
156	'acetate'	'MAM01252g'	0.00584736
157	'chondroitin sulfate B - dermatan sulfate (IdoA2S-GalNAc4S), degradation product 3'	'MAM01528l'	0.00767493
158	'heparan sulfate, degradation product 16'	'MAM02062l'	0.00767493
159	'alpha-D-galactose-1-phosphate'	'MAM01322c'	0.00797301
160	'UDP-xylose'	'MAM03112r'	0.00802098
161	'heparan sulfate, degradation product 22'	'MAM02069l'	0.00874382
162	'malonyl-[ACP]'	'MAM02442c'	0.00948726
163	'5(S)-HPETE'	'MAM01042c'	0.00949545
164	'heparan sulfate, precursor 11'	'MAM02083g'	0.00955591
165	'17beta-estradiol-2,3-semiquinone'	'MAM00411c'	0.00968344
166	'17beta-estradiol-2,3-semiquinone'	'MAM00411l'	0.00968344
167	'17beta-estradiol-3,4-semiquinone'	'MAM00413c'	0.00968344
168	'17beta-estradiol-3,4-semiquinone'	'MAM00413l'	0.00968344
169	'2-hydroxyestradiol-17beta'	'MAM00649l'	0.00968344
170	'2-hydroxyestrone'	'MAM00650c'	0.00968344
171	'2-hydroxyestrone'	'MAM00650r'	0.00968344
172	'4-hydroxy-17beta-estradiol'	'MAM00986c'	0.00968344
173	'4-hydroxy-17beta-estradiol'	'MAM00986l'	0.00968344
174	'4-hydroxyestrone'	'MAM01000c'	0.00968344
175	'4-hydroxyestrone'	'MAM01000r'	0.00968344
176	'dopaminochrome'	'MAM01739c'	0.00968344
177	'estrone-2,3-semiquinone'	'MAM01792c'	0.00968344
178	'estrone-2,3-semiquinone'	'MAM01792r'	0.00968344
179	'estrone-3,4-semiquinone'	'MAM01794c'	0.00968344
180	'estrone-3,4-semiquinone'	'MAM01794r'	0.00968344
181	'formaldehyde'	'MAM01831l'	0.00968344
182	'H2O2'	'MAM02041l'	0.00968344
183	'methanol'	'MAM02470l'	0.00968344
184	'5(S)-HETE'	'MAM01040c'	0.00969991
185	'CMP'	'MAM01590n'	0.0101104
186	'dCMP'	'MAM01644n'	0.0101104
187	'UMP'	'MAM03114n'	0.0101104
188	'emem2gacpail heparan sulfate'	'MAM01782r'	0.0101626
189	'gpi heparan sulfate'	'MAM02020r'	0.0101626
190	'indole-3-acetaldehyde'	'MAM02168m'	0.0102225
191	'indoleacetate'	'MAM02169m'	0.0102225
192	'butyrate'	'MAM01410c'	0.0126899
193	'butyrate'	'MAM01410s'	0.0126899
194	'L-phenylalanyl-tRNA(phe)'	'MAM02412c'	0.0130858
195	'tRNA(phe)'	'MAM03076c'	0.0130858
196	'2-phenylacetamide'	'MAM00673c'	0.0142393
197	'alloxan'	'MAM01315c'	0.0142393
198	'alloxan'	'MAM01315s'	0.0142393
199	'urea'	'MAM03121c'	0.0142393
200	'urea'	'MAM03121s'	0.0142393
201	'hepoxilin A3'	'MAM02096c'	0.0143619
202	'hepoxilin A3'	'MAM02096p'	0.0143619
203	'ceramide pool'	'MAM01430l'	0.0147452
204	'2-bromoacetaldehyde'	'MAM00636c'	0.0148098
205	'leukotriene B5'	'MAM02365c'	0.0167733
206	'cysteine'	'MAM01628c'	0.0175871
207	'phosphatidylinositol-4,5-bisphosphate'	'MAM02736n'	0.0179243
208	'sphinganine'	'MAM02927r'	0.0180728
209	'sphinganine-1-phosphate'	'MAM02928r'	0.0180728
210	'sphingosine'	'MAM02929r'	0.0180728
211	'GA2'	'MAM01905l'	0.0199499
212	'GM2'	'MAM02011l'	0.0199499
213	'em2emgacpail heparan sulfate'	'MAM01779r'	0.0213739
214	'm3emgacpail heparan sulfate'	'MAM02432r'	0.0213739
215	'mem2emgacpail heparan sulfate'	'MAM02461r'	0.0213739
216	'cysteine'	'MAM01628s'	0.0215084
217	'O2'	'MAM02630c'	0.0218855
218	'N,N-chitobiosyldiphosphodolichol'	'MAM02498c'	0.0222341
219	'heparan sulfate, precursor 9'	'MAM02095g'	0.0227585
220	'GA1'	'MAM01904l'	0.022832
221	'Ganglioside Gm1'	'MAM03635l'	0.022832
222	'D-glucarate'	'MAM01681c'	0.0235312
223	'3-Hydroxyhexadecenoyl Coenzyme A'	'MAM03216m'	0.0247855
224	'3-Hydroxyhexadecanoyl Coenzyme A'	'MAM03218m'	0.0247855
225	'(S)-3-Hydroxyoctadecanoyl Coenzyme A'	'MAM03230m'	0.0247855
226	'3-Hydroxyoctadecadienoyl Coenzyme A'	'MAM03249m'	0.0247855
227	'3-Hydroxy Tetradecenoyl-7 Coenzyme A'	'MAM03263m'	0.0247855
228	'3-Hydroxy Trans7,10-Hexadecadienoyl Coenzyme A'	'MAM03265m'	0.0247855
229	'3-Hydroxy Trans5,8Tetradecadienoyl Coenzyme A'	'MAM03267m'	0.0247855
230	'hexadecenoylcarnitine(9)'	'MAM02117s'	0.0249155
231	'chondroitin sulfate B - dermatan sulfate (IdoA2S-GalNAc4S), degradation product 2'	'MAM01527l'	0.0252631
232	'(1R)-hydroxy-(2R)-glutathionyl-1,2-dihydronaphthalene'	'MAM00031c'	0.0256519
233	'(1R,2S)-naphthalene 1,2-oxide'	'MAM00032c'	0.0256519
234	'(1S)-hydroxy-(2S)-glutathionyl-1,2-dihydronaphthalene'	'MAM00033c'	0.0256519
235	'(1S,2R)-naphthalene 1,2-oxide'	'MAM00034c'	0.0256519
236	'1-nitro-5-glutathionyl-6-hydroxy-5,6-dihydronaphthalene'	'MAM00541c'	0.0256519
237	'1-nitro-5-hydroxy-6-glutathionyl-5,6-dihydronaphthalene'	'MAM00542c'	0.0256519
238	'1-nitro-7-glutathionyl-8-hydroxy-7,8-dihydronaphthalene'	'MAM00543c'	0.0256519
239	'1-nitro-7-hydroxy-8-glutathionyl-7,8-dihydronaphthalene'	'MAM00544c'	0.0256519
240	'1-nitronaphthalene-5,6-oxide'	'MAM00546c'	0.0256519
241	'1-nitronaphthalene-7,8-oxide'	'MAM00547c'	0.0256519
242	'2,2-dichloroacetaldehyde'	'MAM00568c'	0.0256519
243	'2,3-dihydro-2-S-glutathionyl-3-hydroxy bromobenzene'	'MAM00571c'	0.0256519
244	'3,4-dihydro-3-hydroxy-4-S-glutathionyl bromobenzene'	'MAM00724c'	0.0256519
245	'4,5-dihydro-4-hydroxy-5-S-glutathionyl-benzo[a]pyrene'	'MAM00944c'	0.0256519
246	'aflatoxin B1-exo-8,9-epoxide-GSH'	'MAM01299c'	0.0256519
247	'benzo[a]pyrene-4,5-oxide'	'MAM01375c'	0.0256519
248	'bromobenzene-2,3-oxide'	'MAM01405c'	0.0256519
249	'bromobenzene-3,4-oxide'	'MAM01407c'	0.0256519
250	'hydrochloride'	'MAM02144c'	0.0256519
251	'S-(1,2-dichlorovinyl)glutathione'	'MAM02850c'	0.0256519
252	'S-(2,2-dichloro-1-hydroxy)ethyl glutathione'	'MAM02853c'	0.0256519
253	'S-(formylmethyl)glutathione'	'MAM02861c'	0.0256519
254	'trichloroethene'	'MAM03044c'	0.0256519
255	'hexanoic acid'	'MAM02120c'	0.0257834
256	'9-O-acetylated-GD3'	'MAM01244c'	0.0268237
257	'9-O-acetylated-GD3'	'MAM01244g'	0.0268237
258	'9-O-acetylated-GT3'	'MAM01245c'	0.0268237
259	'9-O-acetylated-GT3'	'MAM01245g'	0.0268237
260	'acetyl-CoA'	'MAM01261g'	0.0268237
261	'acetyl-CoA'	'MAM01261r'	0.0268237
262	'CoA'	'MAM01597g'	0.0268237
263	'acetate'	'MAM01252m'	0.0268335
264	'2-hydroxyestradiol-17beta'	'MAM00649c'	0.0273524
265	'dephospho-CoA'	'MAM01674c'	0.0281724
266	'chylomicron remnant'	'MAM01569s'	0.0284627
267	'VLDL remnant'	'MAM03146s'	0.0284627
268	'CDP-diacylglycerol-LD-PI pool'	'MAM01427c'	0.0285178
269	'glycyl-tRNA(gly)'	'MAM02006c'	0.0299022
270	'L-alanyl-tRNA(ala)'	'MAM02335c'	0.0299022
271	'L-arginyl-tRNA(arg)'	'MAM02340c'	0.0299022
272	'L-asparaginyl-tRNA(asn)'	'MAM02341c'	0.0299022
273	'L-aspartyl-tRNA(asp)'	'MAM02342c'	0.0299022
274	'L-glutaminyl-tRNA(gln)'	'MAM02376c'	0.0299022
275	'L-glutamyl-tRNA(glu)'	'MAM02377c'	0.0299022
276	'L-isoleucyl-tRNA(ile)'	'MAM02401c'	0.0299022
277	'L-leucyl-tRNA(leu)'	'MAM02404c'	0.0299022
278	'L-lysyl-tRNA(lys)'	'MAM02405c'	0.0299022
279	'L-methionyl-tRNA(met)'	'MAM02408c'	0.0299022
280	'L-prolyl-tRNA(pro)'	'MAM02415c'	0.0299022
281	'L-seryl-tRNA(ser)'	'MAM02416c'	0.0299022
282	'L-threonyl-tRNA(thr)'	'MAM02419c'	0.0299022
283	'L-tryptophanyl-tRNA(trp)'	'MAM02420c'	0.0299022
284	'L-valyl-tRNA(val)'	'MAM02423c'	0.0299022
285	'tRNA(ala)'	'MAM03063c'	0.0299022
286	'tRNA(arg)'	'MAM03064c'	0.0299022
287	'tRNA(asn)'	'MAM03065c'	0.0299022
288	'tRNA(asp)'	'MAM03066c'	0.0299022
289	'tRNA(gln)'	'MAM03068c'	0.0299022
290	'tRNA(glu)'	'MAM03069c'	0.0299022
291	'tRNA(gly)'	'MAM03070c'	0.0299022
292	'tRNA(ile)'	'MAM03072c'	0.0299022
293	'tRNA(leu)'	'MAM03073c'	0.0299022
294	'tRNA(lys)'	'MAM03074c'	0.0299022
295	'tRNA(met)'	'MAM03075c'	0.0299022
296	'tRNA(pro)'	'MAM03077c'	0.0299022
297	'tRNA(ser)'	'MAM03078c'	0.0299022
298	'tRNA(thr)'	'MAM03079c'	0.0299022
299	'tRNA(trp)'	'MAM03080c'	0.0299022
300	'tRNA(val)'	'MAM03082c'	0.0299022
301	'sphingosine'	'MAM02929l'	0.0314939
302	'glucose-1-phosphate'	'MAM01967c'	0.0315634
303	'4-S-Glutathionyl-5,6-Dihydroxyindoline'	'MAM03270c'	0.0324579
304	'leukotriene A5'	'MAM02363c'	0.0325154
305	'(2E)-docosenoyl-CoA'	'MAM00040m'	0.0330557
306	'(2E)-eicosenoyl-CoA'	'MAM00043m'	0.0330557
307	'(2E)-heneicosenoyl-CoA'	'MAM00044m'	0.0330557
308	'(2E)-heptadecenoyl-CoA'	'MAM00046m'	0.0330557
309	'(2E)-nonadecenoyl-CoA'	'MAM00054m'	0.0330557
310	'(2E)-octadecenoyl-CoA'	'MAM00057m'	0.0330557
311	'(2E)-pentadecenoyl-CoA'	'MAM00061m'	0.0330557
312	'(2E)-tridecenoyl-CoA'	'MAM00069m'	0.0330557
313	'(2E,6Z,9Z,12Z)-octadecatetraenoyl-CoA'	'MAM00073m'	0.0330557
314	'trans,cis,cis-2,9,12-octadecatrienoyl-CoA'	'MAM03010m'	0.0330557
315	'trans,cis-2,11-eicosadienoyl-CoA'	'MAM03012m'	0.0330557
316	'trans,cis-2,13-docosadienoyl-CoA'	'MAM03013m'	0.0330557
317	'trans,cis-2,13-eicosadienoyl-CoA'	'MAM03014m'	0.0330557
318	'trans,cis-hexadeca-2,7-dienoyl-CoA'	'MAM03019m'	0.0330557
319	'trans,cis-hexadeca-2,9-dienoyl-CoA'	'MAM03020m'	0.0330557
320	'trans,cis-myristo-2,5-dienoyl-CoA'	'MAM03022m'	0.0330557
321	'trans,cis-myristo-2,7-dienoyl-CoA'	'MAM03023m'	0.0330557
322	'trans,cis-octadeca-2,11-dienoyl-CoA'	'MAM03024m'	0.0330557
323	'trans,cis-octadeca-2,9-dienoyl-CoA'	'MAM03025m'	0.0330557
324	'dopamine-O-quinone'	'MAM01738c'	0.035279
325	'(2E)-hexadecenoyl-CoA'	'MAM00051m'	0.0354667
326	'1,2-dibromoethane'	'MAM00242c'	0.0366315
327	'hydrobromic acid'	'MAM02143c'	0.0366315
328	'5alpha-cholesta-7,24-dien-3beta-ol'	'MAM01066c'	0.0370423
329	'2-deoxy-D-ribose-5-phosphate'	'MAM00640c'	0.0375099
330	'1,2-diacylglycerol-LD-PE pool'	'MAM00236r'	0.038023
331	'PE-LD pool'	'MAM02685r'	0.038023
332	'phosphopantetheine'	'MAM02741c'	0.0384609
333	'cholesterol'	'MAM01450c'	0.0402533
334	'N-acetyl-D-glucosaminyldiphosphodolichol'	'MAM02522c'	0.0414793
335	'N-acetyl-D-mannosamine'	'MAM02524c'	0.0421476
336	'1-alkyl-2-lysoglycerol-3-phosphocholine'	'MAM00516c'	0.0432152
337	'2-acetyl-1-alkyl-sn-glycero-3-phosphocholine'	'MAM00626c'	0.0432152
338	'3-amino-propanal'	'MAM00760c'	0.0440017
339	'GD3'	'MAM01947c'	0.0448022
340	'GD3'	'MAM01947g'	0.0448022
341	'GT3'	'MAM02033c'	0.0448022
342	'GT3'	'MAM02033g'	0.0448022
343	'keratan sulfate II (core 4-linked), biosynthesis, precursor 2'	'MAM02291g'	0.0460559
344	'2-amino-3-oxoadipate'	'MAM00630m'	0.0461516
345	'5-aminolevulinate'	'MAM01074m'	0.0461516
346	'chylomicron'	'MAM01570s'	0.0466888
347	'TAG-chylomicron pool'	'MAM02956s'	0.0466888
348	'TAG-VLDL pool'	'MAM02959s'	0.0466888
349	'VLDL'	'MAM03147s'	0.0466888
350	'apoC1'	'MAM01353c'	0.0480813
351	'arachidonate'	'MAM01362r'	0.0488683
352	'CO'	'MAM01595c'	0.0490587
353	'ribose-5-phosphate'	'MAM02845c'	0.0496574
354	'phosphocholine'	'MAM02738c'	0.0501426
355	'3''-S-hydroxy-pravastatin-CoA'	'MAM03236m'	0.0510737
356	'3''-S-hydroxy-pravastatin-tetranor-CoA'	'MAM03238m'	0.0510737
357	'4,7,10,13-Hexadecatetraenoyl Coenzyme A'	'MAM03273m'	0.0510737
358	'4,7,10-Hexadecatrienoyl Coenzyme A'	'MAM03274m'	0.0510737
359	'5,8,11-Tetradecatrienoyl Coenzyme A'	'MAM03288m'	0.0510737
360	'5,8,11,14-Eicosatetraenoyl Coenzyme A'	'MAM03571m'	0.0510737
361	'7,10-Hexadecadienoyl Coenzyme A'	'MAM03650m'	0.0510737
362	'7-Tetradecenoyl Coenzyme A'	'MAM03972m'	0.0510737
363	'5,8-Tetradecadienoyl Coenzyme A'	'MAM03978m'	0.0510737
364	'Trans5,8Tetradecadienoyl Coenzyme A'	'MAM04041m'	0.0510737
365	'aflatoxin B1-exo-8,9-epoxide'	'MAM01298c'	0.0518789
366	'1,2-diacylglycerol-LD-PI pool'	'MAM00237n'	0.0519817
367	'hexadecenoylcarnitine(9)'	'MAM02117c'	0.0523425
368	'phosphatidylinositol-3,4,5-trisphosphate'	'MAM02734n'	0.0528453
369	'lauric acid'	'MAM02344c'	0.0539373
370	'2-methyl-3-oxopropanoate'	'MAM00661c'	0.0555467
371	'4-acetamidobutanoate'	'MAM00952c'	0.0555467
372	'5-hydroxyindoleacetate'	'MAM01103c'	0.0555467
373	'acetaldehyde'	'MAM01249m'	0.0555467
374	'D-glucurono-6,3-lactone'	'MAM01685c'	0.0555467
375	'glycerate'	'MAM01982c'	0.0555467
376	'glycerate'	'MAM01982m'	0.0555467
377	'glycolaldehyde'	'MAM01997m'	0.0555467
378	'glycolate'	'MAM01998m'	0.0555467
379	'imidazole-4-acetate'	'MAM02166c'	0.0555467
380	'indoleacetate'	'MAM02169c'	0.0555467
381	'lactaldehyde'	'MAM02329m'	0.0555467
382	'methylmalonate'	'MAM02479c'	0.0555467
383	'H2O2'	'MAM02041r'	0.0558501
384	'cystine'	'MAM01629c'	0.0559037
385	'oxidized thioredoxin'	'MAM02666m'	0.0559037
386	'selenide'	'MAM02886c'	0.0559037
387	'selenite'	'MAM02887c'	0.0559037
388	'thioredoxin'	'MAM02990m'	0.0559037
389	'ubiquinol'	'MAM03102c'	0.0559037
390	'ubiquinone'	'MAM03103c'	0.0559037
391	'inositol'	'MAM02171c'	0.0562101
392	'PS-LD pool'	'MAM02808s'	0.0563092
393	'spermine'	'MAM02926c'	0.0569026
394	'[ACP]'	'MAM00184c'	0.0571352
395	'formaldehyde'	'MAM01831c'	0.057202
396	'isocitrate'	'MAM02183m'	0.0572137
397	'imidazole-4-acetaldehyde'	'MAM02165c'	0.0574078
398	'indole-3-acetaldehyde'	'MAM02168c'	0.0574078
399	'N4-acetylaminobutanal'	'MAM02514c'	0.0574078
400	'20-COOH-LTB4'	'MAM00585r'	0.058118
401	'20-COOH-LTE4'	'MAM00586p'	0.058118
402	'Galactosyl Glucosyl Ceramide'	'MAM03586l'	0.0584261
403	'PE-LD pool'	'MAM02685m'	0.058538
404	'PS-LD pool'	'MAM02808m'	0.058538
405	'GDP-L-fucose'	'MAM01950g'	0.0600725
406	'D-myo-inositol-1,4,5-trisphosphate'	'MAM01718n'	0.061205
407	'(2E)-nonenoyl-CoA'	'MAM00056m'	0.0620561
408	'(2E)-undecenoyl-CoA'	'MAM00071m'	0.0620561
409	'2,6-dimethyl-trans-2-heptenoyl-CoA'	'MAM00578m'	0.0620561
410	'4(R),8-dimethyl-trans-2-nonenoyl-CoA'	'MAM00934m'	0.0620561
411	'4-methyl-trans-2-pentenoyl-CoA'	'MAM01017m'	0.0620561
412	'acrylyl-CoA'	'MAM01265m'	0.0620561
413	'glutathione episulfonium ion'	'MAM01978c'	0.0621141
414	'isocaproic-aldehyde'	'MAM02182m'	0.0667476
415	'pregnenolone'	'MAM02763m'	0.0667476
416	'mgacpail heparan sulfate'	'MAM02483r'	0.0675939
417	'SAH'	'MAM02871c'	0.0680071
418	'ceramide pool'	'MAM01430c'	0.068868
419	'20-COOH-LTB4'	'MAM00585c'	0.0710661
420	'20-COOH-LTB4'	'MAM00585m'	0.0710661
421	'gamma-linolenoyl-CoA'	'MAM01934m'	0.0727772
422	'thiamin-PP'	'MAM02984c'	0.0728166
423	'thiamin-PPP'	'MAM02985c'	0.0728166
424	'24,25-dihydrolanosterol'	'MAM00609c'	0.0728821
425	'NADP+'	'MAM02554c'	0.0732554
426	'sulfatide galactocerebroside'	'MAM02947l'	0.0734611
427	'1-alkyl-2-lysoglycerol-3-phosphocholine'	'MAM00516s'	0.0736769
428	'2-acetyl-1-alkyl-sn-glycero-3-phosphocholine'	'MAM00626s'	0.0736769
429	'dGTP'	'MAM01688c'	0.074325
430	'alpha-tocopherol'	'MAM01327c'	0.0743268
431	'ATP'	'MAM01371n'	0.0758138
432	'glucuronate'	'MAM01973c'	0.0758469
433	'3-phosphoadenylylselenate'	'MAM00912c'	0.0760825
434	'adenylyl sulfate'	'MAM01283c'	0.0760825
435	'adenylylselenate'	'MAM01284c'	0.0760825
436	'selenate'	'MAM02885c'	0.0760825
437	'aspartate'	'MAM01370s'	0.0779023
438	'provitamin D3'	'MAM02805c'	0.0781539
439	'biliverdin'	'MAM01399c'	0.0784862
440	'GSH'	'MAM02026r'	0.0785789
441	'ATP'	'MAM01371r'	0.0788599
442	'lanosterol'	'MAM02336c'	0.0795366
443	'S-methyl-5-thio-D-ribulose-1-phosphate'	'MAM02910c'	0.0800364
444	'm2emgacpail heparan sulfate'	'MAM02430r'	0.0802389
445	'1-Didecanoylglycerophosphoethanolamine (C12:0 Pe)'	'MAM03838c'	0.0804873
446	'1-Didecanoylglycerophosphoethanolamine (C12:0 Pe)'	'MAM03838s'	0.0804873
447	'1-Tridecanoylglycerophosphoethanolamine (C13:0 Pe)'	'MAM03839c'	0.0804873
448	'1-Tridecanoylglycerophosphoethanolamine (C13:0 Pe)'	'MAM03839s'	0.0804873
449	'1-Myristoylglycerophosphoethanolamine (C14:0 Pe)'	'MAM03840c'	0.0804873
450	'1-Myristoylglycerophosphoethanolamine (C14:0 Pe)'	'MAM03840s'	0.0804873
451	'1-Pentadecanoylglycerophosphoethanolamine (C15:0 Pe)'	'MAM03841c'	0.0804873
452	'1-Pentadecanoylglycerophosphoethanolamine (C15:0 Pe)'	'MAM03841s'	0.0804873
453	'1-Hexadecenoylglycerophosphoethanolamine (C16:1 Pe, Delta 9)'	'MAM03842c'	0.0804873
454	'1-Hexadecenoylglycerophosphoethanolamine (C16:1 Pe, Delta 9)'	'MAM03842s'	0.0804873
455	'1-Heptadecanoylglycerophosphoethanolamine (C17:0 Pe)'	'MAM03843c'	0.0804873
456	'1-Heptadecanoylglycerophosphoethanolamine (C17:0 Pe)'	'MAM03843s'	0.0804873
457	'1-Eicosatrienoylglycerophosphoethanolamine (Delta 11, 14, 17), Lpe (20:3)'	'MAM03844c'	0.0804873
458	'1-Eicosatrienoylglycerophosphoethanolamine (Delta 11, 14, 17), Lpe (20:3)'	'MAM03844s'	0.0804873
459	'1-Docosahexenoylglyceroethanolamine (Delta 4, 7, 10, 13, 16, 19), Lpe (22:6)'	'MAM03846c'	0.0804873
460	'1-Docosahexenoylglyceroethanolamine (Delta 4, 7, 10, 13, 16, 19), Lpe (22:6)'	'MAM03846s'	0.0804873
461	'2-Linoleoylglycerophosphoethanolamine'	'MAM03847c'	0.0804873
462	'2-Linoleoylglycerophosphoethanolamine'	'MAM03847s'	0.0804873
463	'1-Arachidonoyl-Sn-Glycero-3-Phosphoethanolamine'	'MAM03848c'	0.0804873
464	'1-Arachidonoyl-Sn-Glycero-3-Phosphoethanolamine'	'MAM03848s'	0.0804873
465	'1-Dihomo-Linolenoylglycerophosphoethanolamine (20:3, Delta 8, 11, 14)'	'MAM03855c'	0.0804873
466	'1-Dihomo-Linolenoylglycerophosphoethanolamine (20:3, Delta 8, 11, 14)'	'MAM03855s'	0.0804873
467	'1-Linoleoylglycerophosphoethanolamine (Delta 9,12)'	'MAM03856c'	0.0804873
468	'1-Linoleoylglycerophosphoethanolamine (Delta 9,12)'	'MAM03856s'	0.0804873
469	'1-Oleoylglycerophosphoethanolamine (Delta 9)'	'MAM03859c'	0.0804873
470	'1-Oleoylglycerophosphoethanolamine (Delta 9)'	'MAM03859s'	0.0804873
471	'1-Palmitoylglycerophosphoethanolamine'	'MAM03860c'	0.0804873
472	'1-Palmitoylglycerophosphoethanolamine'	'MAM03860s'	0.0804873
473	'1-Stearoylglycerophosphoethanolamine'	'MAM03861c'	0.0804873
474	'1-Stearoylglycerophosphoethanolamine'	'MAM03861s'	0.0804873
475	'dCDP'	'MAM01643c'	0.0811598
476	'heparan sulfate, degradation product 5'	'MAM02075l'	0.0820656
477	'de-Fuc, GlcNAc removed PA6 (wo peptide linkage)'	'MAM01653l'	0.0822723
478	'dADP'	'MAM01637n'	0.0830035
479	'dATP'	'MAM01642n'	0.0830035
480	'dGDP'	'MAM01680c'	0.0830035
481	'ADP'	'MAM01285n'	0.0830536
482	'PS-LD pool'	'MAM02808c'	0.0834951
483	'citrate'	'MAM01587c'	0.0840405
484	'NADPH'	'MAM02555c'	0.0843956
485	'dCTP'	'MAM01645c'	0.0845001
486	'5-S-glutathionyl-dopamine'	'MAM01138c'	0.0859424
487	'5-S-glutathionyl-L-dopa'	'MAM01139c'	0.0859424
488	'phosphocholine'	'MAM02738l'	0.0859691
489	'SM pool'	'MAM02908l'	0.0859691
490	'sphingosylphosphorylcholine'	'MAM02931c'	0.0859691
491	'm3gacpail heparan sulfate'	'MAM02433r'	0.0862021
492	'sphingosine-1-phosphate'	'MAM02930s'	0.0862773
493	'citrate'	'MAM01587m'	0.0871293
494	'butyryl-CoA'	'MAM01412c'	0.0875839
495	'core 2'	'MAM01607g'	0.0877323
496	'desmosterol'	'MAM01675c'	0.088147
497	'desmosterol'	'MAM01675r'	0.088147
498	'cholesterol-STAR'	'MAM01511c'	0.0889366
499	'STAR'	'MAM02935c'	0.0889366
500	'propanoate'	'MAM02772m'	0.0890704
501	'zymosterol'	'MAM03158c'	0.0891748
502	'H2O2'	'MAM02041s'	0.0898032
503	'dihomo-gamma-linolenate'	'MAM01696r'	0.0899459
504	'EPA'	'MAM01784r'	0.0899459
505	'PE-PS-LD pool'	'MAM02697c'	0.0906868
506	'CDP'	'MAM01424n'	0.0915523
507	'dCDP'	'MAM01643n'	0.0915523
508	'dCTP'	'MAM01645n'	0.0915523
509	'dGDP'	'MAM01680n'	0.0915523
510	'dGTP'	'MAM01688n'	0.0915523
511	'GDP'	'MAM01948n'	0.0915523
512	'UDP'	'MAM03106n'	0.0915523
513	'L-carnitine'	'MAM02348m'	0.0920979
514	'phosphatidylinositol-4,5-bisphosphate'	'MAM02736c'	0.0926491
515	'5-formyl-THF'	'MAM01100s'	0.0928467
516	'coproporphyrin III'	'MAM01604c'	0.0929421
517	'coproporphyrin III'	'MAM01604s'	0.0929421
518	'dehydroepiandrosterone sulfate'	'MAM01659s'	0.0929421
519	'2-hydroxy-atorvastatin-acid / ortho-hydroxy-atorvastatin acid'	'MAM03177c'	0.0929421
520	'2-hydroxy-atorvastatin-acid / ortho-hydroxy-atorvastatin acid'	'MAM03177s'	0.0929421
521	'2-hydroxy-atorvastatin-lactone / ortho-hydroxy-atorvastatin lactone'	'MAM03179c'	0.0929421
522	'2-hydroxy-atorvastatin-lactone / ortho-hydroxy-atorvastatin lactone'	'MAM03179s'	0.0929421
523	'3''-alpha,5''beta-dihydroxy-pravastatin / 3''-alpha5''beta6''beta-trihydroxy pravastatin'	'MAM03198c'	0.0929421
524	'3''-alpha,5''beta-dihydroxy-pravastatin / 3''-alpha5''beta6''beta-trihydroxy pravastatin'	'MAM03198s'	0.0929421
525	'4-hydroxy-atorvastatin-acid / para-hydroxy-atorvastatin acid'	'MAM03271c'	0.0929421
526	'4-hydroxy-atorvastatin-acid / para-hydroxy-atorvastatin acid'	'MAM03271s'	0.0929421
527	'4-hydroxy-atorvastatin-lactone / para-hydroxy-atorvastatin lactone'	'MAM03272c'	0.0929421
528	'4-hydroxy-atorvastatin-lactone / para-hydroxy-atorvastatin lactone'	'MAM03272s'	0.0929421
529	'atorvastatin-lactone'	'MAM03479c'	0.0929421
530	'atorvastatin-lactone'	'MAM03479s'	0.0929421
531	'fluvastatin'	'MAM03579c'	0.0929421
532	'fluvastatin'	'MAM03579s'	0.0929421
533	'2,3-Dihydro-1H-Indole-5,6-Dione'	'MAM02160c'	0.0931522
534	'GDP'	'MAM01948s'	0.0933153
535	'GTP'	'MAM02034s'	0.0933153
536	'L-carnitine'	'MAM02348c'	0.0935159
537	'(2E)-heptadecenoyl-[ACP]'	'MAM00045c'	0.0938792
538	'(2E)-heptenoyl-[ACP]'	'MAM00047c'	0.0938792
539	'(2E)-nonenoyl-[ACP]'	'MAM00055c'	0.0938792
540	'(2E)-pentadecenoyl-[ACP]'	'MAM00060c'	0.0938792
541	'(2E)-pentenoyl-[ACP]'	'MAM00062c'	0.0938792
542	'(2E)-tridecenoyl-[ACP]'	'MAM00068c'	0.0938792
543	'(2E)-undecenoyl-[ACP]'	'MAM00070c'	0.0938792
544	'3-hydroxyheptadecanoyl-[ACP]'	'MAM00779c'	0.0938792
545	'3-hydroxyheptanoyl-[ACP]'	'MAM00781c'	0.0938792
546	'3-hydroxynonanoyl-[ACP]'	'MAM00791c'	0.0938792
547	'3-hydroxypentadecanoyl-[ACP]'	'MAM00794c'	0.0938792
548	'3-hydroxypentanoyl-[ACP]'	'MAM00796c'	0.0938792
549	'3-hydroxytridecanoyl-[ACP]'	'MAM00803c'	0.0938792
550	'3-hydroxyundecanoyl-[ACP]'	'MAM00805c'	0.0938792
551	'3-oxoheptadecanoyl-[ACP]'	'MAM00874c'	0.0938792
552	'3-oxoheptanoyl-[ACP]'	'MAM00876c'	0.0938792
553	'3-oxononanoyl-[ACP]'	'MAM00888c'	0.0938792
554	'3-oxopentadecanoyl-[ACP]'	'MAM00896c'	0.0938792
555	'3-oxopentanoyl-[ACP]'	'MAM00898c'	0.0938792
556	'3-oxotridecanoyl-[ACP]'	'MAM00908c'	0.0938792
557	'3-oxoundecanoyl-[ACP]'	'MAM00910c'	0.0938792
558	'heptanoyl-[ACP]'	'MAM02106c'	0.0938792
559	'nonanoyl-[ACP]'	'MAM02615c'	0.0938792
560	'pentanoyl-[ACP]'	'MAM02693c'	0.0938792
561	'propanoyl-[ACP]'	'MAM02773c'	0.0938792
562	'undecanoyl-[ACP]'	'MAM03115c'	0.0938792
563	'lauric acid'	'MAM02344s'	0.0939178
564	'chondroitin sulfate precursor (GalNAc-GlcA-(Gal)2-Xyl-L-Ser (protein))'	'MAM01568g'	0.0945923
565	'lactoneotetraosylceramide'	'MAM02330g'	0.0955969
566	'globotriaosylceramide'	'MAM01960l'	0.0957298
567	'PE-LD pool'	'MAM02685c'	0.0964316
568	'urate'	'MAM03120c'	0.0965949
569	'urate'	'MAM03120s'	0.0965949
570	'CTP'	'MAM01623c'	0.096833
571	'lipoic acid'	'MAM02394c'	0.0968414
572	'cholesterol-ester pool'	'MAM01451s'	0.096868
573	'GD1a'	'MAM01941c'	0.0986952
574	'GD1a'	'MAM01941g'	0.0986952
575	'GM1b'	'MAM02010c'	0.0986952
576	'GT1b'	'MAM02030c'	0.0986952
577	'monosialylgalactosylgloboside'	'MAM02491c'	0.0986952
578	'sialyl-galactosylgloboside'	'MAM02905g'	0.0986952
579	'sialyl-T antigen'	'MAM02906g'	0.0986952
580	'ethanolamine'	'MAM01797c'	0.0990708
581	'stearate'	'MAM02938r'	0.0994407
582	'DNA'	'MAM01721c'	0.100711
583	'Leucylleucine'	'MAM03715c'	0.102508
584	'sulfate'	'MAM02946l'	0.103917
585	'CDP-diacylglycerol-LD-PI pool'	'MAM01427m'	0.10399
586	'phosphatidate-LD-PI pool'	'MAM02730m'	0.10399
587	'PGH3'	'MAM02716c'	0.104649
588	'PGH3'	'MAM02716n'	0.104649
589	'prostaglandin H1'	'MAM02793c'	0.104649
590	'methanol'	'MAM02470c'	0.104848
591	'D-glucarate'	'MAM01681s'	0.104892
592	'(alpha-D-mannosyl)5-beta-D-mannosyl-diacetylchitobiosyl-L-asparagine (protein) (B1)'	'MAM00143g'	0.106588
593	'(alpha-D-mannosyl)5-beta-D-mannosyl-diacetylchitobiosyl-L-asparagine (protein) (B2)'	'MAM00144g'	0.106588
594	'(alpha-D-mannosyl)5-beta-D-mannosyl-diacetylchitobiosyl-L-asparagine (protein) (C)'	'MAM00145g'	0.106588
595	'(alpha-D-mannosyl)6-beta-D-mannosyl-diacetylchitobiosyl-L-asparagine (protein) (A)'	'MAM00146g'	0.106588
596	'(alpha-D-mannosyl)6-beta-D-mannosyl-diacetylchitobiosyl-L-asparagine (protein) (B1)'	'MAM00147g'	0.106588
597	'(alpha-D-mannosyl)6-beta-D-mannosyl-diacetylchitobiosyl-L-asparagine (protein) (B2)'	'MAM00148g'	0.106588
598	'(alpha-D-mannosyl)6-beta-D-mannosyl-diacetylchitobiosyl-L-asparagine (protein) (C)'	'MAM00149g'	0.106588
599	'(alpha-D-mannosyl)7-beta-D-mannosyl-diacetylchitobiosyl-L-asparagine, isoform A (protein)'	'MAM00150g'	0.106588
600	'(alpha-D-mannosyl)7-beta-D-mannosyl-diacetylchitobiosyl-L-asparagine, isoform B (protein)'	'MAM00151g'	0.106588
601	'(alpha-D-mannosyl)7-beta-D-mannosyl-diacetylchitobiosyl-L-asparagine, isoform B (protein)'	'MAM00151r'	0.106588
602	'(alpha-D-mannosyl)7-beta-D-mannosyl-diacetylchitobiosyl-L-asparagine, isoform C (protein)'	'MAM00152g'	0.106588
603	'(alpha-D-mannosyl)8-beta-D-mannosyl-diacetylchitobiosyl-L-asparagine (protein)'	'MAM00153g'	0.106588
604	'(alpha-D-mannosyl)8-beta-D-mannosyl-diacetylchitobiosyl-L-asparagine (protein)'	'MAM00153r'	0.106588
605	'glucosyl-(alpha-D-mannosyl)6-beta-D-mannosyl-diacetylchitobiosyl-L-asparagine (protein)'	'MAM01969r'	0.106588
606	'glucosyl-(alpha-D-mannosyl)7-beta-D-mannosyl-diacetylchitobiosyl-L-asparagine, isoform B (protein)'	'MAM01970r'	0.106588
607	'glucosyl-(alpha-D-mannosyl)7-beta-D-mannosyl-diacetylchitobiosyl-L-asparagine, isoform C (protein)'	'MAM01971r'	0.106588
608	'mannose'	'MAM02453r'	0.106588
609	'cholesterol'	'MAM01450m'	0.106675
610	'25-hydroxyvitamin D2'	'MAM00620m'	0.1078
611	'27alpha-hydroxy-7-dehydrocholesterol'	'MAM00624c'	0.1078
612	'27-hydroxycholesterol'	'MAM00625m'	0.1078
613	'3,7,24THCA'	'MAM00742m'	0.1078
614	'3alpha,7alpha,12alpha,24(S)-tetrahydroxy-5beta-cholestan-27-al'	'MAM00746m'	0.1078
615	'3alpha,7alpha,12alpha-trihydroxy-5beta-cholestan-26-al'	'MAM00750c'	0.1078
616	'3alpha,7alpha,12alpha-trihydroxy-5beta-cholestan-26-al'	'MAM00750m'	0.1078
617	'3alpha,7alpha,24(S)-trihydroxy-5beta-cholestan-27-al'	'MAM00753m'	0.1078
618	'3alpha,7alpha-dihydroxy-5beta-cholestan-26-al'	'MAM00756m'	0.1078
619	'3alpha,7alpha-dihydroxy-5beta-cholestan-27-al'	'MAM00757m'	0.1078
620	'5beta-cholestan-3alpha,7alpha,12alpha,24(S),27-pentol'	'MAM01076m'	0.1078
621	'5beta-cholestan-3alpha,7alpha,12alpha,24(S)-tetrol'	'MAM01077m'	0.1078
622	'5beta-cholestan-3alpha,7alpha,12alpha-triol'	'MAM01078c'	0.1078
623	'5beta-cholestan-3alpha,7alpha,12alpha-triol'	'MAM01078m'	0.1078
624	'5beta-cholestan-3alpha,7alpha,24(S),27-tetrol'	'MAM01079m'	0.1078
625	'5beta-cholestan-3alpha,7alpha,24(S)-triol'	'MAM01080m'	0.1078
626	'5beta-cholestane-3alpha,7alpha,12alpha,26-tetrol'	'MAM01090c'	0.1078
627	'5beta-cholestane-3alpha,7alpha,12alpha,26-tetrol'	'MAM01090m'	0.1078
628	'5beta-cholestane-3alpha,7alpha,12alpha,27,27-pentaol'	'MAM01091c'	0.1078
629	'5beta-cholestane-3alpha,7alpha,12alpha,27,27-pentaol'	'MAM01091m'	0.1078
630	'5beta-cholestane-3alpha,7alpha,12alpha,27-tetraol'	'MAM01092c'	0.1078
631	'5beta-cholestane-3alpha,7alpha,12alpha,27-tetraol'	'MAM01092m'	0.1078
632	'5beta-cholestane-3alpha,7alpha,26-triol'	'MAM01093m'	0.1078
633	'5beta-cholestane-3alpha,7alpha,27-triol'	'MAM01094m'	0.1078
634	'5beta-cholestane-3alpha,7alpha-diol'	'MAM01095c'	0.1078
635	'5beta-cholestane-3alpha,7alpha-diol'	'MAM01095m'	0.1078
636	'N-methylethanolamine-phosphate'	'MAM02600c'	0.1078
637	'phosphodimethylethanolamine'	'MAM02739c'	0.1078
638	'tetraHCA'	'MAM02977m'	0.1078
639	'vitamin D2'	'MAM03141m'	0.1078
640	'(18E)-20-oxo-20-CoA-LTB4'	'MAM00026m'	0.107819
641	'5(S),12(R)-dihydroxy-eicosa-2,8-trans-6,14-cis-tetraenoyl-CoA'	'MAM01037m'	0.107819
642	'5-oxo-12(R)-hydroxy-eicosa-(2E,8E,10E,14Z)-tetraenoyl-CoA'	'MAM01119m'	0.107819
643	'5-oxo-12(S)-hydroxy-eicosa-(2E,8E,10E,14Z)-tetraenoyl-CoA'	'MAM01121m'	0.107819
644	'gamma-glutamyl-cysteine'	'MAM01927c'	0.108268
645	'9-cis-retinoate'	'MAM01231r'	0.108335
646	'leukotriene A4'	'MAM02362c'	0.110454
647	'cholest-5-ene-3beta,7alpha,27-triol'	'MAM01448c'	0.1107
648	'[protein]-L-lysine'	'MAM00204c'	0.111306
649	'[protein]-N6,N6-dimethyl-L-lysine'	'MAM00212c'	0.111306
650	'[protein]-N6-methyl-L-lysine'	'MAM00213c'	0.111306
651	'1D-myo-inositol-1,3,4,5-tetrakisphosphate'	'MAM00522c'	0.111391
652	'GTP'	'MAM02034n'	0.111799
653	'GSH'	'MAM02026m'	0.112383
654	'D-aspartate'	'MAM01641c'	0.112922
655	'D-aspartate'	'MAM01641s'	0.112922
656	'D-myo-inositol-1,4,5-trisphosphate'	'MAM01718c'	0.113046
657	'galactosylgloboside'	'MAM01912c'	0.115515
658	'galactosylgloboside'	'MAM01912g'	0.115515
659	'galactose-1-phosphate'	'MAM01911c'	0.115936
660	'5-S-glutathionyl-dopamine'	'MAM01138s'	0.116377
661	'5-S-glutathionyl-L-dopa'	'MAM01139s'	0.116377
662	'[protein]-L-serine'	'MAM00205r'	0.116765
663	'Xyl-L-Ser-[protein]'	'MAM03156r'	0.116765
664	'apoE'	'MAM01359c'	0.11749
665	'UTP'	'MAM03130c'	0.117741
666	'H2O'	'MAM02040r'	0.117887
667	'DNA'	'MAM01721n'	0.118052
668	'heparan sulfate, free chain'	'MAM02080l'	0.118158
669	'oxidized thioredoxin'	'MAM02666c'	0.119158
670	'thioredoxin'	'MAM02990c'	0.119158
671	'beta-1,4-mannose-N-acetylglucosamine'	'MAM01382l'	0.119257
672	'mannose'	'MAM02453l'	0.119257
673	'methylthioribose-1p'	'MAM02481c'	0.119499
674	'pyruvate'	'MAM02819m'	0.122787
675	'chondroitin sulfate E (GalNAc4,6diS-GlcA), precursor 4'	'MAM01565g'	0.123179
676	'SM pool'	'MAM02908c'	0.12405
677	'nLc5Cer'	'MAM02593g'	0.124917
678	'GSSG'	'MAM02027s'	0.125324
679	'O2'	'MAM02630n'	0.125458
680	'GM2'	'MAM02011s'	0.12549
681	'GM2A'	'MAM02012l'	0.12549
682	'GM2A-GM2'	'MAM02013l'	0.12549
683	'GM3'	'MAM02015l'	0.12549
684	'N-acetylgalactosamine'	'MAM02525l'	0.12549
685	'N-acetylgalactosamine'	'MAM02525s'	0.12549
686	'[protein]-N6,N6,N6-trimethyl-L-lysine'	'MAM00211c'	0.125648
687	'H2O2'	'MAM02041c'	0.126049
688	'L-cysteinyl-tRNA(cys)'	'MAM02351c'	0.126549
689	'L-histidyl-tRNA(his)'	'MAM02380c'	0.126549
690	'L-tyrosyl-tRNA(tyr)'	'MAM02421c'	0.126549
691	'tRNA(cys)'	'MAM03067c'	0.126549
692	'tRNA(his)'	'MAM03071c'	0.126549
693	'tRNA(tyr)'	'MAM03081c'	0.126549
694	'(2E)-octenoyl-CoA'	'MAM00059m'	0.127232
695	'linoleate'	'MAM02387r'	0.127554
696	'propinol adenylate'	'MAM02775c'	0.128639
697	'propinol adenylate'	'MAM02775m'	0.128639
698	'NAD+'	'MAM02552r'	0.128805
699	'NADH'	'MAM02553r'	0.128805
700	'5,8,11,14,17-Eicosapentenoyl Coenzyme A'	'MAM03284m'	0.129259
701	'7,10,13-Hexadecatrienoyl Coenzyme A'	'MAM03658m'	0.129259
702	'Trans7,10-Hexadecadienoyl Coenzyme A'	'MAM03982m'	0.129259
703	'SAM'	'MAM02877c'	0.129913
704	'hexadecenoylcarnitine(9)'	'MAM02117m'	0.129983
705	'1,2-diacylglycerol-chylomicron pool'	'MAM00234s'	0.130156
706	'fatty acid-chylomicron pool'	'MAM01807s'	0.130156
707	'H2O'	'MAM02040s'	0.131315
708	'(alpha-D-mannosyl)2-beta-D-mannosyl-N-acetylglucosamine'	'MAM00141l'	0.131434
709	'keratan sulfate I, degradation product 10'	'MAM02238l'	0.133016
710	'keratan sulfate I, degradation product 13'	'MAM02241l'	0.133016
711	'keratan sulfate I, degradation product 16'	'MAM02244l'	0.133016
712	'keratan sulfate I, degradation product 19'	'MAM02247l'	0.133016
713	'keratan sulfate I, degradation product 22'	'MAM02251l'	0.133016
714	'keratan sulfate I, degradation product 25'	'MAM02254l'	0.133016
715	'keratan sulfate I, degradation product 28'	'MAM02257l'	0.133016
716	'keratan sulfate I, degradation product 31'	'MAM02261l'	0.133016
717	'keratan sulfate I, degradation product 34'	'MAM02264l'	0.133016
718	'keratan sulfate I, degradation product 37'	'MAM02267l'	0.133016
719	'keratan sulfate I, degradation product 7'	'MAM02275l'	0.133016
720	'keratan sulfate II (core 2-linked), degradation product 4'	'MAM02282l'	0.133016
721	'keratan sulfate II (core 2-linked), degradation product 7'	'MAM02285l'	0.133016
722	'keratan sulfate II (core 4-linked), degradation product 4'	'MAM02302l'	0.133016
723	'3-dehydrosphinganine'	'MAM00769c'	0.133674
724	'chondroitin sulfate C (GalNAc6S-GlcA) proteoglycan'	'MAM01533g'	0.133997
725	'chondroitin sulfate E (GalNAc4,6diS-GlcA), precursor 5b'	'MAM01567g'	0.133997
726	'10,11-dihydro-20-dihydroxy-LTB4'	'MAM00255c'	0.135635
727	'10,11-dihydro-20-trihydroxy-LTB4'	'MAM00256c'	0.135635
728	'13-carboxy-alpha-tocopherol'	'MAM00344c'	0.135635
729	'13-carboxy-alpha-tocotrienol'	'MAM00345c'	0.135635
730	'13-carboxy-gamma-tocopherol'	'MAM00346c'	0.135635
731	'13-carboxy-gamma-tocotrienol'	'MAM00347c'	0.135635
732	'13-hydroxy-alpha-tocopherol'	'MAM00356c'	0.135635
733	'13-hydroxy-alpha-tocotrienol'	'MAM00357c'	0.135635
734	'13-hydroxy-gamma-tocopherol'	'MAM00360c'	0.135635
735	'13-hydroxy-gamma-tocotrienol'	'MAM00361c'	0.135635
736	'20-OH-10,11-dihydro-LTB4'	'MAM00597c'	0.135635
737	'alpha-tocotrienol'	'MAM01330c'	0.135635
738	'gamma-tocopherol'	'MAM01935c'	0.135635
739	'gamma-tocotrienol'	'MAM01938c'	0.135635
740	'O2'	'MAM02630r'	0.135853
741	'(4Z,7Z,10Z,13Z,16Z)-DPA'	'MAM00094l'	0.135905
742	'adrenic acid'	'MAM01291l'	0.135905
743	'arachidonate'	'MAM01362l'	0.135905
744	'cholesterol-ester-4,7,10,13,16,19-doco'	'MAM01466l'	0.135905
745	'cholesterol-ester-4,7,10,13,16-docosa'	'MAM01467l'	0.135905
746	'cholesterol-ester-5,8,11,14,17-eico'	'MAM01468l'	0.135905
747	'cholesterol-ester-6,9,12,15-octa'	'MAM01473l'	0.135905
748	'cholesterol-ester-7,10,13,16,19-docosa'	'MAM01475l'	0.135905
749	'cholesterol-ester-7,10,13,16-docosa'	'MAM01476l'	0.135905
750	'cholesterol-ester-8,11,14,17-eico'	'MAM01480l'	0.135905
751	'cholesterol-ester-arach'	'MAM01488l'	0.135905
752	'cholesterol-ester-cis-vac'	'MAM01489l'	0.135905
753	'cholesterol-ester-dihomo-gamma'	'MAM01490l'	0.135905
754	'cholesterol-ester-gamma-lin'	'MAM01493l'	0.135905
755	'cholesterol-ester-lin'	'MAM01499l'	0.135905
756	'cholesterol-ester-linolen'	'MAM01500l'	0.135905
757	'cholesterol-ester-myrist'	'MAM01501l'	0.135905
758	'cholesterol-ester-ol'	'MAM01503l'	0.135905
759	'cholesterol-ester-palm'	'MAM01504l'	0.135905
760	'cholesterol-ester-palmn'	'MAM01505l'	0.135905
761	'cholesterol-ester-stea'	'MAM01507l'	0.135905
762	'cis-vaccenic acid'	'MAM01585l'	0.135905
763	'DHA'	'MAM01689l'	0.135905
764	'dihomo-gamma-linolenate'	'MAM01696l'	0.135905
765	'DPA'	'MAM01741l'	0.135905
766	'EPA'	'MAM01784l'	0.135905
767	'gamma-linolenate'	'MAM01932l'	0.135905
768	'linoleate'	'MAM02387l'	0.135905
769	'linolenate'	'MAM02389l'	0.135905
770	'myristic acid'	'MAM02494l'	0.135905
771	'oleate'	'MAM02646l'	0.135905
772	'omega-3-arachidonic acid'	'MAM02648l'	0.135905
773	'palmitate'	'MAM02674l'	0.135905
774	'palmitolate'	'MAM02675l'	0.135905
775	'stearate'	'MAM02938l'	0.135905
776	'stearidonic acid'	'MAM02939l'	0.135905
777	'1-Vaccenoyl-Cholesterol, Cholesterol-Ester (18:1, Delta 11)'	'MAM04075l'	0.135905
778	'1-Linoleoyl-Cholesterol, Cholesterol-Ester (18:2, Delta 9, 12)'	'MAM04076l'	0.135905
779	'1-Gamma-Linolenoyl-Cholesterol, Cholesterol-Ester (18:3, Delta 6, 9, 12)'	'MAM04077l'	0.135905
780	'Cholesteryl Arachidonate, Cholesterol-Ester (20:4, Delta 5,8,11,14)'	'MAM04078l'	0.135905
781	'1-Timnodnoyl-Cholesterol, Cholesterol-Ester (20:5, Delta 5,8,11,14,17)'	'MAM04079l'	0.135905
782	'Cholesteryl Docosahexanoate, Cholesterol-Ester (22:6, Delta 4,7,10,13,16,19)'	'MAM04080l'	0.135905
783	'CoA'	'MAM01597c'	0.136128
784	'farnesyl-PP'	'MAM01806p'	0.13639
785	'geranyl-PP'	'MAM01953p'	0.13639
786	'dimethylallyl-PP'	'MAM01706p'	0.137102
787	'cis-aconitate'	'MAM01580m'	0.137933
788	'(11R)-HPETE'	'MAM00005c'	0.138616
789	'11,12-dihydroxy-(5E,7E,9E,14Z)-eicosatetraenoate'	'MAM00278c'	0.138616
790	'5(S)-HETE'	'MAM01040r'	0.138616
791	'8(S)-HETE'	'MAM01202c'	0.138616
792	'8(S)-HPETE'	'MAM01203c'	0.138616
793	'GSSG'	'MAM02027r'	0.138616
794	'12-oxo-c-LTB3'	'MAM00333r'	0.138705
795	'17beta-estradiol-2,3-quinone'	'MAM00410c'	0.138705
796	'17beta-estradiol-2,3-quinone'	'MAM00410m'	0.138705
797	'17beta-estradiol-2,3-quinone'	'MAM00410p'	0.138705
798	'17beta-estradiol-2,3-quinone'	'MAM00410r'	0.138705
799	'17beta-estradiol-3,4-quinone'	'MAM00412c'	0.138705
800	'17beta-estradiol-3,4-quinone'	'MAM00412m'	0.138705
801	'17beta-estradiol-3,4-quinone'	'MAM00412p'	0.138705
802	'17beta-estradiol-3,4-quinone'	'MAM00412r'	0.138705
803	'2-hydroxy-17beta-estradiol-1-S-glutathione'	'MAM00641c'	0.138705
804	'2-hydroxy-17beta-estradiol-1-S-glutathione'	'MAM00641m'	0.138705
805	'2-hydroxy-17beta-estradiol-1-S-glutathione'	'MAM00641p'	0.138705
806	'2-hydroxy-17beta-estradiol-1-S-glutathione'	'MAM00641r'	0.138705
807	'2-hydroxy-17beta-estradiol-4-S-glutathione'	'MAM00642c'	0.138705
808	'2-hydroxy-17beta-estradiol-4-S-glutathione'	'MAM00642m'	0.138705
809	'2-hydroxy-17beta-estradiol-4-S-glutathione'	'MAM00642p'	0.138705
810	'2-hydroxy-17beta-estradiol-4-S-glutathione'	'MAM00642r'	0.138705
811	'2-hydroxyestrone-1-S-glutathione'	'MAM00651c'	0.138705
812	'2-hydroxyestrone-1-S-glutathione'	'MAM00651m'	0.138705
813	'2-hydroxyestrone-1-S-glutathione'	'MAM00651p'	0.138705
814	'2-hydroxyestrone-1-S-glutathione'	'MAM00651r'	0.138705
815	'2-hydroxyestrone-4-S-glutathione'	'MAM00652c'	0.138705
816	'2-hydroxyestrone-4-S-glutathione'	'MAM00652m'	0.138705
817	'2-hydroxyestrone-4-S-glutathione'	'MAM00652p'	0.138705
818	'2-hydroxyestrone-4-S-glutathione'	'MAM00652r'	0.138705
819	'4-hydroxy-17beta-estradiol-2-S-glutathione'	'MAM00987c'	0.138705
820	'4-hydroxy-17beta-estradiol-2-S-glutathione'	'MAM00987m'	0.138705
821	'4-hydroxy-17beta-estradiol-2-S-glutathione'	'MAM00987p'	0.138705
822	'4-hydroxy-17beta-estradiol-2-S-glutathione'	'MAM00987r'	0.138705
823	'4-hydroxyestrone-2-S-glutathione'	'MAM01001c'	0.138705
824	'4-hydroxyestrone-2-S-glutathione'	'MAM01001m'	0.138705
825	'4-hydroxyestrone-2-S-glutathione'	'MAM01001p'	0.138705
826	'4-hydroxyestrone-2-S-glutathione'	'MAM01001r'	0.138705
827	'9-deoxy-delta12-PGD2'	'MAM01234c'	0.138705
828	'delta-12-prostaglandin J2'	'MAM01662c'	0.138705
829	'estrone-2,3-quinone'	'MAM01791c'	0.138705
830	'estrone-2,3-quinone'	'MAM01791m'	0.138705
831	'estrone-2,3-quinone'	'MAM01791p'	0.138705
832	'estrone-2,3-quinone'	'MAM01791r'	0.138705
833	'estrone-3,4-quinone'	'MAM01793c'	0.138705
834	'estrone-3,4-quinone'	'MAM01793m'	0.138705
835	'estrone-3,4-quinone'	'MAM01793p'	0.138705
836	'estrone-3,4-quinone'	'MAM01793r'	0.138705
837	'GSH'	'MAM02026p'	0.138705
838	'hepoxilin A3-c'	'MAM02097c'	0.138705
839	'hepoxilin A3-c'	'MAM02097p'	0.138705
840	'L-dopaquinone'	'MAM02356c'	0.138705
841	'prostaglandin A1'	'MAM02776c'	0.138705
842	'prostaglandin A2'	'MAM02777c'	0.138705
843	'prostaglandin J2'	'MAM02796c'	0.138705
844	'S-(9-deoxy-delta12-PGD2)-glutathione'	'MAM02859c'	0.138705
845	'S-(9-deoxy-delta9,12-PGD2)-glutathione'	'MAM02860c'	0.138705
846	'S-(PGA1)-glutathione'	'MAM02862c'	0.138705
847	'S-(PGA2)-glutathione'	'MAM02863c'	0.138705
848	'S-(PGJ2)-glutathione'	'MAM02864c'	0.138705
849	'5-methylthioadenosine'	'MAM01116c'	0.139025
850	'serine'	'MAM02896m'	0.139043
851	'choline'	'MAM01513c'	0.139113
852	'glyceraldehyde'	'MAM01981m'	0.139536
853	'(alpha-D-Glucosyl)-(alpha-D-mannosyl)8-beta-D-mannosyl-diacetylchitobiosyl-L-asparagine (protein)'	'MAM00138r'	0.140449
854	'(10Z)-heptadecenoic acid'	'MAM00003r'	0.140565
855	'(11Z,14Z)-eicosadienoic acid'	'MAM00008r'	0.140565
856	'(11Z,14Z,17Z)-eicosatrienoic acid'	'MAM00010r'	0.140565
857	'(13Z)-eicosenoic acid'	'MAM00017r'	0.140565
858	'(13Z)-octadecenoic acid'	'MAM00019r'	0.140565
859	'(13Z,16Z)-docosadienoic acid'	'MAM00021r'	0.140565
860	'(4Z,7Z,10Z,13Z,16Z)-DPA'	'MAM00094r'	0.140565
861	'(6Z,9Z)-octadecadienoic acid'	'MAM00104r'	0.140565
862	'(6Z,9Z,12Z,15Z,18Z)-TPA'	'MAM00111r'	0.140565
863	'(6Z,9Z,12Z,15Z,18Z,21Z)-THA'	'MAM00114r'	0.140565
864	'(7Z)-tetradecenoic acid'	'MAM00117r'	0.140565
865	'(9E)-tetradecenoic acid'	'MAM00128r'	0.140565
866	'(9Z,12Z,15Z,18Z)-TTA'	'MAM00132r'	0.140565
867	'(9Z,12Z,15Z,18Z,21Z)-TPA'	'MAM00135r'	0.140565
868	'13,16,19-docosatrienoic acid'	'MAM00341r'	0.140565
869	'7-palmitoleic acid'	'MAM01197r'	0.140565
870	'8,11-eicosadienoic acid'	'MAM01207r'	0.140565
871	'9-eicosenoic acid'	'MAM01235r'	0.140565
872	'9-heptadecylenic acid'	'MAM01238r'	0.140565
873	'adrenic acid'	'MAM01291r'	0.140565
874	'cerotic acid'	'MAM01432r'	0.140565
875	'cis-cetoleic acid'	'MAM01582r'	0.140565
876	'cis-erucic acid'	'MAM01583r'	0.140565
877	'cis-gondoic acid'	'MAM01584r'	0.140565
878	'cis-vaccenic acid'	'MAM01585r'	0.140565
879	'DHA'	'MAM01689r'	0.140565
880	'DPA'	'MAM01741r'	0.140565
881	'eicosanoate'	'MAM01771r'	0.140565
882	'elaidate'	'MAM01778r'	0.140565
883	'gamma-linolenate'	'MAM01932r'	0.140565
884	'henicosanoic acid'	'MAM02053r'	0.140565
885	'lauric acid'	'MAM02344r'	0.140565
886	'lignocerate'	'MAM02385r'	0.140565
887	'linolenate'	'MAM02389r'	0.140565
888	'margaric acid'	'MAM02456r'	0.140565
889	'mead acid'	'MAM02457r'	0.140565
890	'myristic acid'	'MAM02494r'	0.140565
891	'nervonic acid'	'MAM02564r'	0.140565
892	'nonadecylic acid'	'MAM02613r'	0.140565
893	'oleate'	'MAM02646r'	0.140565
894	'omega-3-arachidonic acid'	'MAM02648r'	0.140565
895	'palmitolate'	'MAM02675r'	0.140565
896	'pentadecylic acid'	'MAM02690r'	0.140565
897	'physeteric acid'	'MAM02745r'	0.140565
898	'stearidonic acid'	'MAM02939r'	0.140565
899	'tricosanoic acid'	'MAM03045r'	0.140565
900	'tridecylic acid'	'MAM03051r'	0.140565
901	'ximenic acid'	'MAM03153r'	0.140565
902	'choline'	'MAM01513s'	0.140614
903	'dCDP'	'MAM01643m'	0.141545
904	'dCTP'	'MAM01645m'	0.141545
905	'dTTP'	'MAM01753m'	0.141545
906	'UDP'	'MAM03106m'	0.141545
907	'UTP'	'MAM03130m'	0.141545
908	'5beta-cholestane-3alpha,7alpha,12alpha,25-tetrol'	'MAM01089r'	0.141948
909	'calcidiol'	'MAM01415m'	0.142257
910	'(11Z,14Z,17Z)-eicosatrienoylcarnitine'	'MAM00011r'	0.142323
911	'(13Z,16Z)-docosadienoylcarnitine'	'MAM00022r'	0.142323
912	'(15Z)-tetracosenoylcarnitine'	'MAM00024c'	0.142323
913	'(15Z)-tetracosenoylcarnitine'	'MAM00024r'	0.142323
914	'(4Z,7Z,10Z,13Z,16Z)-docosapentaenoylcarnitine'	'MAM00092r'	0.142323
915	'(5Z,8Z,11Z)-eicosatrienoylcarnitine'	'MAM00100r'	0.142323
916	'(5Z,8Z,11Z,14Z,17Z)-eicosapentaenoylcarnitine'	'MAM00102r'	0.142323
917	'(6Z,9Z)-octadecadienoylcarnitine'	'MAM00105r'	0.142323
918	'(6Z,9Z)-octadecadienoylcarnitine'	'MAM00105s'	0.142323
919	'(6Z,9Z,12Z,15Z)-octadecatetraenoylcarnitine'	'MAM00107r'	0.142323
920	'(6Z,9Z,12Z,15Z,18Z)-tetracosapentaenoylcarnitine'	'MAM00109c'	0.142323
921	'(6Z,9Z,12Z,15Z,18Z)-tetracosapentaenoylcarnitine'	'MAM00109r'	0.142323
922	'(6Z,9Z,12Z,15Z,18Z,21Z)-tetracosahexaenoylcarnitine'	'MAM00112c'	0.142323
923	'(6Z,9Z,12Z,15Z,18Z,21Z)-tetracosahexaenoylcarnitine'	'MAM00112r'	0.142323
924	'(7Z,10Z,13Z,16Z,19Z)-docosapentaenoylcarnitine'	'MAM00120r'	0.142323
925	'(8Z,11Z)-eicosadienoylcarnitine'	'MAM00122r'	0.142323
926	'(8Z,11Z,14Z,17Z)-eicosatetraenoylcarnitine'	'MAM00124r'	0.142323
927	'(9E)-octadecenoylcarnitine'	'MAM00126r'	0.142323
928	'(9Z,12Z,15Z,18Z)-tetracosatetraenoylcarnitine'	'MAM00130c'	0.142323
929	'(9Z,12Z,15Z,18Z)-tetracosatetraenoylcarnitine'	'MAM00130r'	0.142323
930	'(9Z,12Z,15Z,18Z,21Z)-tetracosapentaenoylcarnitine'	'MAM00133c'	0.142323
931	'(9Z,12Z,15Z,18Z,21Z)-tetracosapentaenoylcarnitine'	'MAM00133r'	0.142323
932	'10,13,16,19-docosatetraenoylcarnitine'	'MAM00261r'	0.142323
933	'10,13,16-docosatrienoylcarnitine'	'MAM00263r'	0.142323
934	'12,15,18,21-tetracosatetraenoylcarnitine'	'MAM00316c'	0.142323
935	'12,15,18,21-tetracosatetraenoylcarnitine'	'MAM00316r'	0.142323
936	'13,16,19-docosatrienoylcarnitine'	'MAM00342r'	0.142323
937	'arachidonyl-carnitine'	'MAM01363r'	0.142323
938	'docosahexaenoylcarnitine'	'MAM01723r'	0.142323
939	'docosenoylcarnitine(11)'	'MAM01726r'	0.142323
940	'docosenoylcarnitine'	'MAM01727r'	0.142323
941	'dodecanoylcarnitine'	'MAM01729r'	0.142323
942	'eicosadienoylcarnitine'	'MAM01770r'	0.142323
943	'eicosanoylcarnitine'	'MAM01772r'	0.142323
944	'eicosatrienoylcarnitine'	'MAM01774r'	0.142323
945	'eicosenoylcarnitine(11)'	'MAM01775r'	0.142323
946	'eicosenoylcarnitine(7)'	'MAM01776r'	0.142323
947	'eicosenoylcarnitine(9)'	'MAM01777r'	0.142323
948	'gamma-linolenoylcarnitine'	'MAM01933r'	0.142323
949	'heneicosanoylcarnitine'	'MAM02051r'	0.142323
950	'heptadecanoylcarnitine'	'MAM02100r'	0.142323
951	'heptadecenoylcarnitine(7)'	'MAM02102r'	0.142323
952	'heptadecenoylcarnitine(8)'	'MAM02103r'	0.142323
953	'hexacosanoylcarnitine'	'MAM02109c'	0.142323
954	'hexacosanoylcarnitine'	'MAM02109r'	0.142323
955	'hexacosenoylcarnitine'	'MAM02111c'	0.142323
956	'hexacosenoylcarnitine'	'MAM02111r'	0.142323
957	'hexadecenoylcarnitine(9)'	'MAM02117r'	0.142323
958	'linoleic-carnitine'	'MAM02388r'	0.142323
959	'L-oleoylcarnitine'	'MAM02410r'	0.142323
960	'L-palmitoylcarnitine'	'MAM02411r'	0.142323
961	'L-palmitoylcarnitine'	'MAM02411s'	0.142323
962	'nonadecanoylcarnitine'	'MAM02611r'	0.142323
963	'O-acetylcarnitine'	'MAM02634c'	0.142323
964	'O-acetylcarnitine'	'MAM02634r'	0.142323
965	'O-acetylcarnitine'	'MAM02634s'	0.142323
966	'ocosatetraenoylcarnitine'	'MAM02636r'	0.142323
967	'octadecatrienoylcarnitine'	'MAM02637r'	0.142323
968	'octadecenoylcarnitine(5)'	'MAM02639r'	0.142323
969	'octadecenoylcarnitine(5)'	'MAM02639s'	0.142323
970	'octadecenoylcarnitine(7)'	'MAM02640r'	0.142323
971	'O-propanoylcarnitine'	'MAM02657c'	0.142323
972	'O-propanoylcarnitine'	'MAM02657s'	0.142323
973	'palmitoleoyl-carnitine'	'MAM02676r'	0.142323
974	'palmitoleoyl-carnitine'	'MAM02676s'	0.142323
975	'pentadecanoylcarnitine'	'MAM02688r'	0.142323
976	'stearoylcarnitine'	'MAM02940s'	0.142323
977	'tetracosanoylcarnitine'	'MAM02970c'	0.142323
978	'tetracosanoylcarnitine'	'MAM02970r'	0.142323
979	'tetradecanoylcarnitine'	'MAM02973r'	0.142323
980	'tetradecenoylcarnitine(5)'	'MAM02974r'	0.142323
981	'tetradecenoylcarnitine(7)'	'MAM02975r'	0.142323
982	'tetradecenoylcarnitine(9)'	'MAM02976r'	0.142323
983	'tricosanoylcarnitine'	'MAM03046c'	0.142323
984	'tricosanoylcarnitine'	'MAM03046r'	0.142323
985	'tridecanoylcarnitine'	'MAM03049r'	0.142323
986	'20-oxo-LTB4'	'MAM00600c'	0.143296
987	'20-oxo-LTB4'	'MAM00600m'	0.143296
988	'20-oxo-LTB4'	'MAM00600r'	0.143296
989	'20-oxo-LTE4'	'MAM00601p'	0.143296
990	'3alpha,7alpha-dihydroxy-5beta-cholestan-26-al'	'MAM00756c'	0.143296
991	'5-hydroxyindoleacetaldehyde'	'MAM01102c'	0.143296
992	'2-Linoleoylglycerophosphocholine'	'MAM03805c'	0.144062
993	'2-Linoleoylglycerophosphocholine'	'MAM03805s'	0.144062
994	'2-Oleoylglycerophosphocholine'	'MAM03806c'	0.144062
995	'2-Oleoylglycerophosphocholine'	'MAM03806s'	0.144062
996	'2-Stearoylglycerophosphocholine'	'MAM03808c'	0.144062
997	'2-Stearoylglycerophosphocholine'	'MAM03808s'	0.144062
998	'1-Arachidonoyl-Glycero-3-Phosphocholine'	'MAM03809c'	0.144062
999	'1-Arachidonoyl-Glycero-3-Phosphocholine'	'MAM03809s'	0.144062
1000	'1-Docosahexaenoylglycerophosphocholine'	'MAM03810c'	0.144062
1001	'1-Docosahexaenoylglycerophosphocholine'	'MAM03810s'	0.144062
1002	'1-Eicosadienoylglycerophosphocholine (Delta 11,14)'	'MAM03811c'	0.144062
1003	'1-Eicosadienoylglycerophosphocholine (Delta 11,14)'	'MAM03811s'	0.144062
1004	'1-Eicosatrienoylglycerophosphocholine (Delta 11, 14, 17)'	'MAM03812c'	0.144062
1005	'1-Eicosatrienoylglycerophosphocholine (Delta 11, 14, 17)'	'MAM03812s'	0.144062
1006	'1-Heptadecanoylglycerophosphocholine'	'MAM03813c'	0.144062
1007	'1-Heptadecanoylglycerophosphocholine'	'MAM03813s'	0.144062
1008	'1-Linoleoylglycerophosphocholine (Delta 9,12)'	'MAM03814c'	0.144062
1009	'1-Linoleoylglycerophosphocholine (Delta 9,12)'	'MAM03814s'	0.144062
1010	'1-Myristoylglycerophosphocholine'	'MAM03815c'	0.144062
1011	'1-Myristoylglycerophosphocholine'	'MAM03815s'	0.144062
1012	'1-Pentadecanoylglycerophosphocholine, Sn1-Lpc (15:0)'	'MAM03816c'	0.144062
1013	'1-Pentadecanoylglycerophosphocholine, Sn1-Lpc (15:0)'	'MAM03816s'	0.144062
1014	'1-Octadeca-Trienoylglycerophosphocholine, Sn1-Lpc (18:3, Delta 6, 9, 12)'	'MAM03817c'	0.144062
1015	'1-Octadeca-Trienoylglycerophosphocholine, Sn1-Lpc (18:3, Delta 6, 9, 12)'	'MAM03817s'	0.144062
1016	'1-Octadeca-Trienoylglycerophosphocholine, Sn1-Lpc (18:3, Delta 9, 12, 15)'	'MAM03818c'	0.144062
1017	'1-Octadeca-Trienoylglycerophosphocholine, Sn1-Lpc (18:3, Delta 9, 12, 15)'	'MAM03818s'	0.144062
1018	'1-Nonadecanoylglycerophosphocholine, Sn1-Lpc (19:0)'	'MAM03819c'	0.144062
1019	'1-Nonadecanoylglycerophosphocholine, Sn1-Lpc (19:0)'	'MAM03819s'	0.144062
1020	'1-Eicosenoylglycerophosphocholine (Delta 11) ,Sn1-Lpc (20:1)'	'MAM03820c'	0.144062
1021	'1-Eicosenoylglycerophosphocholine (Delta 11) ,Sn1-Lpc (20:1)'	'MAM03820s'	0.144062
1022	'1-Dihomo-Linolenoylglycerophosphocholine (20:3, Delta 8, 11, 14), Lysopc A C20:3'	'MAM03821c'	0.144062
1023	'1-Dihomo-Linolenoylglycerophosphocholine (20:3, Delta 8, 11, 14), Lysopc A C20:3'	'MAM03821s'	0.144062
1024	'1-Eicosatetraenoylglycerophosphocholine (Delta 8, 11, 14, 17), Sn1-Lpc (20:4)'	'MAM03822c'	0.144062
1025	'1-Eicosatetraenoylglycerophosphocholine (Delta 8, 11, 14, 17), Sn1-Lpc (20:4)'	'MAM03822s'	0.144062
1026	'1-Eicosapentenoylglycerophosphocholine (Delta 5, 8, 11, 14, 17), Sn1-Lpc (20:5)'	'MAM03823c'	0.144062
1027	'1-Eicosapentenoylglycerophosphocholine (Delta 5, 8, 11, 14, 17), Sn1-Lpc (20:5)'	'MAM03823s'	0.144062
1028	'1-Docosatetraenoylglycerophosphocholine (Delta 7, 10, 13, 16), Sn1-Lpc (22:4)'	'MAM03824c'	0.144062
1029	'1-Docosatetraenoylglycerophosphocholine (Delta 7, 10, 13, 16), Sn1-Lpc (22:4)'	'MAM03824s'	0.144062
1030	'1-Docosapentenoylglycerophosphocholine (Delta 4, 7, 10, 13, 16), Sn1-Lpc (22:5)-W6'	'MAM03825c'	0.144062
1031	'1-Docosapentenoylglycerophosphocholine (Delta 4, 7, 10, 13, 16), Sn1-Lpc (22:5)-W6'	'MAM03825s'	0.144062
1032	'1-Docosapentenoylglycerophosphocholine (Delta 7, 10, 13, 16, 19), Sn1-Lpc (22:5)-W3'	'MAM03826c'	0.144062
1033	'1-Docosapentenoylglycerophosphocholine (Delta 7, 10, 13, 16, 19), Sn1-Lpc (22:5)-W3'	'MAM03826s'	0.144062
1034	'1-Docosahexenoylglycerophosphocholine (Delta 4, 7, 10, 13, 16, 19), Sn1-Lpc (22:6)'	'MAM03827c'	0.144062
1035	'1-Docosahexenoylglycerophosphocholine (Delta 4, 7, 10, 13, 16, 19), Sn1-Lpc (22:6)'	'MAM03827s'	0.144062
1036	'1-Lignocericylglycerophosphocholine (24:0), Lysopc A C24'	'MAM03828c'	0.144062
1037	'1-Lignocericylglycerophosphocholine (24:0), Lysopc A C24'	'MAM03828s'	0.144062
1038	'1-Oleoylglycerophosphocholine (Delta 9)'	'MAM03832c'	0.144062
1039	'1-Oleoylglycerophosphocholine (Delta 9)'	'MAM03832s'	0.144062
1040	'1-Palmitoylglycerophosphocholine'	'MAM03833c'	0.144062
1041	'1-Palmitoylglycerophosphocholine'	'MAM03833s'	0.144062
1042	'1-Palmitoleoylglycerophosphocholine (Delta 9)'	'MAM03834c'	0.144062
1043	'1-Palmitoleoylglycerophosphocholine (Delta 9)'	'MAM03834s'	0.144062
1044	'1-Stearoylglycerophosphocholine'	'MAM03835c'	0.144062
1045	'1-Stearoylglycerophosphocholine'	'MAM03835s'	0.144062
1046	'ADP'	'MAM01285r'	0.144866
1047	'arginine'	'MAM01365m'	0.145527
1048	'heparan sulfate, degradation product 17'	'MAM02063l'	0.146717
1049	'L-iduronic acid'	'MAM02384l'	0.146717
1050	'nLc6Cer'	'MAM02594g'	0.146853
1051	'ADP-glucose'	'MAM01286c'	0.147421
1052	'ADP-mannose'	'MAM01287c'	0.147421
1053	'dUMP'	'MAM01755n'	0.149211
1054	'1D-myo-inositol-1,3,4-trisphosphate'	'MAM00524c'	0.149397
1055	'PAP'	'MAM02681g'	0.149631
1056	'3-hydroxyisobutyryl-CoA'	'MAM00785m'	0.15006
1057	'(11Z,14Z,17Z)-eicosatrienoylcarnitine'	'MAM00011c'	0.150145
1058	'(5Z,8Z,11Z,14Z,17Z)-eicosapentaenoylcarnitine'	'MAM00102c'	0.150145
1059	'(6Z,9Z)-octadecadienoylcarnitine'	'MAM00105c'	0.150145
1060	'(7Z,10Z,13Z,16Z,19Z)-docosapentaenoylcarnitine'	'MAM00120c'	0.150145
1061	'(8Z,11Z)-eicosadienoylcarnitine'	'MAM00122c'	0.150145
1062	'(9E)-octadecenoylcarnitine'	'MAM00126c'	0.150145
1063	'10,13,16,19-docosatetraenoylcarnitine'	'MAM00261c'	0.150145
1064	'arachidonyl-carnitine'	'MAM01363c'	0.150145
1065	'docosanoylcarnitine'	'MAM01724c'	0.150145
1066	'dodecanoylcarnitine'	'MAM01729c'	0.150145
1067	'eicosadienoylcarnitine'	'MAM01770c'	0.150145
1068	'eicosanoylcarnitine'	'MAM01772c'	0.150145
1069	'eicosenoylcarnitine(11)'	'MAM01775c'	0.150145
1070	'eicosenoylcarnitine(9)'	'MAM01777c'	0.150145
1071	'gamma-linolenoylcarnitine'	'MAM01933c'	0.150145
1072	'heptadecanoylcarnitine'	'MAM02100c'	0.150145
1073	'L-carnitine'	'MAM02348s'	0.150145
1074	'linoleic-carnitine'	'MAM02388c'	0.150145
1075	'L-palmitoylcarnitine'	'MAM02411c'	0.150145
1076	'nonadecanoylcarnitine'	'MAM02611c'	0.150145
1077	'octadecenoylcarnitine(5)'	'MAM02639c'	0.150145
1078	'octadecenoylcarnitine(7)'	'MAM02640c'	0.150145
1079	'palmitoleoyl-carnitine'	'MAM02676c'	0.150145
1080	'stearoylcarnitine'	'MAM02940c'	0.150145
1081	'tetradecanoylcarnitine'	'MAM02973c'	0.150145
1082	'O2'	'MAM02630s'	0.151385
1083	'12-keto-LTB4'	'MAM00326r'	0.151386
1084	'12-oxo-c-LTB3'	'MAM00333c'	0.151386
1085	'12-oxo-c-LTB3'	'MAM00333m'	0.151386
1086	'12-oxo-c-LTB3'	'MAM00333p'	0.151386
1087	'alpha-tocopherol'	'MAM01327s'	0.151731
1088	'9-cis-retinal'	'MAM01230r'	0.151871
1089	'4,4-dimethyl-14alpha-formyl-5alpha-cholesta-8,24-dien-3beta-ol'	'MAM00937c'	0.152628
1090	'4,4-dimethyl-14alpha-formyl-5alpha-cholesta-8-en-3beta-ol'	'MAM00938c'	0.152628
1091	'4,4-dimethyl-14alpha-hydroxymethyl-5alpha-cholesta-8,24-dien-3beta-ol'	'MAM00939c'	0.152628
1092	'4,4-dimethyl-14alpha-hydroxymethyl-5alpha-cholesta-8-en-3beta-ol'	'MAM00940c'	0.152628
1093	'cholestenol'	'MAM01449r'	0.152646
1094	'lathosterol'	'MAM02343r'	0.152646
1095	'1-organyl-2-lyso-sn-glycero-3-phosphocholine'	'MAM00549s'	0.152758
1096	'dADP'	'MAM01637c'	0.152971
1097	'prostaglandin E2'	'MAM02786r'	0.152977
1098	'prostaglandin E3'	'MAM02787c'	0.152977
1099	'prostaglandin E3'	'MAM02787n'	0.152977
1100	'dimethylglycine'	'MAM01708c'	0.153256
1101	'CTP'	'MAM01623n'	0.153568
1102	'lanosterol'	'MAM02336r'	0.155767
1103	'keratan sulfate I biosynthesis, precursor 10'	'MAM02202g'	0.156545
1104	'keratan sulfate I biosynthesis, precursor 13'	'MAM02205g'	0.156545
1105	'keratan sulfate I biosynthesis, precursor 16'	'MAM02208g'	0.156545
1106	'keratan sulfate I biosynthesis, precursor 19'	'MAM02211g'	0.156545
1107	'keratan sulfate I biosynthesis, precursor 22'	'MAM02215g'	0.156545
1108	'keratan sulfate I biosynthesis, precursor 25'	'MAM02218g'	0.156545
1109	'keratan sulfate I biosynthesis, precursor 28'	'MAM02221g'	0.156545
1110	'keratan sulfate I biosynthesis, precursor 31'	'MAM02225g'	0.156545
1111	'keratan sulfate I biosynthesis, precursor 34'	'MAM02228g'	0.156545
1112	'keratan sulfate I biosynthesis, precursor 4'	'MAM02231g'	0.156545
1113	'keratan sulfate I biosynthesis, precursor 7'	'MAM02234g'	0.156545
1114	'keratan sulfate II (core 4-linked), biosynthesis, precursor 5'	'MAM02294g'	0.156545
1115	'keratan sulfate II (core 4-linked), biosynthesis, precursor 8'	'MAM02297g'	0.156545
1116	'keratan sulfate II biosynthesis, precursor 5'	'MAM02309g'	0.156545
1117	'keratan sulfate II biosynthesis, precursor 8'	'MAM02312g'	0.156545
1118	'glyceraldehyde'	'MAM01981c'	0.157491
1119	'H+'	'MAM02039l'	0.158884
1120	'formate'	'MAM01833r'	0.15951
1121	'FAD'	'MAM01802r'	0.159523
1122	'FADH2'	'MAM01803r'	0.159523
1123	'sphingosine'	'MAM02929c'	0.159558
1124	'farnesyl-PP'	'MAM01806r'	0.159805
1125	'presqualene-PP'	'MAM02764c'	0.159805
1126	'presqualene-PP'	'MAM02764r'	0.159805
1127	'omega-COOH-dinor-LTE4-CoA'	'MAM02650p'	0.160688
1128	'4,4-dimethyl-5alpha-cholesta-8,14,24-trien-3beta-ol'	'MAM00941r'	0.160814
1129	'T-antigen'	'MAM02960g'	0.161621
1130	'cholesterol-ester-10-hepta'	'MAM01454r'	0.162204
1131	'cholesterol-ester-11,14,17-eico'	'MAM01455r'	0.162204
1132	'cholesterol-ester-11,14-eicosa'	'MAM01456r'	0.162204
1133	'cholesterol-ester-11-docose'	'MAM01457r'	0.162204
1134	'cholesterol-ester-11-eico'	'MAM01458r'	0.162204
1135	'cholesterol-ester-13,16,19-doco'	'MAM01460r'	0.162204
1136	'cholesterol-ester-13,16-docosa'	'MAM01461r'	0.162204
1137	'cholesterol-ester-13-docose'	'MAM01462r'	0.162204
1138	'cholesterol-ester-13-eicose'	'MAM01463r'	0.162204
1139	'cholesterol-ester-13-octade'	'MAM01464r'	0.162204
1140	'cholesterol-ester-15-tetra'	'MAM01465r'	0.162204
1141	'cholesterol-ester-4,7,10,13,16,19-doco'	'MAM01466r'	0.162204
1142	'cholesterol-ester-4,7,10,13,16-docosa'	'MAM01467r'	0.162204
1143	'cholesterol-ester-5,8,11,14,17-eico'	'MAM01468r'	0.162204
1144	'cholesterol-ester-5,8,11-eico'	'MAM01469r'	0.162204
1145	'cholesterol-ester-5-tetra'	'MAM01470r'	0.162204
1146	'cholesterol-ester-6,9,12,15,18,21-tetra'	'MAM01471r'	0.162204
1147	'cholesterol-ester-6,9,12,15,18-tetraco'	'MAM01472r'	0.162204
1148	'cholesterol-ester-6,9,12,15-octa'	'MAM01473r'	0.162204
1149	'cholesterol-ester-6,9-octa'	'MAM01474r'	0.162204
1150	'cholesterol-ester-7,10,13,16,19-docosa'	'MAM01475r'	0.162204
1151	'cholesterol-ester-7,10,13,16-docosa'	'MAM01476r'	0.162204
1152	'cholesterol-ester-7-hexa'	'MAM01477r'	0.162204
1153	'cholesterol-ester-7-tetrade'	'MAM01479r'	0.162204
1154	'cholesterol-ester-8,11,14,17-eico'	'MAM01480r'	0.162204
1155	'cholesterol-ester-8,11-eico'	'MAM01481r'	0.162204
1156	'cholesterol-ester-9,12,15,18,21-tetra'	'MAM01482r'	0.162204
1157	'cholesterol-ester-9,12,15,18-tetraco'	'MAM01483r'	0.162204
1158	'cholesterol-ester-9-eicose'	'MAM01484r'	0.162204
1159	'cholesterol-ester-9-heptade'	'MAM01485r'	0.162204
1160	'cholesterol-ester-9-octa'	'MAM01486r'	0.162204
1161	'cholesterol-ester-9-tetrade'	'MAM01487r'	0.162204
1162	'cholesterol-ester-arach'	'MAM01488r'	0.162204
1163	'cholesterol-ester-cis-vac'	'MAM01489r'	0.162204
1164	'cholesterol-ester-dihomo-gamma'	'MAM01490r'	0.162204
1165	'cholesterol-ester-docosa'	'MAM01491r'	0.162204
1166	'cholesterol-ester-eico'	'MAM01492r'	0.162204
1167	'cholesterol-ester-gamma-lin'	'MAM01493r'	0.162204
1168	'cholesterol-ester-heneico'	'MAM01494r'	0.162204
1169	'cholesterol-ester-hepta'	'MAM01495r'	0.162204
1170	'cholesterol-ester-hexacosa'	'MAM01496r'	0.162204
1171	'cholesterol-ester-hexecose'	'MAM01497r'	0.162204
1172	'cholesterol-ester-laur'	'MAM01498r'	0.162204
1173	'cholesterol-ester-lin'	'MAM01499r'	0.162204
1174	'cholesterol-ester-linolen'	'MAM01500r'	0.162204
1175	'cholesterol-ester-myrist'	'MAM01501r'	0.162204
1176	'cholesterol-ester-nanode'	'MAM01502r'	0.162204
1177	'cholesterol-ester-ol'	'MAM01503r'	0.162204
1178	'cholesterol-ester-palm'	'MAM01504r'	0.162204
1179	'cholesterol-ester-palmn'	'MAM01505r'	0.162204
1180	'cholesterol-ester-penta'	'MAM01506r'	0.162204
1181	'cholesterol-ester-stea'	'MAM01507r'	0.162204
1182	'cholesterol-ester-tetraco'	'MAM01508r'	0.162204
1183	'cholesterol-ester-trico'	'MAM01509r'	0.162204
1184	'cholesterol-ester-tridec'	'MAM01510r'	0.162204
1185	'acyl-CoA pool'	'MAM10007c'	0.163154
1186	'leukotriene B4'	'MAM02364c'	0.163505
1187	'1D-myo-inositol-4-phosphate'	'MAM00530c'	0.163646
1188	'(6Z,9Z,12Z,15Z,18Z,21Z)-tetracosahexaenoyl-CoA'	'MAM00113c'	0.164469
1189	'5alpha-cholesta-7,24-dien-3beta-ol'	'MAM01066r'	0.16459
1190	'lathosterol'	'MAM02343c'	0.16459
1191	'1D-myo-inositol-1,4-bisphosphate'	'MAM00526c'	0.164696
1192	'taurine'	'MAM02961c'	0.165314
1193	'chondroitin sulfate C (GalNAc6S-GlcA), precursor 3'	'MAM01541g'	0.165367
1194	'chondroitin sulfate D (GlcNAc6S-GlcA2S), precursor 4'	'MAM01552g'	0.165367
1195	'H2O'	'MAM02040l'	0.166191
1196	'chondroitin sulfate E (GalNAc4,6diS-GlcA), degradation product 6'	'MAM01560l'	0.166278
1197	'dihydrobiopterin'	'MAM01698c'	0.167524
1198	'N-acetylglucosamine'	'MAM02527l'	0.16803
1199	'ADP'	'MAM01285p'	0.170165
1200	'CTP'	'MAM01623m'	0.170541
1201	'L-cysteate'	'MAM02350c'	0.171242
1202	'glucosaminyl-acylphosphatidylinositol'	'MAM01964r'	0.171654
1203	'deoxyadenosine'	'MAM01666s'	0.172293
1204	'deoxyinosine'	'MAM01671s'	0.172293
1205	'inosine'	'MAM02170s'	0.172293
1206	'beta-D-mannosyldiacetylchitobiosyldiphosphodolichol'	'MAM01390c'	0.172503
1207	'chylomicron remnant'	'MAM01569l'	0.173173
1208	'VLDL remnant'	'MAM03146l'	0.173173
1209	'AMP'	'MAM01334r'	0.173271
1210	'cys-gly'	'MAM01626c'	0.173533
1211	'cys-gly'	'MAM01626s'	0.173533
1212	'H+'	'MAM02039n'	0.174254
1213	'D-lactate'	'MAM01716c'	0.17559
1214	'dihydrolipoate'	'MAM01702c'	0.176812
1215	'14-demethyllanosterol'	'MAM00367r'	0.177199
1216	'palmitoleoyl-CoA'	'MAM02677m'	0.177516
1217	'FMN'	'MAM01828c'	0.177662
1218	'(8Z,11Z)-eicosadienoyl-CoA'	'MAM00123c'	0.178371
1219	'(9Z,12Z,15Z,18Z,21Z)-tetracosapentaenoyl-CoA'	'MAM00134c'	0.178371
1220	'L-xylulose'	'MAM02425c'	0.178672
1221	'ribose-5-phosphate'	'MAM02845r'	0.180307
1222	'glucono-1,5-lactone-6-phosphate'	'MAM01961r'	0.180518
1223	'pantetheine'	'MAM02679c'	0.181076
1224	'pantothenate'	'MAM02680c'	0.181076
1225	'heparan sulfate, degradation product 11'	'MAM02057l'	0.181462
1226	'(5Z,8Z,11Z)-eicosatrienoyl-CoA'	'MAM00101c'	0.181802
1227	'(13Z)-octadecenoyl-CoA'	'MAM00020c'	0.182826
1228	'(9E)-octadecenoyl-CoA'	'MAM00127c'	0.182826
1229	'myristoyl-CoA'	'MAM02495c'	0.182826
1230	'lipoic acid'	'MAM02394s'	0.183306
1231	'acetaminophen/paracetamol'	'MAM03402c'	0.183582
1232	'FADH2'	'MAM01803c'	0.185186
1233	'dimethylallyl-PP'	'MAM01706c'	0.185742
1234	'phenylalanine'	'MAM02724c'	0.186281
1235	'(13Z,16Z)-docosadienoylcarnitine'	'MAM00022c'	0.186637
1236	'(4Z,7Z,10Z,13Z,16Z)-docosapentaenoylcarnitine'	'MAM00092c'	0.186637
1237	'(5Z,8Z,11Z)-eicosatrienoylcarnitine'	'MAM00100c'	0.186637
1238	'(6Z,9Z,12Z,15Z)-octadecatetraenoylcarnitine'	'MAM00107c'	0.186637
1239	'(8Z,11Z,14Z,17Z)-eicosatetraenoylcarnitine'	'MAM00124c'	0.186637
1240	'10,13,16-docosatrienoylcarnitine'	'MAM00263c'	0.186637
1241	'13,16,19-docosatrienoylcarnitine'	'MAM00342c'	0.186637
1242	'docosahexaenoylcarnitine'	'MAM01723c'	0.186637
1243	'docosenoylcarnitine(11)'	'MAM01726c'	0.186637
1244	'docosenoylcarnitine'	'MAM01727c'	0.186637
1245	'eicosatrienoylcarnitine'	'MAM01774c'	0.186637
1246	'eicosenoylcarnitine(7)'	'MAM01776c'	0.186637
1247	'heneicosanoylcarnitine'	'MAM02051c'	0.186637
1248	'heptadecenoylcarnitine(7)'	'MAM02102c'	0.186637
1249	'heptadecenoylcarnitine(8)'	'MAM02103c'	0.186637
1250	'L-oleoylcarnitine'	'MAM02410c'	0.186637
1251	'ocosatetraenoylcarnitine'	'MAM02636c'	0.186637
1252	'octadecatrienoylcarnitine'	'MAM02637c'	0.186637
1253	'octadecenoylcarnitine(11)'	'MAM02638c'	0.186637
1254	'pentadecanoylcarnitine'	'MAM02688c'	0.186637
1255	'tetradecenoylcarnitine(5)'	'MAM02974c'	0.186637
1256	'tetradecenoylcarnitine(7)'	'MAM02975c'	0.186637
1257	'tetradecenoylcarnitine(9)'	'MAM02976c'	0.186637
1258	'tridecanoylcarnitine'	'MAM03049c'	0.186637
1259	'galactose'	'MAM01910l'	0.186804
1260	'(10Z)-heptadecenoyl-CoA'	'MAM00004c'	0.187331
1261	'(7Z)-tetradecenoyl-CoA'	'MAM00118c'	0.187331
1262	'(9E)-tetradecenoyl-CoA'	'MAM00129c'	0.187331
1263	'5-tetradecenoyl-CoA'	'MAM01141c'	0.187331
1264	'7-hexadecenoyl-CoA'	'MAM01191c'	0.187331
1265	'9-heptadecenoyl-CoA'	'MAM01237c'	0.187331
1266	'methacrylyl-CoA'	'MAM02468m'	0.187777
1267	'keratan sulfate I'	'MAM02278g'	0.18799
1268	'keratan sulfate II (core 2-linked)'	'MAM02288g'	0.18799
1269	'keratan sulfate II (core 4-linked)'	'MAM02303g'	0.18799
1270	'farnesyl-PP'	'MAM01806c'	0.188123
1271	'pristanic acid'	'MAM02766p'	0.18821
1272	'porphobilinogen'	'MAM02756c'	0.189287
1273	'provitamin D3'	'MAM02805r'	0.189481
1274	'N-pantothenoylcysteine'	'MAM02623c'	0.18955
1275	'N-pantothenoylcysteine'	'MAM02623m'	0.18955
1276	'pantetheine'	'MAM02679m'	0.18955
1277	'FAD'	'MAM01802c'	0.189697
1278	'cholesterol'	'MAM01450r'	0.189819
1279	'GM3'	'MAM02015s'	0.190654
1280	'7-dehydrodesmosterol'	'MAM01189c'	0.191218
1281	'7-dehydrodesmosterol'	'MAM01189r'	0.191218
1282	'13-cis-retinoate'	'MAM00350c'	0.19294
1283	'11-Octadecenoyl Coenzyme A'	'MAM03791c'	0.193547
1284	'GM2'	'MAM02011c'	0.193678
1285	'GM3'	'MAM02015c'	0.193678
1286	'thiamin'	'MAM02982s'	0.194079
1287	'DHAP'	'MAM01690c'	0.194083
1288	'L-lactate'	'MAM02403m'	0.194109
1289	'dUTP'	'MAM01756m'	0.194157
1290	'GA1'	'MAM01904c'	0.19562
1291	'linoleoyl-CoA'	'MAM02391m'	0.195844
1292	'serine'	'MAM02896c'	0.196201
1293	'heparan sulfate, degradation product 1'	'MAM02055l'	0.197354
1294	'heparan sulfate, degradation product 12'	'MAM02058l'	0.197354
1295	'heparan sulfate, degradation product 6'	'MAM02076l'	0.197354
1296	'1,3-bisphospho-D-glycerate'	'MAM00247c'	0.197699
1297	'UDP-N-acetyl-D-galactosamine'	'MAM03110g'	0.198964
1298	'2-deoxy-D-ribose-1-phosphate'	'MAM00639c'	0.199335
1299	'ribose-1-phosphate'	'MAM02844c'	0.199335
1300	'GSH'	'MAM02026s'	0.200381
1301	'dihydroceramide pool'	'MAM01699c'	0.200489
1302	'2,7,10,13,16,19-Docosahexenoyl Coenzyme A'	'MAM02831m'	0.201031
1303	'2,6,9,12,15-Octadecapentenoyl Coenzyme A'	'MAM03195m'	0.201031
1304	'3,6-Dodecadienoyl Coenzyme A'	'MAM03203m'	0.201031
1305	'3,6,9-Dodecatrienoyl Coenzyme A'	'MAM03211m'	0.201031
1306	'3,6,9,12-Octadecatetraenoyl Coenzyme A'	'MAM03254m'	0.201031
1307	'3,6,9,12,15-Octadecapentenoyl Coenzyme A'	'MAM03255m'	0.201031
1308	'Trans3,6Dodecadienoyl Coenzyme A'	'MAM03967m'	0.201031
1309	'heparan sulfate, degradation product 15'	'MAM02061l'	0.2011
1310	'heparan sulfate, degradation product 21'	'MAM02068l'	0.2011
1311	'keratan sulfate I biosynthesis, precursor 12'	'MAM02204g'	0.203649
1312	'keratan sulfate I biosynthesis, precursor 15'	'MAM02207g'	0.203649
1313	'keratan sulfate I biosynthesis, precursor 18'	'MAM02210g'	0.203649
1314	'keratan sulfate I biosynthesis, precursor 2'	'MAM02212g'	0.203649
1315	'keratan sulfate I biosynthesis, precursor 21'	'MAM02214g'	0.203649
1316	'keratan sulfate I biosynthesis, precursor 24'	'MAM02217g'	0.203649
1317	'keratan sulfate I biosynthesis, precursor 27'	'MAM02220g'	0.203649
1318	'keratan sulfate I biosynthesis, precursor 3'	'MAM02223g'	0.203649
1319	'keratan sulfate I biosynthesis, precursor 30'	'MAM02224g'	0.203649
1320	'keratan sulfate I biosynthesis, precursor 33'	'MAM02227g'	0.203649
1321	'keratan sulfate I biosynthesis, precursor 6'	'MAM02233g'	0.203649
1322	'keratan sulfate I biosynthesis, precursor 9'	'MAM02236g'	0.203649
1323	'keratan sulfate II (core 4-linked), biosynthesis, precursor 3'	'MAM02292g'	0.203649
1324	'keratan sulfate II (core 4-linked), biosynthesis, precursor 4'	'MAM02293g'	0.203649
1325	'keratan sulfate II (core 4-linked), biosynthesis, precursor 7'	'MAM02296g'	0.203649
1326	'keratan sulfate II biosynthesis, precursor 2'	'MAM02306g'	0.203649
1327	'keratan sulfate II biosynthesis, precursor 3'	'MAM02307g'	0.203649
1328	'keratan sulfate II biosynthesis, precursor 4'	'MAM02308g'	0.203649
1329	'keratan sulfate II biosynthesis, precursor 7'	'MAM02311g'	0.203649
1330	'trans,trans,cis-geranyl-geranyl-pp'	'MAM03026c'	0.203702
1331	'tryptamine'	'MAM03088c'	0.204128
1332	'12-hydroperoxyeicosatetraenoate-glyceryl-ester'	'MAM00322c'	0.204406
1333	'15(R)-HpEPE'	'MAM00375c'	0.204406
1334	'15(R)-HpEPE'	'MAM00375n'	0.204406
1335	'15(R)-HpEPE'	'MAM00375p'	0.204406
1336	'15(R)-HpEPE'	'MAM00375r'	0.204406
1337	'2-arachidonoylglycerol'	'MAM00635c'	0.204406
1338	'EPA'	'MAM01784p'	0.204406
1339	'prostaglandin G1'	'MAM02791c'	0.204406
1340	'prostaglandin G1'	'MAM02791r'	0.204406
1341	'prostaglandin G2'	'MAM02792r'	0.204406
1342	'prostaglandin H1'	'MAM02793r'	0.204406
1343	'ATP'	'MAM01371p'	0.205562
1344	'H+'	'MAM02039s'	0.205566
1345	'GAR'	'MAM01940c'	0.205632
1346	'GSSG'	'MAM02027c'	0.205889
1347	'(R)-4-phosphopantothenoyl-cysteine'	'MAM00163m'	0.206437
1348	'phosphopantetheine'	'MAM02741m'	0.206437
1349	'PAPS'	'MAM02682g'	0.208026
1350	'isopentenyl-pPP'	'MAM02187p'	0.208145
1351	'[protein]-L-lysine'	'MAM00204n'	0.208473
1352	'[protein]-N6,N6,N6-trimethyl-L-lysine'	'MAM00211n'	0.208473
1353	'[protein]-N6,N6-dimethyl-L-lysine'	'MAM00212n'	0.208473
1354	'histone-N6-methyl-L-lysine'	'MAM02129n'	0.208473
1355	'SAH'	'MAM02871n'	0.208473
1356	'SAM'	'MAM02877n'	0.208473
1357	'NH3'	'MAM02578s'	0.208864
1358	'acylglycerone-phosphate'	'MAM01278c'	0.210031
1359	'inositol'	'MAM02171s'	0.210247
1360	'GDP-mannose'	'MAM01951c'	0.21082
1361	'trans-4-hydroxy-L-proline'	'MAM03037c'	0.211601
1362	'lipid droplet'	'MAM02392c'	0.211733
1363	'geranyl-PP'	'MAM01953c'	0.213758
1364	'NADP+'	'MAM02554n'	0.214076
1365	'NADPH'	'MAM02555n'	0.214076
1366	'(S)-dihydroorotate'	'MAM00180c'	0.214256
1367	'5-aminolevulinate'	'MAM01074c'	0.214364
1368	'ethanolamine-phosphate'	'MAM01798c'	0.214652
1369	'heparan sulfate proteoglycan'	'MAM02054g'	0.215391
1370	'heparan sulfate, precursor 14'	'MAM02086g'	0.215391
1371	'heparan sulfate, precursor 15'	'MAM02087g'	0.215391
1372	'15(S)-HPETE'	'MAM00380c'	0.215729
1373	'(11Z)-eicosenoyl-CoA'	'MAM00007m'	0.215871
1374	'(4Z,7Z,10Z)-hexadecatrienoyl-CoA'	'MAM00091m'	0.215871
1375	'7-hexadecenoyl-CoA'	'MAM01191m'	0.215871
1376	'cis,cis-palmito-7,10-dienoyl-CoA'	'MAM01577m'	0.215871
1377	'cis-vaccenoyl-CoA'	'MAM01586m'	0.215871
1378	'eicosanoyl-CoA'	'MAM01773m'	0.215871
1379	'nonadecanoyl-CoA'	'MAM02612m'	0.215871
1380	'oleoyl-CoA'	'MAM02647m'	0.215871
1381	'stearoyl-CoA'	'MAM02941m'	0.215871
1382	'kynurenine'	'MAM02319s'	0.216198
1383	'(S)-3-hydroxytetradecanoyl-CoA'	'MAM00178m'	0.216283
1384	'6,7-dihydro-5-oxo-12-epi-LTB4'	'MAM01151c'	0.216914
1385	'6,7-dihydro-5-oxo-12-epi-LTB4'	'MAM01151m'	0.216914
1386	'6,7-dihydro-5-oxo-12-epi-LTB4'	'MAM01151p'	0.216914
1387	'6,7-dihydro-5-oxo-12-epi-LTB4'	'MAM01151r'	0.216914
1388	'6,7-dihydro-5-oxo-LTB4'	'MAM01152c'	0.216914
1389	'6,7-dihydro-5-oxo-LTB4'	'MAM01152m'	0.216914
1390	'6,7-dihydro-5-oxo-LTB4'	'MAM01152p'	0.216914
1391	'6,7-dihydro-5-oxo-LTB4'	'MAM01152r'	0.216914
1392	'glycogenin G11'	'MAM01990c'	0.220511
1393	'oleoyl-CoA'	'MAM02647c'	0.220916
1394	'UTP'	'MAM03130n'	0.221507
1395	'(13E)-tetranor-16-carboxy-LTE4'	'MAM00014p'	0.22245
1396	'18-COOH-LTE4'	'MAM00425p'	0.22245
1397	'3(S),10(R)-OH-octadeca-6-trans-4,12-cis-trienoate'	'MAM00687m'	0.22245
1398	'chenodeoxycholoyl-CoA'	'MAM01434c'	0.22245
1399	'omega-carboxy-trinor-LTB4'	'MAM02649m'	0.22245
1400	'ibuprofen-S'	'MAM03687c'	0.22245
1401	'Phytanate'	'MAM03884p'	0.22245
1402	'trans-4-hydroxy-L-proline'	'MAM03037s'	0.223107
1403	'hypotaurine'	'MAM02157c'	0.224279
1404	'heparan sulfate proteoglycan'	'MAM02054l'	0.224651
1405	'S-acetyldihydrolipoamide'	'MAM02869m'	0.22604
1406	'acetoacetyl-CoA'	'MAM01255p'	0.226449
1407	'G00006'	'MAM01866c'	0.226598
1408	'G10526'	'MAM01895c'	0.226598
1409	'tryptophan'	'MAM03089c'	0.226662
1410	'sulphate-conjugate-acetaminophen'	'MAM03958c'	0.227046
1411	'(10Z)-heptadecenoyl-CoA'	'MAM00004r'	0.227756
1412	'(11Z)-docosenoyl-CoA'	'MAM00006r'	0.227756
1413	'(11Z,14Z,17Z)-eicosatrienoyl-CoA'	'MAM00012r'	0.227756
1414	'(13Z)-eicosenoyl-CoA'	'MAM00018r'	0.227756
1415	'(13Z)-octadecenoyl-CoA'	'MAM00020r'	0.227756
1416	'(13Z,16Z)-docosadienoyl-CoA'	'MAM00023r'	0.227756
1417	'(4Z,7Z,10Z,13Z,16Z)-docosapentaenoyl-CoA'	'MAM00093r'	0.227756
1418	'(5Z,8Z,11Z)-eicosatrienoyl-CoA'	'MAM00101r'	0.227756
1419	'(6Z,9Z)-octadecadienoyl-CoA'	'MAM00106r'	0.227756
1420	'(6Z,9Z,12Z,15Z,18Z)-tetracosapentaenoyl-CoA'	'MAM00110r'	0.227756
1421	'(6Z,9Z,12Z,15Z,18Z,21Z)-tetracosahexaenoyl-CoA'	'MAM00113r'	0.227756
1422	'(7Z)-tetradecenoyl-CoA'	'MAM00118r'	0.227756
1423	'(8Z,11Z)-eicosadienoyl-CoA'	'MAM00123r'	0.227756
1424	'(9E)-octadecenoyl-CoA'	'MAM00127r'	0.227756
1425	'(9E)-tetradecenoyl-CoA'	'MAM00129r'	0.227756
1426	'(9Z,12Z,15Z,18Z)-tetracosatetraenoyl-CoA'	'MAM00131r'	0.227756
1427	'(9Z,12Z,15Z,18Z,21Z)-tetracosapentaenoyl-CoA'	'MAM00134r'	0.227756
1428	'13,16,19-docosatrienoyl-CoA'	'MAM00343r'	0.227756
1429	'5-tetradecenoyl-CoA'	'MAM01141r'	0.227756
1430	'7-hexadecenoyl-CoA'	'MAM01191r'	0.227756
1431	'9-eicosenoyl-CoA'	'MAM01236r'	0.227756
1432	'9-heptadecenoyl-CoA'	'MAM01237r'	0.227756
1433	'arachidonyl-CoA'	'MAM01364r'	0.227756
1434	'cis-vaccenoyl-CoA'	'MAM01586r'	0.227756
1435	'eicosanoyl-CoA'	'MAM01773r'	0.227756
1436	'gamma-linolenoyl-CoA'	'MAM01934r'	0.227756
1437	'heneicosanoyl-CoA'	'MAM02052r'	0.227756
1438	'heptadecanoyl-CoA'	'MAM02101r'	0.227756
1439	'hexacosanoyl-CoA'	'MAM02110r'	0.227756
1440	'hexacosenoyl-CoA'	'MAM02112r'	0.227756
1441	'lauroyl-CoA'	'MAM02345r'	0.227756
1442	'linolenoyl-CoA'	'MAM02390r'	0.227756
1443	'myristoyl-CoA'	'MAM02495r'	0.227756
1444	'nonadecanoyl-CoA'	'MAM02612r'	0.227756
1445	'pentadecanoyl-CoA'	'MAM02689r'	0.227756
1446	'tetracosanoyl-CoA'	'MAM02971r'	0.227756
1447	'tricosanoyl-CoA'	'MAM03047r'	0.227756
1448	'tridecanoyl-CoA'	'MAM03050r'	0.227756
1449	'ribulose-5-phosphate'	'MAM02846r'	0.227888
1450	'squalene'	'MAM02933c'	0.227956
1451	'squalene'	'MAM02933r'	0.227956
1452	'6-phospho-D-gluconate'	'MAM01169r'	0.228059
1453	'palmitoyl-CoA'	'MAM02678r'	0.228318
1454	'agmatine'	'MAM01303m'	0.230262
1455	'cholesterol'	'MAM01450g'	0.230658
1456	'(S)-3-hydroxydodecanoyl-CoA'	'MAM00174m'	0.23094
1457	'(S)-hydroxydecanoyl-CoA'	'MAM00181m'	0.23094
1458	'asparagine'	'MAM01369s'	0.231896
1459	'chitobiose'	'MAM01439l'	0.232454
1460	'chondroitin sulfate A (GalNAc4S-GlcA), degradation product 2'	'MAM01520l'	0.232454
1461	'chondroitin sulfate A (GalNAc4S-GlcA), degradation product 5'	'MAM01523l'	0.232454
1462	'chondroitin sulfate C (GalNAc6S-GlcA), degradation product 5'	'MAM01538l'	0.232454
1463	'chondroitin sulfate D (GlcNAc6S-GlcA2S), degradation product 2'	'MAM01545l'	0.232454
1464	'chondroitin sulfate D (GlcNAc6S-GlcA2S), degradation product 6'	'MAM01549l'	0.232454
1465	'chondroitin sulfate E (GalNAc4,6diS-GlcA), degradation product 7'	'MAM01561l'	0.232454
1466	'GD3'	'MAM01947l'	0.232454
1467	'hyaluronan biosynthesis, precursor 1'	'MAM02139l'	0.232454
1468	'LacCer pool'	'MAM02328l'	0.232454
1469	'5-oxo-12-HETE'	'MAM01123c'	0.233366
1470	'5-oxo-ETE'	'MAM01126c'	0.233366
1471	'leukotriene B4'	'MAM02364m'	0.233366
1472	'GSH'	'MAM02026c'	0.233471
1473	'GM1'	'MAM02008g'	0.235101
1474	'1-radyl-2-acyl-sn-glycero-3-phosphocholine'	'MAM00560c'	0.235367
1475	'O-1-alk-1-enyl-2-acyl-sn-glycero-3-phosphoethanolamine'	'MAM02629c'	0.235367
1476	'UDP-glucose'	'MAM03108c'	0.235627
1477	'H+'	'MAM02039r'	0.235834
1478	'PE-LD pool'	'MAM02685s'	0.236724
1479	'18-CoA-18-oxo-dinor-LTB4'	'MAM00421m'	0.238818
1480	'3(S),10(R)-OH-octadeca-6-trans-4,12-cis-trienoyl-CoA'	'MAM00688m'	0.238818
1481	'3-oxo-10(R)-hydroxy-octadeca-(6E,8E,12Z)-trienoate'	'MAM00835m'	0.238818
1482	'3-oxo-10(R)-hydroxy-octadeca-(6E,8E,12Z)-trienoyl-CoA'	'MAM00836m'	0.238818
1483	'3-oxo-10(S)-hydroxy-octadeca-(6E,8E,12Z)-trienoate'	'MAM00837m'	0.238818
1484	'3-oxo-10(S)-hydroxy-octadeca-(6E,8E,12Z)-trienoyl-CoA'	'MAM00838m'	0.238818
1485	'nLc7Cer'	'MAM02595c'	0.238959
1486	'12(S)-HETE'	'MAM00307r'	0.239147
1487	'14,15-DiHETE'	'MAM00365c'	0.239147
1488	'14,15-DiHETE'	'MAM00365n'	0.239147
1489	'15(S)-HPETE'	'MAM00380n'	0.239147
1490	'5,6-epoxytetraene'	'MAM01058c'	0.239147
1491	'5,6-epoxytetraene'	'MAM01058n'	0.239147
1492	'leukotriene A4'	'MAM02362n'	0.239147
1493	'kinetensin 1-8'	'MAM02316s'	0.239564
1494	'kinetensin'	'MAM02318s'	0.239564
1495	'neuromedin N(1-4)'	'MAM02569s'	0.239564
1496	'neuromedin N'	'MAM02570s'	0.239564
1497	'GA2'	'MAM01905c'	0.242165
1498	'omega-COOH-tetranor-LTE3-CoA'	'MAM02652p'	0.242427
1499	'GM1'	'MAM02008c'	0.242699
1500	'L-carnitine'	'MAM02348p'	0.243022
1501	'heptadecanoyl-CoA'	'MAM02101m'	0.243815
1502	'erythrose-4-phosphate'	'MAM01785c'	0.244905
1503	'isopentenyl-pPP'	'MAM02187c'	0.244923
1504	'chondroitin sulfate D (GlcNAc6S-GlcA2S), precursor 5'	'MAM01553g'	0.245716
1505	'10,11-dihydro-LTB4'	'MAM00257r'	0.245767
1506	'10,11-dihydro-LTB4-CoA'	'MAM00258c'	0.245767
1507	'10,11-dihydro-LTB4-CoA'	'MAM00258r'	0.245767
1508	'20-CoA-20-oxo-LTB4'	'MAM00582c'	0.245767
1509	'20-CoA-20-oxo-LTB4'	'MAM00582r'	0.245767
1510	'5-oxo-12(R)-hydroxy-eicosa-(8E,10E,14Z)-trienoyl-CoA'	'MAM01120c'	0.245767
1511	'5-oxo-12(R)-hydroxy-eicosa-(8E,10E,14Z)-trienoyl-CoA'	'MAM01120r'	0.245767
1512	'5-oxo-12(S)-hydroxy-eicosa-(8E,10E,14Z)-trienoyl-CoA'	'MAM01122c'	0.245767
1513	'5-oxo-12(S)-hydroxy-eicosa-(8E,10E,14Z)-trienoyl-CoA'	'MAM01122r'	0.245767
1514	'4-oxo-9-cis-retinoate'	'MAM01029c'	0.246427
1515	'4-oxo-9-cis-retinoate'	'MAM01029r'	0.246427
1516	'(2R,6S,10S)-pristanate'	'MAM00077p'	0.248179
1517	'dTTP'	'MAM01753c'	0.248423
1518	'chondroitin sulfate A (GalNAc4S-GlcA) and B (IdoA2S-GalNAc4S), precursor 3'	'MAM01516g'	0.249706
1519	'(2S)-pristanoyl-CoA'	'MAM00078p'	0.251488
1520	'dUMP'	'MAM01755c'	0.251582
1521	'behenic acid'	'MAM01373r'	0.25221
1522	'OAA'	'MAM02633m'	0.252678
1523	'lysine'	'MAM02426m'	0.252812
1524	'saccharopine'	'MAM02868m'	0.252812
1525	'3-beta-D-glucuronosyl-3-beta-D-galactosyl-4-beta-D-galactosyl-O-beta-D-xylosylprotein'	'MAM00762g'	0.253049
1526	'K+'	'MAM02200c'	0.253491
1527	'K+'	'MAM02200s'	0.253491
1528	'H2O'	'MAM02040c'	0.253672
1529	'ADP'	'MAM01285l'	0.254296
1530	'ATP'	'MAM01371l'	0.254296
1531	'histidine'	'MAM02125l'	0.255141
1532	'NH4+'	'MAM02579s'	0.255386
1533	'NH3'	'MAM02578c'	0.255734
1534	'sialyl-3-paragloboside'	'MAM02904g'	0.257124
1535	'VI3NeuAc-nLc6Cer'	'MAM03138c'	0.257124
1536	'VI3NeuAc-nLc6Cer'	'MAM03138g'	0.257124
1537	'UDP-N-acetyl-D-galactosamine'	'MAM03110c'	0.257495
1538	'chondroitin sulfate A (GalNAc4S-GlcA) proteoglycan'	'MAM01517g'	0.261772
1539	'chondroitin sulfate B (IdoA2S-GalNAc4S), precursor 4'	'MAM01530g'	0.261772
1540	'chondroitin sulfate E (GalNAc4,6diS-GlcA), precursor 5a'	'MAM01566g'	0.261772
1541	'thiamin'	'MAM02982c'	0.263166
1542	'7alpha-hydroxycholesterol'	'MAM01183r'	0.26435
1543	'keratan sulfate I biosynthesis, precursor 1'	'MAM02201g'	0.265902
1544	'glucose-6-phosphate'	'MAM01968r'	0.266973
1545	'HMG-CoA'	'MAM02131c'	0.267902
1546	'HMG-CoA'	'MAM02131p'	0.267902
1547	'chondroitin sulfate A (GalNAc4S-GlcA), degradation product 3'	'MAM01521l'	0.2687
1548	'15(R)-HETE'	'MAM00374c'	0.270194
1549	'15(R)-HETE'	'MAM00374p'	0.270194
1550	'15(R)-HETE'	'MAM00374r'	0.270194
1551	'EPA'	'MAM01784n'	0.270194
1552	'(18R)-HEPE'	'MAM00028c'	0.27093
1553	'prostaglandin E1'	'MAM02785c'	0.271223
1554	'prostaglandin E2'	'MAM02786c'	0.271223
1555	'dolichyl-phosphate'	'MAM01733c'	0.272479
1556	'(3S)-3-hydroxy-cis,cis-palmito-7,10-dienoyl-CoA'	'MAM00081m'	0.273048
1557	'(3S)-3-hydroxydodec-cis-6-enoyl-CoA'	'MAM00082m'	0.273048
1558	'(3S)-3-hydroxylinoleoyl-CoA'	'MAM00083m'	0.273048
1559	'(S)-3-hydroxy-11-cis-octadecenoyl-CoA'	'MAM00170m'	0.273048
1560	'(S)-3-hydroxy-7-hexadecenoyl-CoA'	'MAM00172m'	0.273048
1561	'(S)-3-hydroxyhexadecanoyl-CoA'	'MAM00175m'	0.273048
1562	'(S)-3-hydroxyoleyleoyl-CoA'	'MAM00176m'	0.273048
1563	'(S)-3-hydroxypalmitoleoyl-CoA'	'MAM00177m'	0.273048
1564	'(S)-hydroxyoctanoyl-CoA'	'MAM00183m'	0.273048
1565	'20-CoA-20-oxo-18r-hydroxy-LTB4'	'MAM00581m'	0.273048
1566	'3(S),12(R)-dihydroxy-5-oxo-eicosa-(8E,10E,14Z)-trienoyl-CoA'	'MAM00689m'	0.273048
1567	'3(S),12(S)-dihydroxy-5-oxo-eicosa-(8E,10E,14Z)-trienoyl-CoA'	'MAM00690m'	0.273048
1568	'3(S),5(S),12(R)-trihydroxy-eicosa-8-trans-6,14-cis-trienoyl-CoA'	'MAM00691m'	0.273048
1569	'3(S),8(R)-dihydroxy-(6E,10Z)-hexadecadienoate'	'MAM00694m'	0.273048
1570	'3(S)-hydroxy-(5Z,8Z)-tetradecadienoyl-CoA'	'MAM00696m'	0.273048
1571	'3(S)-hydroxy-(6Z,9Z,12Z)-octadecatrienoyl-CoA'	'MAM00697m'	0.273048
1572	'3(S)-hydroxy-11-cis-eicosenoyl-CoA'	'MAM00700m'	0.273048
1573	'3(S)-hydroxy-13-cis-docosenoyl-CoA'	'MAM00701m'	0.273048
1574	'3(S)-hydroxy-13-cis-eicosenoyl-CoA'	'MAM00702m'	0.273048
1575	'3(S)-hydroxy-2(S),6-dimethyl-heptanoyl-CoA'	'MAM00703m'	0.273048
1576	'3(S)-hydroxy-4(R),8-dimethyl-nonanoyl-CoA'	'MAM00705m'	0.273048
1577	'3(S)-hydroxy-4-methyl-pentanoyl-CoA'	'MAM00706m'	0.273048
1578	'3-hydroxydocosanoyl-CoA'	'MAM00776m'	0.273048
1579	'3-hydroxyeicosanoyl-CoA'	'MAM00777m'	0.273048
1580	'3-hydroxyheneicosanoyl-CoA'	'MAM00778m'	0.273048
1581	'3-hydroxyheptadecanoyl-CoA'	'MAM00780m'	0.273048
1582	'3-hydroxynonadecanoyl-CoA'	'MAM00790m'	0.273048
1583	'3-hydroxynonanoyl-CoA'	'MAM00792m'	0.273048
1584	'3-hydroxyoctadecanoyl-CoA'	'MAM00793m'	0.273048
1585	'3-hydroxypentadecanoyl-CoA'	'MAM00795m'	0.273048
1586	'3-hydroxytridecanoyl-CoA'	'MAM00804m'	0.273048
1587	'3-hydroxyundecanoyl-CoA'	'MAM00806m'	0.273048
1588	'cis-(3S)-hydroxytetradec-5-enoyl-CoA'	'MAM01573m'	0.273048
1589	'cis-(3S)-hydroxytetradec-7-enoyl-CoA'	'MAM01574m'	0.273048
1590	'10,11-dihydro-LTB4'	'MAM00257c'	0.273509
1591	'10,11-dihydro-LTB4'	'MAM00257m'	0.273509
1592	'10,11-dihydro-LTB4'	'MAM00257p'	0.273509
1593	'20-COOH-LTB4'	'MAM00585p'	0.273509
1594	'dUTP'	'MAM01756n'	0.2763
1595	'isoleucine'	'MAM02184s'	0.276616
1596	'valine'	'MAM03135s'	0.276616
1597	'palmitoleoyl-CoA'	'MAM02677c'	0.276759
1598	'1-phosphatidyl-1D-myo-inositol-3,4-bisphosphate'	'MAM00551n'	0.276765
1599	'dATP'	'MAM01642c'	0.27794
1600	'heme'	'MAM02049m'	0.277941
1601	'(2E)-hexadecenoyl-CoA'	'MAM00051r'	0.277963
1602	'cob(I)alamin'	'MAM01598m'	0.279115
1603	'cobamide-coenzyme'	'MAM01600m'	0.279115
1604	'triphosphate'	'MAM03057m'	0.279115
1605	'cholesterol'	'MAM01450l'	0.279534
1606	'12,15,18,21-tetracosatetraenoyl-CoA'	'MAM00317c'	0.281471
1607	'hexacosanoyl-CoA'	'MAM02110c'	0.281471
1608	'hexacosenoyl-CoA'	'MAM02112c'	0.281471
1609	'tricosanoyl-CoA'	'MAM03047c'	0.281471
1610	'formate'	'MAM01833c'	0.282346
1611	'N-acetylneuraminate'	'MAM02543c'	0.282437
1612	'G00006'	'MAM01866r'	0.282896
1613	'GAP'	'MAM01939c'	0.284088
1614	'inositol-1-phosphate'	'MAM02173c'	0.285804
1615	'nLc7Cer'	'MAM02595g'	0.286167
1616	'(6Z,9Z,12Z,15Z,18Z)-tetracosapentaenoyl-CoA'	'MAM00110c'	0.286318
1617	'D-galactosyl-N-acylsphingosine'	'MAM01679r'	0.286328
1618	'Fe2+'	'MAM01821c'	0.28666
1619	'13-cis-retinoate'	'MAM00350r'	0.287039
1620	'4-hydroxyvitamin A1'	'MAM01008c'	0.287039
1621	'4-hydroxyvitamin A1'	'MAM01008r'	0.287039
1622	'4-oxo-13-cis-retinoate'	'MAM01026r'	0.287039
1623	'4-oxo-all-trans-retinoate'	'MAM01031c'	0.287039
1624	'4-oxo-all-trans-retinoate'	'MAM01031r'	0.287039
1625	'5,8-epoxy-13-cis-retinoate'	'MAM01060c'	0.287039
1626	'9-cis-retinoate'	'MAM01231c'	0.287039
1627	'stearoyl-CoA'	'MAM02941r'	0.287156
1628	'dolichyl-phosphate-D-mannose'	'MAM01734r'	0.287932
1629	'Glycylproline'	'MAM03630c'	0.288074
1630	'L-Prolinylglycine'	'MAM03896c'	0.288074
1631	'tetrahydrobiopterin'	'MAM02978c'	0.288604
1632	'bile-PC pool'	'MAM01395c'	0.2887
1633	'Dopamine-3-O-Glucuronide'	'MAM03563c'	0.293388
1634	'Dopamine-4-O-Glucuronide'	'MAM03564c'	0.293388
1635	'N-acetylmannosamine-6-phosphate'	'MAM02539c'	0.293868
1636	'dTDP'	'MAM01747m'	0.293904
1637	'PAPS'	'MAM02682c'	0.294135
1638	'15(S)-HETrE'	'MAM00378c'	0.295795
1639	'15(S)-HETrE'	'MAM00378s'	0.295795
1640	'13-Docosenoyl Coenzyme A'	'MAM03555c'	0.295795
1641	'heptadecanoyl-[ACP]'	'MAM02099c'	0.296047
1642	'pentadecanoyl-[ACP]'	'MAM02687c'	0.296047
1643	'tridecanoyl-[ACP]'	'MAM03048c'	0.296047
1644	'DHAP'	'MAM01690m'	0.296723
1645	'ceramide pool'	'MAM01430r'	0.297215
1646	'leukotriene B4'	'MAM02364r'	0.297343
1647	'Fe2+'	'MAM01821m'	0.297355
1648	'chondroitin sulfate C (GalNAc6S-GlcA) and D (GlcNAc6S-GlcA2S), precursor 1'	'MAM01532g'	0.297992
1649	'chondroitin sulfate C (GalNAc6S-GlcA), degradation product 2'	'MAM01535l'	0.298401
1650	'chondroitin sulfate E (GalNAc4,6diS-GlcA), degradation product 3'	'MAM01557l'	0.298401
1651	'hyaluronan degradation product 1'	'MAM02140l'	0.298401
1652	'GD1b'	'MAM01943c'	0.299257
1653	'propanoate'	'MAM02772c'	0.30218
1654	'2-Decaprenyl-6-Methoxy-3-Methyl-1,4-Benzoquinone'	'MAM03174m'	0.302523
1655	'26-hydroxycholesterol'	'MAM00623c'	0.302604
1656	'(2E)-hexadecenoyl-CoA'	'MAM00051c'	0.302626
1657	'10,11-dihydro-12-epi-LTB4'	'MAM00252r'	0.302626
1658	'palmitolate'	'MAM02675m'	0.302626
1659	'succinate semialdehyde'	'MAM02942m'	0.302856
1660	'H2O'	'MAM02040g'	0.304027
1661	'CO2'	'MAM01596m'	0.304535
1662	'(11Z)-docosenoyl-CoA'	'MAM00006c'	0.304766
1663	'(13Z,16Z)-docosadienoyl-CoA'	'MAM00023c'	0.304766
1664	'10,13,16-docosatrienoyl-CoA'	'MAM00264c'	0.304766
1665	'13,16,19-docosatrienoyl-CoA'	'MAM00343c'	0.304766
1666	'PC-LD pool'	'MAM02684c'	0.30585
1667	'(9Z,12Z,15Z,18Z)-tetracosatetraenoyl-CoA'	'MAM00131c'	0.306138
1668	'succinyl-CoA'	'MAM02944m'	0.306893
1669	'keratan sulfate II (core 4-linked), biosynthesis, precursor 1'	'MAM02289g'	0.307438
1670	'keratan sulfate II biosynthesis, precursor 1'	'MAM02304g'	0.307438
1671	'cis,cis-myristo-5,8-dienoyl-CoA'	'MAM01576m'	0.307581
1672	'myristoyl-CoA'	'MAM02495m'	0.307581
1673	'palmitoyl-CoA'	'MAM02678m'	0.307581
1674	'Protein-Linked Serine Or Threonine Residue (O-Glycosylation Site)'	'MAM03395g'	0.309682
1675	'(4Z,7Z,10Z,13Z,16Z)-docosapentaenoyl-CoA'	'MAM00093c'	0.310965
1676	'(4Z,7Z,10Z,13Z,16Z,19Z)-docosahexaenoyl-CoA'	'MAM00095c'	0.310965
1677	'pentadecanoyl-CoA'	'MAM02689c'	0.310965
1678	'tridecanoyl-CoA'	'MAM03050c'	0.310965
1679	'fructose-1,6-bisphosphate'	'MAM01841c'	0.311887
1680	'GSSG'	'MAM02027m'	0.312197
1681	'lauroyl-CoA'	'MAM02345c'	0.312747
1682	'beta-alanine'	'MAM01383c'	0.314487
1683	'4-cholesten-7alpha,27-diol-3-one'	'MAM00979c'	0.314604
1684	'7alpha-hydroxycholest-4-en-3-one'	'MAM01182r'	0.314604
1685	'cholest-5-ene-3beta,7alpha,24(S)-triol'	'MAM01446c'	0.314604
1686	'chondroitin sulfate A (GalNAc4S-GlcA), degradation product 1'	'MAM01519l'	0.315686
1687	'chondroitin sulfate A (GalNAc4S-GlcA), degradation product 4'	'MAM01522l'	0.315686
1688	'chondroitin sulfate A (GalNAc4S-GlcA), free chain'	'MAM01524l'	0.315686
1689	'chondroitin sulfate B - dermatan sulfate (IdoA2S-GalNAc4S), degradation product 1'	'MAM01526l'	0.315686
1690	'chondroitin sulfate B - dermatan sulfate (IdoA2S-GalNAc4S), free chain'	'MAM01529l'	0.315686
1691	'chondroitin sulfate E (GalNAc4,6diS-GlcA), free chain'	'MAM01562l'	0.315686
1692	'leukotriene A4'	'MAM02362r'	0.315874
1693	'leukotriene C4'	'MAM02366r'	0.315874
1694	'leukotriene C5'	'MAM02367c'	0.315874
1695	'CDP'	'MAM01424m'	0.315979
1696	'dIDP'	'MAM01693c'	0.315979
1697	'dITP'	'MAM01714c'	0.315979
1698	'dTDP'	'MAM01747n'	0.315979
1699	'dTTP'	'MAM01753n'	0.315979
1700	'GM3'	'MAM02015g'	0.316036
1701	'12-keto-LTB4'	'MAM00326c'	0.316246
1702	'12-keto-LTB4'	'MAM00326m'	0.316246
1703	'12-keto-LTB4'	'MAM00326p'	0.316246
1704	'mannose'	'MAM02453g'	0.317471
1705	'3-hydroxypropionyl-CoA'	'MAM00799m'	0.317868
1706	'(6Z,9Z,12Z,15Z)-octadecatetraenoyl-CoA'	'MAM00108c'	0.318355
1707	'sarcosine'	'MAM02880c'	0.318848
1708	'[protein]-L-serine'	'MAM00205g'	0.320168
1709	'dopamine'	'MAM01736c'	0.32351
1710	'3alpha,7alpha-dihydroxy-5beta-cholestanate'	'MAM00758c'	0.323568
1711	'paragloboside'	'MAM02683c'	0.323833
1712	'carbamoyl-phosphate'	'MAM01420c'	0.324394
1713	'N-carbamoyl-L-aspartate'	'MAM02559c'	0.324394
1714	'Pristanoyl Coenzyme A'	'MAM03887p'	0.324552
1715	'ADP-ribose'	'MAM01288c'	0.324621
1716	'proline'	'MAM02770m'	0.325014
1717	'trans-4-hydroxy-L-proline'	'MAM03037m'	0.325014
1718	'CDP'	'MAM01424c'	0.325441
1719	'choline'	'MAM01513g'	0.326231
1720	'choline'	'MAM01513r'	0.326231
1721	'phosphatidate-LD-PC pool'	'MAM02728g'	0.326231
1722	'phosphatidate-LD-PC pool'	'MAM02728r'	0.326231
1723	'sedoheptulose-7-phosphate'	'MAM02884c'	0.326819
1724	'(11Z,14Z)-eicosadienoyl-CoA'	'MAM00009r'	0.326931
1725	'(15Z)-tetracosenoyl-CoA'	'MAM00025r'	0.326931
1726	'(4Z,7Z,10Z,13Z,16Z,19Z)-docosahexaenoyl-CoA'	'MAM00095r'	0.326931
1727	'(7Z,10Z,13Z,16Z)-docosatetraenoyl-CoA'	'MAM00119r'	0.326931
1728	'(7Z,10Z,13Z,16Z,19Z)-docosapentaenoyl-CoA'	'MAM00121r'	0.326931
1729	'propanoyl-CoA'	'MAM02774c'	0.327112
1730	'deoxyinosine'	'MAM01671c'	0.327928
1731	'sphinganine'	'MAM02927c'	0.328246
1732	'(R)-3-hydroxybutanoyl-CoA'	'MAM00159c'	0.330821
1733	'(R)-3-hydroxybutanoyl-CoA'	'MAM00159m'	0.330821
1734	'(S)-3-hydroxydodecanoyl-CoA'	'MAM00174c'	0.330821
1735	'(S)-3-hydroxytetradecanoyl-CoA'	'MAM00178c'	0.330821
1736	'(S)-hydroxydecanoyl-CoA'	'MAM00181c'	0.330821
1737	'choloyl-CoA'	'MAM01514m'	0.330821
1738	'glutaryl-CoA'	'MAM01977c'	0.330821
1739	'isovaleryl-CoA'	'MAM02189c'	0.330821
1740	'succinyl-CoA'	'MAM02944c'	0.330821
1741	'tiglyl-CoA'	'MAM02999c'	0.330821
1742	'tiglyl-CoA'	'MAM02999m'	0.330821
1743	'3-Hydroxyhexadecenoyl Coenzyme A'	'MAM03216c'	0.330821
1744	'3-Hydroxyhexadecanoyl Coenzyme A'	'MAM03218c'	0.330821
1745	'(S)-3-Hydroxyoctadecanoyl Coenzyme A'	'MAM03230c'	0.330821
1746	'3-Hydroxyisovaleryl Coenzyme A'	'MAM03242c'	0.330821
1747	'3-Hydroxyisovaleryl Coenzyme A'	'MAM03242m'	0.330821
1748	'3-Hydroxyoctadecadienoyl Coenzyme A'	'MAM03249c'	0.330821
1749	'3-Hydroxy Tetradecenoyl-7 Coenzyme A'	'MAM03263c'	0.330821
1750	'3-Hydroxy Trans7,10-Hexadecadienoyl Coenzyme A'	'MAM03265c'	0.330821
1751	'3-Hydroxy Trans5,8Tetradecadienoyl Coenzyme A'	'MAM03267c'	0.330821
1752	'Hexadecanedioyl Coenzyme A'	'MAM03655c'	0.330821
1753	'Hexadecanedioyl Coenzyme A'	'MAM03655p'	0.330821
1754	'cholestenol'	'MAM01449c'	0.331197
1755	'glucosylceramide pool'	'MAM01972c'	0.332863
1756	'10,11-dihydro-12-epi-LTB4'	'MAM00252m'	0.333085
1757	'10,11-dihydro-12-epi-LTB4'	'MAM00252p'	0.333085
1758	'threonine'	'MAM02993s'	0.333321
1759	'chondroitin sulfate A (GalNAc4S-GlcA), B (IdoA2S-GalNAc4S), and E (GalNAc4,6diS-GlcA), precursor 1'	'MAM01518g'	0.333958
1760	'm2gacpail heparan sulfate'	'MAM02431r'	0.335122
1761	'butyryl-CoA'	'MAM01412m'	0.335937
1762	'stearoyl-CoA'	'MAM02941c'	0.337129
1763	'albumin'	'MAM01308c'	0.337249
1764	'keratan sulfate I, degradation product 12'	'MAM02240l'	0.337722
1765	'keratan sulfate I, degradation product 15'	'MAM02243l'	0.337722
1766	'keratan sulfate I, degradation product 18'	'MAM02246l'	0.337722
1767	'keratan sulfate I, degradation product 21'	'MAM02250l'	0.337722
1768	'keratan sulfate I, degradation product 24'	'MAM02253l'	0.337722
1769	'keratan sulfate I, degradation product 27'	'MAM02256l'	0.337722
1770	'keratan sulfate I, degradation product 30'	'MAM02260l'	0.337722
1771	'keratan sulfate I, degradation product 33'	'MAM02263l'	0.337722
1772	'keratan sulfate I, degradation product 36'	'MAM02266l'	0.337722
1773	'keratan sulfate I, degradation product 6'	'MAM02274l'	0.337722
1774	'keratan sulfate I, degradation product 9'	'MAM02277l'	0.337722
1775	'keratan sulfate II (core 2-linked), degradation product 3'	'MAM02281l'	0.337722
1776	'keratan sulfate II (core 2-linked), degradation product 6'	'MAM02284l'	0.337722
1777	'keratan sulfate II (core 4-linked), degradation product 3'	'MAM02301l'	0.337722
1778	'(2E)-octadecenoyl-CoA'	'MAM00057c'	0.337973
1779	'proline'	'MAM02770c'	0.338294
1780	'AKG'	'MAM01306m'	0.338937
1781	'cholesterol-ester pool'	'MAM01451c'	0.339163
1782	'globotriaosylceramide'	'MAM01960c'	0.339578
1783	'10,11-dihydro-LTB4-CoA'	'MAM00258m'	0.339882
1784	'10,11-dihydro-LTB4-CoA'	'MAM00258p'	0.339882
1785	'20-CoA-20-oxo-LTB4'	'MAM00582m'	0.339882
1786	'20-CoA-20-oxo-LTB4'	'MAM00582p'	0.339882
1787	'20-COOH-LTE4-CoA'	'MAM00587p'	0.339882
1788	'5-oxo-12(R)-hydroxy-eicosa-(8E,10E,14Z)-trienoyl-CoA'	'MAM01120m'	0.339882
1789	'5-oxo-12(R)-hydroxy-eicosa-(8E,10E,14Z)-trienoyl-CoA'	'MAM01120p'	0.339882
1790	'5-oxo-12(S)-hydroxy-eicosa-(8E,10E,14Z)-trienoyl-CoA'	'MAM01122m'	0.339882
1791	'5-oxo-12(S)-hydroxy-eicosa-(8E,10E,14Z)-trienoyl-CoA'	'MAM01122p'	0.339882
1792	'O2-'	'MAM02631c'	0.340033
1793	'O2-'	'MAM02631n'	0.340033
1794	'O2-'	'MAM02631p'	0.340033
1795	'ribulose-5-phosphate'	'MAM02846c'	0.341366
1796	'ascorbate'	'MAM01368s'	0.342284
1797	'(5Z,8Z,11Z,14Z,17Z)-eicosapentaenoyl-CoA'	'MAM00103m'	0.342725
1798	'undecanoyl-CoA'	'MAM03116m'	0.342725
1799	'5-Dodecenoyl Coenzyme A'	'MAM03539m'	0.342725
1800	'globoside'	'MAM01959l'	0.34325
1801	'(R)-S-lactoylglutathione'	'MAM00168m'	0.344127
1802	'(8Z,11Z,14Z,17Z)-eicosatetraenoyl-CoA'	'MAM00125c'	0.344521
1803	'dihomo-gamma-linolenoyl-CoA'	'MAM01697c'	0.344521
1804	'linolenoyl-CoA'	'MAM02390c'	0.344521
1805	'PPi'	'MAM02759r'	0.345129
1806	'11beta-hydroxyandrost-4-ene-3,17-dione'	'MAM00284c'	0.345466
1807	'11beta-hydroxyandrost-4-ene-3,17-dione'	'MAM00284m'	0.345466
1808	'11beta-hydroxyandrost-4-ene-3,17-dione'	'MAM00284r'	0.345466
1809	'17alpha-hydroxypregnenolone'	'MAM00408r'	0.345466
1810	'17alpha-hydroxyprogesterone'	'MAM00409c'	0.345466
1811	'17alpha-hydroxyprogesterone'	'MAM00409r'	0.345466
1812	'cortisol'	'MAM01615c'	0.345466
1813	'cortisol'	'MAM01615m'	0.345466
1814	'cortisol'	'MAM01615r'	0.345466
1815	'cis-vaccenoyl-CoA'	'MAM01586c'	0.345838
1816	'heptadecanoyl-CoA'	'MAM02101c'	0.345838
1817	'3alpha,12alpha-dihydroxy-5beta-cholanate'	'MAM00745c'	0.345875
1818	'4-oxo-9-cis-retinoyl-beta-glucuronide'	'MAM01030c'	0.345875
1819	'4-oxo-9-cis-retinoyl-beta-glucuronide'	'MAM01030r'	0.345875
1820	'5-hydroxytryptophol'	'MAM01110s'	0.345875
1821	'gamma-carboxyethyl-hydroxychroman'	'MAM01923c'	0.345875
1822	'gamma-CEHC-glucuronide'	'MAM01924c'	0.345875
1823	'Phytanate'	'MAM03884c'	0.345875
1824	'oxalate'	'MAM02661c'	0.345966
1825	'homoserine'	'MAM02136c'	0.347162
1826	'homoserine'	'MAM02136s'	0.347162
1827	'CO2'	'MAM01596r'	0.347221
1828	'GDP-4-dehydro-6-deoxy-D-mannose'	'MAM01949c'	0.347223
1829	'1D-myo-inositol-1,3,4,5-tetrakisphosphate'	'MAM00522n'	0.347967
1830	'1D-myo-inositol-1,3,4,6-tetrakisphosphate'	'MAM00523n'	0.347967
1831	'1D-myo-inositol-1,4,5,6-tetrakisphosphate'	'MAM00525c'	0.347967
1832	'1D-myo-inositol-1,4,5,6-tetrakisphosphate'	'MAM00525n'	0.347967
1833	'glucose-1-phosphate'	'MAM01967s'	0.348169
1834	'UDP-glucose'	'MAM03108s'	0.348169
1835	'palmitate'	'MAM02674r'	0.349521
1836	'(5Z,8Z,11Z,14Z,17Z)-eicosapentaenoyl-CoA'	'MAM00103c'	0.349575
1837	'(6Z,9Z)-octadecadienoyl-CoA'	'MAM00106c'	0.349575
1838	'gamma-linolenoyl-CoA'	'MAM01934c'	0.349575
1839	'(alpha-D-mannosyl)4-beta-D-mannosyl-diacetylchitobiosyl-L-asparagine (protein)'	'MAM00142g'	0.349592
1840	'(11Z,14Z,17Z)-eicosatrienoylcarnitine'	'MAM00011m'	0.349874
1841	'(5Z,8Z,11Z,14Z,17Z)-eicosapentaenoylcarnitine'	'MAM00102m'	0.349874
1842	'(7Z,10Z,13Z,16Z,19Z)-docosapentaenoylcarnitine'	'MAM00120m'	0.349874
1843	'(8Z,11Z)-eicosadienoylcarnitine'	'MAM00122m'	0.349874
1844	'10,13,16,19-docosatetraenoylcarnitine'	'MAM00261m'	0.349874
1845	'arachidonyl-carnitine'	'MAM01363m'	0.349874
1846	'dodecanoylcarnitine'	'MAM01729m'	0.349874
1847	'eicosadienoylcarnitine'	'MAM01770m'	0.349874
1848	'eicosanoylcarnitine'	'MAM01772m'	0.349874
1849	'eicosenoylcarnitine(11)'	'MAM01775m'	0.349874
1850	'eicosenoylcarnitine(9)'	'MAM01777m'	0.349874
1851	'gamma-linolenoylcarnitine'	'MAM01933m'	0.349874
1852	'heptadecanoylcarnitine'	'MAM02100m'	0.349874
1853	'L-oleoylcarnitine'	'MAM02410m'	0.349874
1854	'L-palmitoylcarnitine'	'MAM02411m'	0.349874
1855	'malonyl-carnitin'	'MAM02443m'	0.349874
1856	'nonadecanoylcarnitine'	'MAM02611m'	0.349874
1857	'octadecenoylcarnitine(7)'	'MAM02640m'	0.349874
1858	'palmitoleoyl-carnitine'	'MAM02676m'	0.349874
1859	'stearoylcarnitine'	'MAM02940m'	0.349874
1860	'tetradecanoylcarnitine'	'MAM02973m'	0.349874
1861	'10-formyl-THF'	'MAM00266c'	0.353027
1862	'palmitoyl-CoA'	'MAM02678c'	0.35387
1863	'10-HETE'	'MAM00270c'	0.354011
1864	'11,12,15-THETA'	'MAM00276c'	0.354011
1865	'11,14,15-THETA'	'MAM00280c'	0.354011
1866	'11h-14,15-EETA'	'MAM00296c'	0.354011
1867	'11-HETE'	'MAM00297c'	0.354011
1868	'12(13)-EpOME'	'MAM00305c'	0.354011
1869	'12(13)-EpOME'	'MAM00305r'	0.354011
1870	'13-HETE'	'MAM00354c'	0.354011
1871	'14,15-EET'	'MAM00366r'	0.354011
1872	'15H-11,12-EETA'	'MAM00390c'	0.354011
1873	'16(R)-HETE'	'MAM00396c'	0.354011
1874	'16alpha-hydroxyestrone'	'MAM00400c'	0.354011
1875	'16alpha-hydroxyestrone'	'MAM00400r'	0.354011
1876	'17-HETE'	'MAM00414c'	0.354011
1877	'18-HETE'	'MAM00426c'	0.354011
1878	'18-hydroxy-all-trans-retinoate'	'MAM00427c'	0.354011
1879	'18-hydroxy-all-trans-retinoate'	'MAM00427r'	0.354011
1880	'19(S)-HETE'	'MAM00430c'	0.354011
1881	'19-hydroxyandrostenedione'	'MAM00431c'	0.354011
1882	'19-hydroxytestosterone'	'MAM00432c'	0.354011
1883	'19-hydroxytestosterone'	'MAM00432r'	0.354011
1884	'19-oxoandrostenedione'	'MAM00433c'	0.354011
1885	'19-oxo-testosterone'	'MAM00434c'	0.354011
1886	'2-hydroxyestradiol-17beta'	'MAM00649r'	0.354011
1887	'5,6-EET'	'MAM01054c'	0.354011
1888	'5,6-EET'	'MAM01054r'	0.354011
1889	'5-oxo-(6E)-12-epi-LTB4'	'MAM01118r'	0.354011
1890	'5-oxo-6-trans-LTB4'	'MAM01124r'	0.354011
1891	'6,7-dihydro-LTB4'	'MAM01153c'	0.354011
1892	'6,7-dihydro-LTB4'	'MAM01153m'	0.354011
1893	'6,7-dihydro-LTB4'	'MAM01153p'	0.354011
1894	'6,7-dihydro-LTB4'	'MAM01153r'	0.354011
1895	'7-HETE'	'MAM01190c'	0.354011
1896	'8,9-EET'	'MAM01209c'	0.354011
1897	'8,9-EET'	'MAM01209r'	0.354011
1898	'8-HETE'	'MAM01213c'	0.354011
1899	'9(10)-EpOME'	'MAM01216c'	0.354011
1900	'9(10)-EpOME'	'MAM01216r'	0.354011
1901	'9-HETE'	'MAM01239c'	0.354011
1902	'3-oxo-8(S)-hydroxy-hexadeca-(6E,10Z)-dienoate'	'MAM00851m'	0.354673
1903	'6(S)-hydroxy-tetradeca-(4E,8Z)-dienoate'	'MAM01149m'	0.354673
1904	'UDP-glucose'	'MAM03108r'	0.354865
1905	'chondroitin sulfate E (GalNAc4,6diS-GlcA), degradation product 4'	'MAM01558l'	0.355282
1906	'8(R)-hydroxy-hexadeca-(2E,6E,10Z)-trienoate'	'MAM01200m'	0.355862
1907	'xylitol'	'MAM03155c'	0.356683
1908	'UDP'	'MAM03106c'	0.356863
1909	'2,7,10,13,16-Docosapentenoyl Coenzyme A'	'MAM03171m'	0.35733
1910	'2,7,10,13-Hexadecatetraenoyl Coenzyme A'	'MAM03181m'	0.35733
1911	'2,7,10-Hexadecatrienoyl Coenzyme A'	'MAM03182m'	0.35733
1912	'2,6,9,12-Octadecatetraenoyl Coenzyme A'	'MAM03194m'	0.35733
1913	'4-methyl-pentanoyl-CoA'	'MAM01015m'	0.357541
1914	'PAP'	'MAM02681c'	0.357877
1915	'PC-LD pool'	'MAM02684s'	0.35844
1916	'prostaglandin H2'	'MAM02794c'	0.359837
1917	'prostaglandin H2'	'MAM02794r'	0.359837
1918	'atorvastatin-acid'	'MAM03476c'	0.360339
1919	'atorvastatin-acid'	'MAM03476s'	0.360339
1920	'D-lactaldehyde'	'MAM01715c'	0.361972
1921	'glycogenin G4G7'	'MAM01992c'	0.362306
1922	'chondroitin sulfate A (GalNAc4S-GlcA) and B (IdoA2S-GalNAc4S), precursor 2'	'MAM01515g'	0.362438
1923	'chondroitin sulfate C (GalNAc6S-GlcA), precursor 2'	'MAM01540g'	0.362438
1924	'chondroitin sulfate D (GlcNAc6S-GlcA2S), precursor 3'	'MAM01551g'	0.362438
1925	'chondroitin sulfate E (GalNAc4,6diS-GlcA), precursor 3'	'MAM01564g'	0.362438
1926	'16-hydroxyhexadecanoic acid'	'MAM00403c'	0.362989
1927	'Docosanedioicacid'	'MAM03560c'	0.362989
1928	'Hexadecanediocacid'	'MAM03654c'	0.362989
1929	'W-Hydroxydocosanoicacid'	'MAM03798c'	0.362989
1930	'3-phospho-D-glycerate'	'MAM00913c'	0.363418
1931	'3-mercaptolactate'	'MAM00815c'	0.363595
1932	'mercaptopyruvate'	'MAM02464c'	0.363595
1933	'sphingosine-1-phosphate'	'MAM02930r'	0.364873
1934	'chondroitin sulfate E (GalNAc4,6diS-GlcA), degradation product 5'	'MAM01559l'	0.366128
1935	'dehydroepiandrosterone sulfate'	'MAM01659c'	0.366248
1936	'malonyl-CoA'	'MAM02444c'	0.367176
1937	'20-COOH-18-oxo-LTE4-CoA'	'MAM00584p'	0.367799
1938	'3-oxo-hexacosenoyl-CoA'	'MAM00879p'	0.367799
1939	'glutaryl-CoA'	'MAM01977m'	0.370122
1940	'1-pyrroline-5-carboxylate'	'MAM00559c'	0.371008
1941	'L-1-pyrroline-3-hydroxy-5-carboxylate'	'MAM02320c'	0.371008
1942	'L-1-pyrroline-3-hydroxy-5-carboxylate'	'MAM02320m'	0.371008
1943	'(2E)-tetradecenoyl-CoA'	'MAM00066m'	0.371154
1944	'dehydrodolichol-diphosphate'	'MAM01657c'	0.371718
1945	'dCMP'	'MAM01644c'	0.372297
1946	'deamido-NAD'	'MAM01646n'	0.372422
1947	'NAD+'	'MAM02552n'	0.372422
1948	'nicotinamide D-ribonucleotide'	'MAM02581n'	0.372422
1949	'nicotinate ribonucleotide'	'MAM02585n'	0.372422
1950	'orotate'	'MAM02659c'	0.372569
1951	'squalene 2,3-oxide'	'MAM02932c'	0.372971
1952	'squalene 2,3-oxide'	'MAM02932r'	0.372971
1953	'1D-myo-inositol-3,4-bisphosphate'	'MAM00528c'	0.373722
1954	'1-phosphatidyl-1D-myo-inositol-5-phosphate'	'MAM00554n'	0.373944
1955	'glutamine'	'MAM01975s'	0.375083
1956	'ADP'	'MAM01285c'	0.375335
1957	'12,15,18,21-tetracosatetraenoyl-CoA'	'MAM00317p'	0.375655
1958	'tricosanoyl-CoA'	'MAM03047p'	0.375655
1959	'dolichyl-D-glucosyl-phosphate'	'MAM01731r'	0.375818
1960	'docosanoyl-CoA'	'MAM01725r'	0.377317
1961	'(7Z)-tetradecenoyl-CoA'	'MAM00118m'	0.377744
1962	'5-tetradecenoyl-CoA'	'MAM01141m'	0.377744
1963	'pentadecanoyl-CoA'	'MAM02689m'	0.377744
1964	'tridecanoyl-CoA'	'MAM03050m'	0.377744
1965	'Hexadecanedioyl Coenzyme A'	'MAM03655r'	0.379661
1966	'alanine'	'MAM01307s'	0.380219
1967	'serine'	'MAM02896s'	0.380219
1968	'keratan sulfate I biosynthesis, precursor 36'	'MAM02230g'	0.381122
1969	'keratan sulfate II (core 4-linked), biosynthesis, precursor 10'	'MAM02290g'	0.381122
1970	'keratan sulfate II biosynthesis, precursor 10'	'MAM02305g'	0.381122
1971	'acetyl-CoA'	'MAM01261p'	0.382277
1972	'keratan sulfate I, degradation product 3'	'MAM02259l'	0.383839
1973	'guanidinoacetate'	'MAM02036c'	0.383899
1974	'glyoxalate'	'MAM02007c'	0.383954
1975	'Fe3+'	'MAM01822s'	0.38676
1976	'dGMP'	'MAM01686m'	0.387671
1977	'cholesterol-ester-10,13,16,19-docosa'	'MAM01452r'	0.387756
1978	'cholesterol-ester-10,13,16-docosa'	'MAM01453r'	0.387756
1979	'cholesterol-ester-12,15,18,21-tetracosa'	'MAM01459r'	0.387756
1980	'cholesterol-ester-7-octade'	'MAM01478r'	0.387756
1981	'heparan sulfate, degradation product 18'	'MAM02064l'	0.388392
1982	'docosanoyl-CoA'	'MAM01725c'	0.388765
1983	'docosanoyl-CoA'	'MAM01725p'	0.388811
1984	'Gal2-Xyl-L-Ser-[protein]'	'MAM01906g'	0.388976
1985	'trans,cis,cis-2,7,10-hexadecatrienoyl-CoA'	'MAM03009m'	0.389525
1986	'H2O'	'MAM02040n'	0.390314
1987	'cysteamine'	'MAM01627c'	0.391618
1988	'5beta-cholestane-3alpha,7alpha,12alpha,24s,25-pentol'	'MAM01087r'	0.39198
1989	'2,3-cyclic-UMP'	'MAM00570s'	0.392247
1990	'3-UMP'	'MAM00921s'	0.392247
1991	'bilirubin'	'MAM01396r'	0.392305
1992	'Na+'	'MAM02519r'	0.392305
1993	'hydroxymethylglutathione'	'MAM02152c'	0.39236
1994	'acetyl-CoA'	'MAM01261n'	0.393019
1995	'CoA'	'MAM01597n'	0.393019
1996	'leukotriene E4'	'MAM02369c'	0.393019
1997	'leukotriene E4'	'MAM02369n'	0.393019
1998	'N-acetyl-LTE4'	'MAM02538c'	0.393019
1999	'N-acetyl-LTE4'	'MAM02538n'	0.393019
[truncated: 2,356 more rows]

## Sheet: Oligodendrocyte-PPMS
	metName	mets	metPValues
1	'carbamoyl-phosphate'	'MAM01420m'	0.000137447
2	'acetate'	'MAM01252m'	0.000673493
3	'ornithine'	'MAM02658m'	0.00175295
4	'Leucylleucine'	'MAM03715c'	0.00334883
5	'phenylacetate'	'MAM02720c'	0.00400903
6	'estrone 3-sulfate'	'MAM01789c'	0.0051268
7	'CO'	'MAM01595c'	0.00564562
8	'NH4+'	'MAM02579m'	0.00565404
9	'phosphatidate-LD-PC pool'	'MAM02728m'	0.00572827
10	'phosphatidate-LD-PI pool'	'MAM02730r'	0.00572827
11	'indole-3-acetaldehyde'	'MAM02168m'	0.00603966
12	indoleacetate'	'MAM02169m'	0.00603966
13	'Fe2+'	'MAM01821c'	0.00618741
14	imidazole-4-acetaldehyde'	'MAM02165c'	0.0065483
15	'indole-3-acetaldehyde'	'MAM02168c'	0.0065483
16	'N4-acetylaminobutanal'	'MAM02514c'	0.0065483
17	'heme'	'MAM02049c'	0.00680265
18	'beta-alanine'	'MAM01383c'	0.00755594
19	'chondroitin sulfate C (GalNAc6S-GlcA) proteoglycan'	'MAM01533g'	0.00907908
20	'chondroitin sulfate D (GlcNAc6S-GlcA2S), precursor 5'	'MAM01553g'	0.00907908
21	'chondroitin sulfate E (GalNAc4,6diS-GlcA), precursor 5b'	'MAM01567g'	0.00907908
22	'SAM'	'MAM02877c'	0.0091106
23	'N-acetylneuraminate-9-phosphate'	'MAM02544c'	0.00923745
24	'PC-LD pool'	'MAM02684m'	0.00944232
25	'1-phosphatidyl-1D-myo-inositol-4-phosphate'	'MAM00553c'	0.0105057
26	'glutathionyl-leukotriene C4'	'MAM01980c'	0.0122235
27	'glutathionyl-leukotriene C4'	'MAM01980s'	0.0122235
28	'S-glutathionyl-2-4-dinitrobenzene'	'MAM02900c'	0.0122235
29	'S-glutathionyl-2-4-dinitrobenzene'	'MAM02900s'	0.0122235
30	'S-glutathionyl-ethacrynic acid'	'MAM02901c'	0.0122235
31	'S-glutathionyl-ethacrynic acid'	'MAM02901s'	0.0122235
32	'selenate'	'MAM02885s'	0.01324
33	'1-phosphatidyl-1D-myo-inositol-3,4-bisphosphate'	'MAM00551c'	0.0134882
34	'2-methyl-3-oxopropanoate'	'MAM00661c'	0.0137868
35	'5-hydroxyindoleacetate'	'MAM01103c'	0.0137868
36	'methylmalonate'	'MAM02479c'	0.0137868
37	'3alpha,7alpha,12alpha-trihydroxy-5beta-cholestan-27-al'	'MAM00751m'	0.0147328
38	'phosphatidylinositol-3,5-bisphosphate'	'MAM02735c'	0.0149516
39	'phosphatidylinositol-3,4,5-trisphosphate'	'MAM02734c'	0.0161387
40	'L-glutamate 5-semialdehyde'	'MAM02374m'	0.0163953
41	'1-phosphatidyl-1D-myo-inositol-5-phosphate'	'MAM00554g'	0.0176269
42	'1-phosphatidyl-1D-myo-inositol-5-phosphate'	'MAM00554r'	0.0176269
43	'PI pool'	'MAM02750g'	0.0176269
44	'homogentisate'	'MAM02135c'	0.0190156
45	'biotin'	'MAM01401m'	0.0190928
46	'3,4-dihydroxyphenylacetate'	'MAM00729c'	0.0205667
47	'(24R,25R)3alpha,7alpha,24-trihydroxy-5beta-cholestanoyl-CoA'	'MAM00037p'	0.0208006
48	'1-pyrroline'	'MAM00557c'	0.0211074
49	'dehydrospermidine'	'MAM01661c'	0.0211074
50	'estradiol-17beta 3-glucuronide'	'MAM01786c'	0.0216482
51	'estradiol-17beta 3-glucuronide'	'MAM01786s'	0.0216482
52	'Pi'	'MAM02751r'	0.0216585
53	'dehydroepiandrosterone sulfate'	'MAM01659c'	0.0217151
54	'3alpha,7alpha,12alpha-trihydroxy-5beta-cholestanate'	'MAM00752m'	0.0224434
55	'4-acetamidobutanoate'	'MAM00952c'	0.0230256
56	'acetaldehyde'	'MAM01249m'	0.0230256
57	'D-glucarate'	'MAM01681c'	0.0230256
58	'D-glucurono-6,3-lactone'	'MAM01685c'	0.0230256
59	'glycolaldehyde'	'MAM01997m'	0.0230256
60	'imidazole-4-acetate'	'MAM02166c'	0.0230256
61	'indoleacetate'	'MAM02169c'	0.0230256
62	'lactaldehyde'	'MAM02329m'	0.0230256
63	'cAMP'	'MAM01419s'	0.0239039
64	'cGMP'	'MAM01433s'	0.0239039
65	'PE-LD pool'	'MAM02685m'	0.0243978
66	'1-phosphatidyl-1D-myo-inositol-3-phosphate'	'MAM00552c'	0.0244911
67	'SAH'	'MAM02871r'	0.0248529
68	'SAM'	'MAM02877r'	0.0248529
69	'keratan sulfate I'	'MAM02278g'	0.0253243
70	'keratan sulfate II (core 2-linked)'	'MAM02288g'	0.0253243
71	'keratan sulfate II (core 4-linked)'	'MAM02303g'	0.0253243
72	'3,7,24THCA-CoA'	'MAM00743p'	0.0254882
73	'coproporphyrin III'	'MAM01604c'	0.0255251
74	'coproporphyrin III'	'MAM01604s'	0.0255251
75	'[myosin light chain]'	'MAM00190c'	0.0273813
76	'[myosin light chain]-phosphate'	'MAM00191c'	0.0273813
77	'FAD'	'MAM01802s'	0.0274814
78	'H2O'	'MAM02040c'	0.0277472
79	'prostaglandin E2'	'MAM02786c'	0.0287969
80	'UDP-glucose'	'MAM03108c'	0.0288283
81	'3-amino-propanal'	'MAM00760c'	0.0288861
82	'protoporphyrinogen IX'	'MAM02804c'	0.0293725
83	'2(S),6-dimethyl-heptanoyl-CoA'	'MAM00563m'	0.0296175
84	'dehydroepiandrosterone sulfate'	'MAM01659s'	0.0319363
85	'cis-aconitate'	'MAM01580m'	0.0324312
86	'prostaglandin E2'	'MAM02786s'	0.0326849
87	'PS-LD pool'	'MAM02808m'	0.0327835
88	'noradrenaline'	'MAM02617c'	0.0330529
89	'phosphatidylinositol-3,4,5-trisphosphate'	'MAM02734n'	0.0330826
90	'leukotriene E4'	'MAM02369c'	0.0332837
91	'2-hydroxy-3-methoxy-17beta-estradiol'	'MAM00644c'	0.0334962
92	'2-hydroxy-3-methoxyestrone'	'MAM00645c'	0.0334962
93	'2-methoxyestradiol-17beta'	'MAM00659c'	0.0334962
94	'2-methoxyestrone'	'MAM00660c'	0.0334962
95	'2-methoxyestrone'	'MAM00660r'	0.0334962
96	'3,4-dihydroxymandelate'	'MAM00727c'	0.0334962
97	'3-methoxytyramine'	'MAM00821c'	0.0334962
98	'4-methoxy-17beta-estradiol'	'MAM01011c'	0.0334962
99	'4-methoxyestrone'	'MAM01012c'	0.0334962
100	'5-methoxytryptophol'	'MAM01113c'	0.0334962
101	'hippurate'	'MAM02123c'	0.0334962
102	'homovanillate'	'MAM02137c'	0.0334962
103	'L-metanephrine'	'MAM02407c'	0.0334962
104	'N-methylsalsolinol'	'MAM02603c'	0.0334962
105	'normetanephrine'	'MAM02622c'	0.0334962
106	'O-methylhippurate'	'MAM02654c'	0.0334962
107	'salsolinol'	'MAM02875c'	0.0334962
108	'vanillylmandelate'	'MAM03136c'	0.0334962
109	'25(R)THCA-CoA'	'MAM00616m'	0.0335359
110	'2,3-Dihydro-1H-Indole-5,6-Dione'	'MAM02160c'	0.0346734
111	'heme'	'MAM02049m'	0.035177
112	'glyceraldehyde'	'MAM01981c'	0.0357402
113	'protoporphyrin'	'MAM02803m'	0.0367758
114	'pitavastatin'	'MAM03911c'	0.0371967
115	'pitavastatin'	'MAM03911s'	0.0371967
116	'rosuvastatin'	'MAM03918c'	0.0371967
117	'rosuvastatin'	'MAM03918s'	0.0371967
118	'H+'	'MAM02039n'	0.0372922
119	'DHAP'	'MAM01690c'	0.0377553
120	'[protein]-L-serine'	'MAM00205r'	0.0379682
121	'Xyl-L-Ser-[protein]'	'MAM03156r'	0.0379682
122	'GAP'	'MAM01939c'	0.0380237
123	'SAH'	'MAM02871c'	0.0396562
124	'methylmalonate'	'MAM02479m'	0.039701
125	'methionine'	'MAM02471c'	0.0398059
126	'2-phospho-D-glycerate'	'MAM00674c'	0.0408542
127	'protoporphyrin'	'MAM02803c'	0.0416143
128	'protoporphyrinogen IX'	'MAM02804m'	0.0416143
129	'acetyl-CoA'	'MAM01261n'	0.0424517
130	'CoA'	'MAM01597n'	0.0424517
131	'leukotriene E4'	'MAM02369n'	0.0424517
132	'N-acetyl-LTE4'	'MAM02538c'	0.0424517
133	'N-acetyl-LTE4'	'MAM02538n'	0.0424517
134	'S-(2-methylpropanoyl)-dihydrolipoamide'	'MAM02857m'	0.0436009
135	'1,3-bisphospho-D-glycerate'	'MAM00247c'	0.0441545
136	'alanine'	'MAM01307s'	0.0452696
137	'PI pool'	'MAM02750r'	0.0453144
138	'14-demethyllanosterol'	'MAM00367r'	0.0468168
139	'FMN'	'MAM01828s'	0.0482111
140	'[apotransferin]'	'MAM00186c'	0.0482926
141	'arginine'	'MAM01365m'	0.0485389
142	'L-dopa'	'MAM02354c'	0.0491296
143	'inositol'	'MAM02171r'	0.0492574
144	'1-phosphatidyl-myo-inositol-3,5-bisphosphate'	'MAM00555c'	0.0498886
145	'choline'	'MAM01513m'	0.049906
146	'beta-alanine'	'MAM01383s'	0.0505915
147	'1-phosphatidyl-1D-myo-inositol-5-phosphate'	'MAM00554c'	0.0508619
148	'2-methyl-3-oxopropanoate'	'MAM00661m'	0.0526515
149	'estrone 3-sulfate'	'MAM01789s'	0.0533201
150	'dehydroascorbic acid'	'MAM01655s'	0.0538484
151	'apoC-lys'	'MAM01356c'	0.0540194
152	'apoC-lys'	'MAM01356m'	0.0540194
153	'apoC-lys_btn'	'MAM01357m'	0.0540194
154	'biotinyl-5-AMP'	'MAM01402c'	0.0540194
155	'biotinyl-5-AMP'	'MAM01402m'	0.0540194
156	'IV3GalNAca-Gb4Cer'	'MAM02197c'	0.0545206
157	'2-methylbutyryl-CoA'	'MAM00663m'	0.0555921
158	'4,4-dimethyl-5alpha-cholesta-8,14,24-trien-3beta-ol'	'MAM00941r'	0.0557253
159	'leukoaminochrome'	'MAM02361c'	0.056787
160	'deoxyuridine'	'MAM01673c'	0.0573549
161	'alpha-GalNAc-globoside'	'MAM01324g'	0.0577308
162	'N-acetylmethionine'	'MAM02540c'	0.0584804
163	'N-acetylmethionine'	'MAM02540s'	0.0584804
164	'succinate'	'MAM02943s'	0.0584804
165	'O2'	'MAM02630c'	0.058527
166	'dopamine'	'MAM01736c'	0.0588984
167	'biotin'	'MAM01401c'	0.0591937
168	'leucine'	'MAM02360c'	0.0592712
169	'thyroxine'	'MAM02998c'	0.0595255
170	'4-maleylacetoacetate'	'MAM01010c'	0.0597582
171	'erythrose-4-phosphate'	'MAM01785c'	0.0599324
172	'1,3-diaminopropane'	'MAM00248c'	0.0604264
173	'biliverdin'	'MAM01399c'	0.0612755
174	'25(R)THCA-CoA'	'MAM00616p'	0.0614775
175	'thyroxine'	'MAM02998s'	0.0615717
176	'trans-4-hydroxy-L-proline'	'MAM03037s'	0.0617607
177	'acetylcholine'	'MAM01260c'	0.0626805
178	'acetylcholine'	'MAM01260s'	0.0626805
179	'PEP'	'MAM02696c'	0.0631026
180	'2-phenylacetamide'	'MAM00673c'	0.0639794
181	'serine'	'MAM02896s'	0.0643355
182	'taurocholate'	'MAM02963c'	0.0645996
183	'taurocholate'	'MAM02963s'	0.0645996
184	'adrenaline'	'MAM01290c'	0.0650463
185	'ADP'	'MAM01285g'	0.0663962
186	'ATP'	'MAM01371g'	0.0663962
187	'N-acetylputrescine'	'MAM02547c'	0.0664214
188	'galactose'	'MAM01910c'	0.0674231
189	'dephospho-CoA'	'MAM01674c'	0.0678103
190	'chondroitin sulfate E (GalNAc4,6diS-GlcA), precursor 2'	'MAM01563g'	0.0688386
191	'D-xylulose-1-phosphate'	'MAM01760c'	0.0688545
192	'citrate'	'MAM01587s'	0.0696608
193	'acetate'	'MAM01252g'	0.0700615
194	'2-hydroxyestrone'	'MAM00650c'	0.0705481
195	'2-hydroxyestrone'	'MAM00650r'	0.0705481
196	'4-hydroxy-17beta-estradiol'	'MAM00986c'	0.0705481
197	'4-hydroxyestrone'	'MAM01000c'	0.0705481
198	'lysine'	'MAM02426m'	0.0718248
199	'citrate'	'MAM01587c'	0.0719614
200	'PI pool'	'MAM02750c'	0.0719616
201	'androsterone'	'MAM01338c'	0.0723693
202	'triiodothyronine'	'MAM03052c'	0.0733547
203	'10-formyl-THF'	'MAM00266m'	0.0737721
204	'estradiol-17beta 3-glucuronide'	'MAM01786r'	0.0747623
205	'triiodothyronine'	'MAM03052s'	0.0747623
206	'H2S'	'MAM02042c'	0.0749335
207	'L-cystathionine'	'MAM02349c'	0.0749335
208	'UDP-xylose'	'MAM03112r'	0.0762349
209	'D-galactosyl-N-acylsphingosine'	'MAM01679l'	0.0765884
210	'4,4-dimethyl-14alpha-formyl-5alpha-cholesta-8,24-dien-3beta-ol'	'MAM00937c'	0.0774815
211	'4,4-dimethyl-14alpha-formyl-5alpha-cholesta-8-en-3beta-ol'	'MAM00938c'	0.0774815
212	'4,4-dimethyl-14alpha-hydroxymethyl-5alpha-cholesta-8,24-dien-3beta-ol'	'MAM00939c'	0.0774815
213	'4,4-dimethyl-14alpha-hydroxymethyl-5alpha-cholesta-8-en-3beta-ol'	'MAM00940c'	0.0774815
214	'homocysteine'	'MAM02133c'	0.0780897
215	'4,4-dimethyl-5alpha-cholesta-8,14,24-trien-3beta-ol'	'MAM00941c'	0.0787161
216	'4,4-dimethyl-5alpha-cholesta-8,14-dien-3-beta-ol'	'MAM00942c'	0.0787161
217	'glycogenin G4G4'	'MAM01991c'	0.0792417
218	'glycogenin G7'	'MAM01993c'	0.0792417
219	'2,6-Dodecadienoyl Coenzyme A'	'MAM02698p'	0.0795834
220	'2,7,10,13,16-Docosapentenoyl Coenzyme A'	'MAM03171p'	0.0795834
221	'2,6,9-Dodecatrienoyl Coenzyme A'	'MAM03172p'	0.0795834
222	'2,7,10,13-Hexadecatetraenoyl Coenzyme A'	'MAM03181p'	0.0795834
223	'2,7,10-Hexadecatrienoyl Coenzyme A'	'MAM03182p'	0.0795834
224	'2,6,9,12-Octadecatetraenoyl Coenzyme A'	'MAM03194p'	0.0795834
225	'3,6,9,12-Octadecatetraenoyl Coenzyme A'	'MAM03254p'	0.0795834
226	'glutamine'	'MAM01975s'	0.0801853
227	'urea'	'MAM03121m'	0.0817721
228	'H2O'	'MAM02040r'	0.0821708
229	'guanidinoacetate'	'MAM02036c'	0.0822821
230	'5,6-Dihydrouracil'	'MAM01052c'	0.083321
231	'20-COOH-LTB4'	'MAM00585c'	0.0834295
232	'20-COOH-LTB4'	'MAM00585m'	0.0834295
233	'(4Z,7Z,10Z,13Z,16Z)-docosapentaenoyl-CoA'	'MAM00093p'	0.0842013
234	'(4Z,7Z,10Z,13Z,16Z,19Z)-docosahexaenoyl-CoA'	'MAM00095p'	0.0842013
235	'(5Z,8Z,11Z,14Z,17Z)-eicosapentaenoyl-CoA'	'MAM00103p'	0.0842013
236	'(7Z,10Z,13Z,16Z)-docosatetraenoyl-CoA'	'MAM00119p'	0.0842013
237	'(7Z,10Z,13Z,16Z,19Z)-docosapentaenoyl-CoA'	'MAM00121p'	0.0842013
238	'3''-S-hydroxy-pravastatin-CoA'	'MAM03236p'	0.0842013
239	'3''-S-hydroxy-pravastatin-tetranor-CoA'	'MAM03238p'	0.0842013
240	'deoxy-fluvastatin-dinor'	'MAM03546p'	0.0842013
241	'fluvastatin'	'MAM03579p'	0.0842013
242	'fluvastatin-CoA form'	'MAM03580p'	0.0842013
243	'des-isoproylpropionic-acid-fluvastatin-CoA'	'MAM03893p'	0.0842013
244	'5-hydroxyindoleacetaldehyde'	'MAM01102c'	0.0850377
245	'ibuprofen-CoA-R form'	'MAM03688c'	0.0856298
246	'L-lactate'	'MAM02403m'	0.085938
247	'H2O'	'MAM02040n'	0.0865912
248	'Fe2+'	'MAM01821m'	0.0880618
249	'folate'	'MAM01830c'	0.0904108
250	'biocytin'	'MAM01400c'	0.090578
251	'biocytin'	'MAM01400m'	0.090578
252	'biocytin'	'MAM01400n'	0.090578
253	'biocytin'	'MAM01400s'	0.090578
254	'biotin'	'MAM01401n'	0.090578
255	'lysine'	'MAM02426n'	0.090578
256	'Pi'	'MAM02751c'	0.0913344
257	'glucose-1-phosphate'	'MAM01967c'	0.0920269
258	'Cis2Trans4Decadienoyl Coenzyme A'	'MAM03522m'	0.0930242
259	'2,4,7-Decatrienoyl Coenzyme A'	'MAM03545m'	0.0930242
260	'7alpha-hydroxy-5beta-cholestan-3-one'	'MAM01181c'	0.0930723
261	'chondroitin sulfate C (GalNAc6S-GlcA), precursor 3'	'MAM01541g'	0.0936776
262	'chondroitin sulfate D (GlcNAc6S-GlcA2S), precursor 4'	'MAM01552g'	0.0936776
263	'digalactosylceramide'	'MAM01694l'	0.0940013
264	'3,6-Dodecadienoyl Coenzyme A'	'MAM03203p'	0.0941785
265	'3,6,9-Dodecatrienoyl Coenzyme A'	'MAM03211p'	0.0941785
266	'CoA'	'MAM01597c'	0.0942359
267	'FAD'	'MAM01802c'	0.0946813
268	'glycogenin G4G7'	'MAM01992c'	0.0955492
269	'3-O-methyldopa'	'MAM00830c'	0.0955776
270	'selenate'	'MAM02885c'	0.0960611
271	'trans-4-hydroxy-L-proline'	'MAM03037c'	0.0961483
272	'dAMP'	'MAM01639c'	0.0962195
273	'NAD+'	'MAM02552r'	0.0963001
274	'NADH'	'MAM02553r'	0.0963001
275	'hydracrylate'	'MAM02142m'	0.0967979
276	'folate'	'MAM01830s'	0.0982266
277	'glycolate'	'MAM01998m'	0.0987206
278	'25(S)THCA-CoA'	'MAM00618m'	0.0990561
279	'25(S)THCA-CoA'	'MAM00618p'	0.0990561
280	'G10599'	'MAM01900r'	0.100006
281	'GA1'	'MAM01904g'	0.100135
282	'GD1b'	'MAM01943g'	0.100135
283	'GM1'	'MAM02008g'	0.100135
284	'prostaglandin E1'	'MAM02785c'	0.100384
285	'deoxyadenosine'	'MAM01666s'	0.101243
286	'deoxyinosine'	'MAM01671s'	0.101243
287	'chondroitin sulfate C (GalNAc6S-GlcA) and D (GlcNAc6S-GlcA2S), precursor 1'	'MAM01532g'	0.102023
288	'eicosanoyl-CoA'	'MAM01773p'	0.102119
289	'octanoyl-CoA'	'MAM02644p'	0.102119
290	'oleoyl-CoA'	'MAM02647p'	0.102119
291	'stearoyl-CoA'	'MAM02941p'	0.102119
292	'tetracosanoyl-CoA'	'MAM02971p'	0.102119
293	'estrone'	'MAM01790c'	0.102306
294	'apoA1'	'MAM01350c'	0.102571
295	'phosphatidylinositol-4,5-bisphosphate'	'MAM02736n'	0.102782
296	'cholate'	'MAM01445s'	0.104011
297	'glycocholate'	'MAM01988c'	0.104011
298	'glycocholate'	'MAM01988s'	0.104011
299	'galactose'	'MAM01910s'	0.104789
300	'glycerate'	'MAM01982m'	0.105273
301	'Chenodeoxycholate'	'MAM03318c'	0.105584
302	'Chenodeoxycholate'	'MAM03318s'	0.105584
303	'taurine'	'MAM02961s'	0.106682
304	'lanosterol'	'MAM02336r'	0.106832
305	'20-COOH-LTB4'	'MAM00585r'	0.107033
306	'20-COOH-LTE4'	'MAM00586p'	0.107033
307	'2-bromoacetaldehyde'	'MAM00636c'	0.107079
308	'inositol-1-phosphate'	'MAM02173c'	0.107514
309	'core 3'	'MAM01608g'	0.107973
310	'dehydroepiandrosterone'	'MAM01660c'	0.108214
311	'1D-myo-inositol-3-phosphate'	'MAM00529c'	0.10871
312	'cholesterol'	'MAM01450l'	0.108731
313	'3alpha,7alpha-dihydroxy-5beta-cholestanate'	'MAM00758c'	0.109343
314	'PE-LD pool'	'MAM02685c'	0.109465
315	'(9Z,12Z,15Z,18Z)-tetracosatetraenoyl-CoA'	'MAM00131p'	0.110396
316	'(9Z,12Z,15Z,18Z,21Z)-tetracosapentaenoyl-CoA'	'MAM00134p'	0.110396
317	'asparagine'	'MAM01369s'	0.111866
318	'1,2-diacylglycerol-LD-PI pool'	'MAM00237n'	0.11207
319	'D-myo-inositol-1,4,5-trisphosphate'	'MAM01718n'	0.11207
320	'PC-LD pool'	'MAM02684r'	0.112776
321	'FMN'	'MAM01828c'	0.113154
322	'3,4-dihydroxyphenylacetaldehyde'	'MAM00728c'	0.113261
323	'AMP'	'MAM01334m'	0.113987
324	'3-phospho-D-glycerate'	'MAM00913c'	0.114328
325	'glycogenin'	'MAM01996c'	0.114471
326	'3-ureidopropionate'	'MAM00923c'	0.115299
327	'glucosamine'	'MAM01962c'	0.115787
328	'3alpha-hydroxy-5alpha-pregnan-20-one'	'MAM00759c'	0.115856
329	'5alpha-androstane-3,17-dione'	'MAM01064c'	0.115856
330	'glycolaldehyde'	'MAM01997c'	0.116853
331	'PI pool'	'MAM02750n'	0.116917
332	'ibuprofen-CoA-S form'	'MAM03689c'	0.117251
333	'creatine'	'MAM01619s'	0.117471
334	'glucosamine'	'MAM01962s'	0.118487
335	'ubiquinol'	'MAM03102c'	0.119018
336	'ubiquinone'	'MAM03103c'	0.119018
337	'Pi'	'MAM02751g'	0.120472
338	'cis-aconitate'	'MAM01580c'	0.120627
339	'oxalate'	'MAM02661m'	0.120627
340	'PEP'	'MAM02696m'	0.120627
341	'prostaglandin D2'	'MAM02783c'	0.120668
342	'Pristanoyl Coenzyme A'	'MAM03887p'	0.121376
343	'3-sulfinylpyruvic acid'	'MAM00919c'	0.121463
344	'5-aminolevulinate'	'MAM01074c'	0.122399
345	'(6Z,9Z,12Z,15Z,18Z)-tetracosapentaenoyl-CoA'	'MAM00110p'	0.122635
346	'(6Z,9Z,12Z,15Z,18Z,21Z)-tetracosahexaenoyl-CoA'	'MAM00113p'	0.122635
347	'hexacosanoyl-CoA'	'MAM02110p'	0.122635
348	'1-phosphatidyl-1D-myo-inositol-4-phosphate'	'MAM00553n'	0.122723
349	'N1-acetylspermidine'	'MAM02503c'	0.123127
350	'cholesterol'	'MAM01450g'	0.123434
351	'GDP-4-dehydro-6-deoxy-D-mannose'	'MAM01949c'	0.124325
352	'D-myo-inositol-1,4,5-trisphosphate'	'MAM01718c'	0.124753
353	'trans-3-decenoyl-CoA'	'MAM03035p'	0.125016
354	'glyceraldehyde'	'MAM01981m'	0.125169
355	'1D-myo-inositol-1,3,4,5,6-pentakisphosphate'	'MAM00521c'	0.125764
356	'24,25-dihydrolanosterol'	'MAM00609c'	0.126589
357	'sphinganine'	'MAM02927r'	0.127675
358	'sphinganine-1-phosphate'	'MAM02928r'	0.127675
359	'sphingosine'	'MAM02929r'	0.127675
360	'3-hydroxyisobutyrate'	'MAM00784m'	0.128175
361	'chondroitin sulfate E (GalNAc4,6diS-GlcA) proteoglycan'	'MAM01554g'	0.128197
362	'apoC-lys_btn'	'MAM01357c'	0.12822
363	'lanosterol'	'MAM02336c'	0.128579
364	'(6Z,9Z,12Z,15Z)-octadecatetraenoyl-CoA'	'MAM00108p'	0.129488
365	'4,7,10,13-Hexadecatetraenoyl Coenzyme A'	'MAM03273p'	0.129488
366	'4,7,10-Hexadecatrienoyl Coenzyme A'	'MAM03274p'	0.129488
367	'5,8,11-Tetradecatrienoyl Coenzyme A'	'MAM03288p'	0.129488
368	'4,7-Decadienoyl Coenzyme A'	'MAM03542p'	0.129488
369	'2,5,8,11,14-Eicosapentaenoyl Coenzyme A'	'MAM03570p'	0.129488
370	'5,8,11,14-Eicosatetraenoyl Coenzyme A'	'MAM03571p'	0.129488
371	'5,8-Tetradecadienoyl Coenzyme A'	'MAM03978p'	0.129488
372	'OAA'	'MAM02633c'	0.131017
373	'tryptamine'	'MAM03088c'	0.131843
374	'dolichol'	'MAM01730r'	0.132347
375	'5-phosphoribosylformylglycinamidine'	'MAM01132c'	0.13268
376	'N-formyl-GAR'	'MAM02575c'	0.13268
377	'PE-PS-LD pool'	'MAM02697c'	0.133798
378	'1D-myo-inositol-1,3,4,5-tetrakisphosphate'	'MAM00522c'	0.134123
379	'20-oxo-LTB4'	'MAM00600c'	0.134851
380	'20-oxo-LTB4'	'MAM00600m'	0.134851
381	'20-oxo-LTB4'	'MAM00600r'	0.134851
382	'20-oxo-LTE4'	'MAM00601p'	0.134851
383	'3alpha,7alpha-dihydroxy-5beta-cholestan-26-al'	'MAM00756c'	0.134851
384	'proline'	'MAM02770s'	0.134868
385	'(2E,4Z,7Z,10Z)-hexadecatetraenoyl-CoA'	'MAM00072m'	0.135507
386	'mannose'	'MAM02453c'	0.135681
387	'leucine'	'MAM02360s'	0.13742
388	'histidine'	'MAM02125s'	0.138119
389	'2-hydroxyestradiol-17beta'	'MAM00649c'	0.138195
390	'1-nitronaphthalene-7,8-oxide'	'MAM00547c'	0.138925
391	'2,2-dichloroacetaldehyde'	'MAM00568c'	0.138925
392	'benzo[a]pyrene-4,5-oxide'	'MAM01375c'	0.138925
393	'bromobenzene-2,3-oxide'	'MAM01405c'	0.138925
394	'trichloroethene'	'MAM03044c'	0.138925
395	'GDP-L-fucose'	'MAM01950g'	0.13911
396	'3alpha,7alpha,12alpha-trihydroxy-5beta-cholest-24-enoyl-CoA'	'MAM00749p'	0.140723
397	'(2E)-dodecenoyl-CoA'	'MAM00042p'	0.140878
398	'(2E)-hexenoyl-CoA'	'MAM00053p'	0.140878
399	'3alpha,7alpha,12alpha-trihydroxy-5beta-cholest-24-enoyl-CoA'	'MAM00749m'	0.140878
400	'4,8,12-trimethyltridecanoyl-CoA'	'MAM00948p'	0.140878
401	'4-cis-decenoyl-CoA'	'MAM00980p'	0.140878
402	'5-tetradecenoyl-CoA'	'MAM01141p'	0.140878
403	'butyryl-CoA'	'MAM01412p'	0.140878
404	'decanoyl-CoA'	'MAM01650p'	0.140878
405	'lauroyl-CoA'	'MAM02345p'	0.140878
406	'myristoyl-CoA'	'MAM02495p'	0.140878
407	'Na+'	'MAM02519p'	0.14094
408	'taurine'	'MAM02961p'	0.14094
409	'prostaglandin H2'	'MAM02794c'	0.141871
410	'L-octanoylcarnitine'	'MAM02409p'	0.141898
411	'NADP+'	'MAM02554p'	0.142079
412	'NADPH'	'MAM02555p'	0.142079
413	'histamine'	'MAM02124c'	0.142114
414	'serotonin'	'MAM02897c'	0.142512
415	'serotonin'	'MAM02897s'	0.142512
416	'AKG'	'MAM01306m'	0.142653
417	'GDP-L-fucose'	'MAM01950c'	0.145442
418	'GD1b'	'MAM01943c'	0.145509
419	'monosialylgalactosylgloboside'	'MAM02491c'	0.145509
420	'sialyl-galactosylgloboside'	'MAM02905g'	0.145509
421	'18-COOH-(16E)-dinor-LTE5-CoA'	'MAM00423p'	0.14643
422	'cholesterol-STAR'	'MAM01511c'	0.148135
423	'STAR'	'MAM02935c'	0.148135
424	'2-lysolecithin pool'	'MAM00656l'	0.148258
425	'PC-LD pool'	'MAM02684l'	0.148258
426	'glycine'	'MAM01986s'	0.148314
427	'keratan sulfate I biosynthesis, precursor 36'	'MAM02230g'	0.148622
428	'keratan sulfate II (core 4-linked), biosynthesis, precursor 10'	'MAM02290g'	0.148622
429	'keratan sulfate II biosynthesis, precursor 10'	'MAM02305g'	0.148622
430	'2,3-bisphospho-D-glycerate'	'MAM00569c'	0.148651
431	'2-trans-4-cis-decadienoyl-CoA'	'MAM00678m'	0.149009
432	'(3Z,7Z,10Z)-hexadecatrienoyl-CoA'	'MAM00089m'	0.150045
433	'Trans-3-Cis-8-Tetradecadienoyl Coenzyme A'	'MAM03360m'	0.150045
434	'Hydroxy Alkyl Chain'	'MAM03417p'	0.150699
435	'dopamine'	'MAM01736s'	0.150701
436	'noradrenaline'	'MAM02617s'	0.150701
437	'3alpha,7alpha,12alpha-trihydroxy-5beta-24-oxocholestanoyl-CoA'	'MAM00748p'	0.151942
438	'methionine'	'MAM02471s'	0.152867
439	'zymosterol'	'MAM03158r'	0.153196
440	'cysteine'	'MAM01628s'	0.154364
441	'(1R)-hydroxy-(2R)-glutathionyl-1,2-dihydronaphthalene'	'MAM00031c'	0.154711
442	'(1S)-hydroxy-(2S)-glutathionyl-1,2-dihydronaphthalene'	'MAM00033c'	0.154711
443	'1-nitro-5-glutathionyl-6-hydroxy-5,6-dihydronaphthalene'	'MAM00541c'	0.154711
444	'1-nitro-5-hydroxy-6-glutathionyl-5,6-dihydronaphthalene'	'MAM00542c'	0.154711
445	'1-nitro-7-glutathionyl-8-hydroxy-7,8-dihydronaphthalene'	'MAM00543c'	0.154711
446	'1-nitro-7-hydroxy-8-glutathionyl-7,8-dihydronaphthalene'	'MAM00544c'	0.154711
447	'2,3-dihydro-2-S-glutathionyl-3-hydroxy bromobenzene'	'MAM00571c'	0.154711
448	'3,4-dihydro-3-hydroxy-4-S-glutathionyl bromobenzene'	'MAM00724c'	0.154711
449	'4,5-dihydro-4-hydroxy-5-S-glutathionyl-benzo[a]pyrene'	'MAM00944c'	0.154711
450	'7,8-dihydro-7-hydroxy-8-S-glutathionyl-benzo[a]pyrene'	'MAM01175c'	0.154711
451	'aflatoxin B1-exo-8,9-epoxide-GSH'	'MAM01299c'	0.154711
452	'hydrochloride'	'MAM02144c'	0.154711
453	'S-(1,2-dichlorovinyl)glutathione'	'MAM02850c'	0.154711
454	'S-(2,2-dichloro-1-hydroxy)ethyl glutathione'	'MAM02853c'	0.154711
455	'S-(formylmethyl)glutathione'	'MAM02861c'	0.154711
456	'prostaglandin E1'	'MAM02785s'	0.156018
457	'1-phosphatidyl-1D-myo-inositol-3,4-bisphosphate'	'MAM00551n'	0.156945
458	'dehydroepiandrosterone'	'MAM01660r'	0.157013
459	'NAD+'	'MAM02552p'	0.15761
460	'NADH'	'MAM02553p'	0.15761
461	'[protein]-L-lysine'	'MAM00204c'	0.15806
462	'[protein]-N6,N6-dimethyl-L-lysine'	'MAM00212c'	0.15806
463	'[protein]-N6-methyl-L-lysine'	'MAM00213c'	0.15806
464	'L-carnitine'	'MAM02348r'	0.158095
465	'acetate'	'MAM01252r'	0.158209
466	'2,3-cyclic-UMP'	'MAM00570s'	0.158566
467	'3-UMP'	'MAM00921s'	0.158566
468	'dem2emgacpail_prot heparan sulfate'	'MAM01665r'	0.15891
469	'dgpi_prot heparan sulfate'	'MAM01687r'	0.15891
470	'glutamate'	'MAM01974m'	0.159681
471	'4-nitrophenyl-phosphate'	'MAM01020s'	0.159781
472	'PNP'	'MAM02754s'	0.159781
473	'5beta-cholestane-3alpha,7alpha-diol'	'MAM01095c'	0.15999
474	'AMP'	'MAM01334s'	0.160294
475	'phosphatidylinositol-4,5-bisphosphate'	'MAM02736c'	0.160888
476	'14-demethyllanosterol'	'MAM00367c'	0.161005
477	'4,4-dimethyl-5alpha-cholesta-8-en-3-beta-ol'	'MAM00943c'	0.161005
478	'sulfochenodeoxycholate'	'MAM02950c'	0.161524
479	'5alpha-androstane-3,17-dione'	'MAM01064r'	0.16221
480	'5alpha-pregnane-3,20-dione'	'MAM01072c'	0.16221
481	'PE-LD pool'	'MAM02685s'	0.162726
482	'6-phospho-D-gluconate'	'MAM01169c'	0.163145
483	'mannose'	'MAM02453s'	0.163392
484	'Dodecanedioyl Coenzyme A'	'MAM03491p'	0.163433
485	'selenomethionine'	'MAM02891s'	0.16345
486	'NAD+'	'MAM02552m'	0.163488
487	'cholate'	'MAM01445c'	0.164625
488	'NADH'	'MAM02553m'	0.164951
489	'apo-[ACP]'	'MAM01349c'	0.166378
490	'Xyl-L-Ser-[protein]'	'MAM03156g'	0.166433
491	'citrate'	'MAM01587m'	0.166674
492	'2,3-diketo-5-methylthiopentyl-1-phosphate'	'MAM00572c'	0.167501
493	'(24R,25R)3alpha,7alpha,12alpha,24-tetrahydroxy-5beta-cholestanoyl-CoA'	'MAM00036m'	0.167562
494	'citrulline'	'MAM01588m'	0.167694
495	'histidine'	'MAM02125m'	0.167694
496	'1-phosphatidyl-1D-myo-inositol-3-phosphate'	'MAM00552n'	0.168414
497	'5-hydroxykynurenine'	'MAM01106c'	0.170914
498	'anthranilate'	'MAM01342c'	0.170914
499	'succinyl-CoA'	'MAM02944p'	0.171464
500	'2,5-dihydroxybenzoate'	'MAM00576c'	0.172988
501	'4-pyridoxate'	'MAM01033c'	0.172988
502	'gentisate aldehyde'	'MAM01952c'	0.172988
503	'acyl-CoA pool'	'MAM10007p'	0.173932
504	'serine'	'MAM02896c'	0.173939
505	'4-cholesten-7alpha,12alpha,24(S)-triol-3-one'	'MAM00976c'	0.174311
506	'choline'	'MAM01513g'	0.174931
507	'choline'	'MAM01513r'	0.174931
508	'phosphatidate-LD-PC pool'	'MAM02728g'	0.174931
509	'phosphatidate-LD-PC pool'	'MAM02728r'	0.174931
510	'prostaglandin F2alpha'	'MAM02789c'	0.176078
511	'5(S),6(S)-epoxy-15(R)-HEPE'	'MAM01038c'	0.180701
512	'5(S),6(S)-epoxy-15(R)-HEPE'	'MAM01038p'	0.180701
513	'5(S),6(S)-epoxy-15(R)-HEPE'	'MAM01038r'	0.180701
514	'L-aspartyl-tRNA(asp)'	'MAM02342c'	0.18093
515	'tRNA(asp)'	'MAM03066c'	0.18093
516	'adenosine'	'MAM01280m'	0.181509
517	'ornithine'	'MAM02658c'	0.181872
518	'n2m2nmasn'	'MAM02510g'	0.182203
519	'(alpha-D-mannosyl)5-beta-D-mannosyl-diacetylchitobiosyl-L-asparagine (protein) (B1)'	'MAM00143g'	0.182302
520	'(alpha-D-mannosyl)5-beta-D-mannosyl-diacetylchitobiosyl-L-asparagine (protein) (B2)'	'MAM00144g'	0.182302
521	'(alpha-D-mannosyl)5-beta-D-mannosyl-diacetylchitobiosyl-L-asparagine (protein) (C)'	'MAM00145g'	0.182302
522	'(alpha-D-mannosyl)6-beta-D-mannosyl-diacetylchitobiosyl-L-asparagine (protein) (A)'	'MAM00146g'	0.182302
523	'(alpha-D-mannosyl)6-beta-D-mannosyl-diacetylchitobiosyl-L-asparagine (protein) (B1)'	'MAM00147g'	0.182302
524	'(alpha-D-mannosyl)6-beta-D-mannosyl-diacetylchitobiosyl-L-asparagine (protein) (B2)'	'MAM00148g'	0.182302
525	'(alpha-D-mannosyl)6-beta-D-mannosyl-diacetylchitobiosyl-L-asparagine (protein) (C)'	'MAM00149g'	0.182302
526	'(alpha-D-mannosyl)7-beta-D-mannosyl-diacetylchitobiosyl-L-asparagine, isoform A (protein)'	'MAM00150g'	0.182302
527	'(alpha-D-mannosyl)7-beta-D-mannosyl-diacetylchitobiosyl-L-asparagine, isoform B (protein)'	'MAM00151g'	0.182302
528	'(alpha-D-mannosyl)7-beta-D-mannosyl-diacetylchitobiosyl-L-asparagine, isoform B (protein)'	'MAM00151r'	0.182302
529	'(alpha-D-mannosyl)7-beta-D-mannosyl-diacetylchitobiosyl-L-asparagine, isoform C (protein)'	'MAM00152g'	0.182302
530	'(alpha-D-mannosyl)8-beta-D-mannosyl-diacetylchitobiosyl-L-asparagine (protein)'	'MAM00153g'	0.182302
531	'(alpha-D-mannosyl)8-beta-D-mannosyl-diacetylchitobiosyl-L-asparagine (protein)'	'MAM00153r'	0.182302
532	'glucosyl-(alpha-D-mannosyl)6-beta-D-mannosyl-diacetylchitobiosyl-L-asparagine (protein)'	'MAM01969r'	0.182302
533	'glucosyl-(alpha-D-mannosyl)7-beta-D-mannosyl-diacetylchitobiosyl-L-asparagine, isoform B (protein)'	'MAM01970r'	0.182302
534	'glucosyl-(alpha-D-mannosyl)7-beta-D-mannosyl-diacetylchitobiosyl-L-asparagine, isoform C (protein)'	'MAM01971r'	0.182302
535	'mannose'	'MAM02453r'	0.182302
536	'bilirubin'	'MAM01396s'	0.182392
537	'fatty acid pool'	'MAM10005l'	0.182599
538	'4-hydroxy-2-oxoglutarate'	'MAM00989m'	0.182745
539	'3-phosphonooxypyruvate'	'MAM00914c'	0.183497
540	'N1-acetylspermidine'	'MAM02503s'	0.183839
541	'ethanolamine'	'MAM01797c'	0.18416
542	'n2m2masn'	'MAM02507g'	0.184977
543	'alanine'	'MAM01307l'	0.185683
544	'arginine'	'MAM01365l'	0.185683
545	'asparagine'	'MAM01369l'	0.185683
546	'aspartate'	'MAM01370l'	0.185683
547	'cysteine'	'MAM01628l'	0.185683
548	'glutamine'	'MAM01975l'	0.185683
549	'glycine'	'MAM01986l'	0.185683
550	'isoleucine'	'MAM02184l'	0.185683
551	'leucine'	'MAM02360l'	0.185683
552	'lysine'	'MAM02426l'	0.185683
553	'methionine'	'MAM02471l'	0.185683
554	'phenylalanine'	'MAM02724l'	0.185683
555	'proline'	'MAM02770l'	0.185683
556	'serine'	'MAM02896l'	0.185683
557	'threonine'	'MAM02993l'	0.185683
558	'tryptophan'	'MAM03089l'	0.185683
559	'tyrosine'	'MAM03101l'	0.185683
560	'valine'	'MAM03135l'	0.185683
561	'androsterone'	'MAM01338r'	0.185763
562	'deoxyuridine'	'MAM01673m'	0.186169
563	'3-phosphoserine'	'MAM00916c'	0.186173
564	'(1R,2S)-naphthalene 1,2-oxide'	'MAM00032c'	0.186964
565	'(1S,2R)-naphthalene 1,2-oxide'	'MAM00034c'	0.186964
566	'1-nitronaphthalene-5,6-oxide'	'MAM00546c'	0.186964
567	'aflatoxin B1-exo-8,9-epoxide'	'MAM01298c'	0.186964
568	'benzo[a]pyrene-7,8-diol'	'MAM01377c'	0.186964
569	'bromobenzene-3,4-oxide'	'MAM01407c'	0.186964
570	'10-formyl-THF'	'MAM00266c'	0.187007
571	'dIMP'	'MAM01709c'	0.18753
572	'D-tagatose-6-phosphate'	'MAM01746c'	0.188361
573	'acetyl-CoA'	'MAM01261c'	0.188517
574	'chylomicron remnant'	'MAM01569l'	0.189315
575	'VLDL remnant'	'MAM03146l'	0.189315
576	'11beta-hydroxyandrost-4-ene-3,17-dione'	'MAM00284c'	0.189388
577	'11beta-hydroxyandrost-4-ene-3,17-dione'	'MAM00284m'	0.189388
578	'11beta-hydroxyandrost-4-ene-3,17-dione'	'MAM00284r'	0.189388
579	'17alpha-hydroxypregnenolone'	'MAM00408r'	0.189388
580	'17alpha-hydroxyprogesterone'	'MAM00409r'	0.189388
581	'cortisol'	'MAM01615c'	0.189388
582	'cortisol'	'MAM01615m'	0.189388
583	'cortisol'	'MAM01615r'	0.189388
584	'Fe2+'	'MAM01821s'	0.189655
585	'proline'	'MAM02770m'	0.190008
586	'biotin'	'MAM01401s'	0.190048
587	'1-phosphatidyl-1D-myo-inositol-5-phosphate'	'MAM00554m'	0.190184
588	'phosphatidylinositol-4,5-bisphosphate'	'MAM02736m'	0.190184
589	'5alpha-dihydrotestosterone-sulfate'	'MAM01071c'	0.190706
590	'androsterone sulfate'	'MAM01337c'	0.190706
591	'dehydroepiandrosterone sulfate'	'MAM01659r'	0.190706
592	'estrone 3-sulfate'	'MAM01789r'	0.190706
593	'sulfate'	'MAM02946r'	0.190706
594	'cysteamine'	'MAM01627c'	0.190871
595	'5-hydroxytryptophol'	'MAM01110c'	0.191336
596	'NADH'	'MAM02553c'	0.192733
597	'1D-myo-inositol-1,3,4,6-tetrakisphosphate'	'MAM00523c'	0.194064
598	'prostaglandin A1'	'MAM02776c'	0.194316
599	'prostaglandin A2'	'MAM02777c'	0.194316
600	'4,8-Dimethylnonanoyl Coenzyme A'	'MAM03554p'	0.19552
601	'L-methionyl-tRNA(met)'	'MAM02408c'	0.19571
602	'tRNA(met)'	'MAM03075c'	0.19571
603	'1,2-dibromoethane'	'MAM00242c'	0.195738
604	'hydrobromic acid'	'MAM02143c'	0.195738
605	'succinate'	'MAM02943c'	0.195784
606	'Gal-Xyl-L-Ser-[protein]'	'MAM01921g'	0.195796
607	'dolichol'	'MAM01730c'	0.196683
608	'10-HETE'	'MAM00270s'	0.198266
609	'20-hydroxy-arachidonate'	'MAM00591c'	0.198266
610	'20-hydroxy-arachidonate'	'MAM00591s'	0.198266
611	'coproporphyrin I'	'MAM01603c'	0.198266
612	'coproporphyrin I'	'MAM01603s'	0.198266
613	'leukotriene A4'	'MAM02362s'	0.198266
614	'leukotriene B4'	'MAM02364s'	0.198266
615	'leukotriene E4'	'MAM02369s'	0.198266
616	'leukotriene F4'	'MAM02370c'	0.198266
617	'leukotriene F4'	'MAM02370s'	0.198266
618	'prostaglandin A1'	'MAM02776s'	0.198266
619	'prostaglandin A2'	'MAM02777s'	0.198266
620	'prostaglandin B1'	'MAM02778c'	0.198266
621	'prostaglandin B1'	'MAM02778s'	0.198266
622	'prostaglandin B2'	'MAM02779c'	0.198266
623	'prostaglandin B2'	'MAM02779s'	0.198266
624	'prostaglandin C1'	'MAM02780c'	0.198266
625	'prostaglandin C1'	'MAM02780s'	0.198266
626	'prostaglandin C2'	'MAM02781c'	0.198266
627	'prostaglandin C2'	'MAM02781s'	0.198266
628	'prostaglandin D1'	'MAM02782c'	0.198266
629	'prostaglandin D1'	'MAM02782s'	0.198266
630	'prostaglandin D2'	'MAM02783s'	0.198266
631	'prostaglandin D3'	'MAM02784c'	0.198266
632	'prostaglandin D3'	'MAM02784s'	0.198266
633	'prostaglandin E3'	'MAM02787s'	0.198266
634	'prostaglandin F1alpha'	'MAM02788c'	0.198266
635	'prostaglandin F1alpha'	'MAM02788s'	0.198266
636	'prostaglandin F2beta'	'MAM02790c'	0.198266
637	'prostaglandin F2beta'	'MAM02790s'	0.198266
638	'prostaglandin G2'	'MAM02792c'	0.198266
639	'prostaglandin G2'	'MAM02792s'	0.198266
640	'prostaglandin H2'	'MAM02794s'	0.198266
641	'prostaglandin I2'	'MAM02795c'	0.198266
642	'prostaglandin I2'	'MAM02795s'	0.198266
643	'thromboxane B2'	'MAM02995c'	0.198266
644	'thromboxane B2'	'MAM02995s'	0.198266
645	'2-hydroxy-atorvastatin-acid / ortho-hydroxy-atorvastatin acid'	'MAM03177c'	0.198266
646	'2-hydroxy-atorvastatin-acid / ortho-hydroxy-atorvastatin acid'	'MAM03177s'	0.198266
647	'2-hydroxy-atorvastatin-lactone / ortho-hydroxy-atorvastatin lactone'	'MAM03179c'	0.198266
648	'2-hydroxy-atorvastatin-lactone / ortho-hydroxy-atorvastatin lactone'	'MAM03179s'	0.198266
649	'3''-alpha,5''beta-dihydroxy-pravastatin / 3''-alpha5''beta6''beta-trihydroxy pravastatin'	'MAM03198c'	0.198266
650	'3''-alpha,5''beta-dihydroxy-pravastatin / 3''-alpha5''beta6''beta-trihydroxy pravastatin'	'MAM03198s'	0.198266
651	'3''-S-hydroxy-pravastatin'	'MAM03235c'	0.198266
652	'3''-S-hydroxy-pravastatin'	'MAM03235s'	0.198266
653	'3-alpha-iso-pravastatin'	'MAM03241c'	0.198266
654	'3-alpha-iso-pravastatin'	'MAM03241s'	0.198266
655	'4-hydroxy-atorvastatin-acid / para-hydroxy-atorvastatin acid'	'MAM03271c'	0.198266
656	'4-hydroxy-atorvastatin-acid / para-hydroxy-atorvastatin acid'	'MAM03271s'	0.198266
657	'4-hydroxy-atorvastatin-lactone / para-hydroxy-atorvastatin lactone'	'MAM03272c'	0.198266
658	'4-hydroxy-atorvastatin-lactone / para-hydroxy-atorvastatin lactone'	'MAM03272s'	0.198266
659	'6-epipravastatin'	'MAM03294c'	0.198266
660	'6-epipravastatin'	'MAM03294s'	0.198266
661	'atorvastatin-lactone'	'MAM03479c'	0.198266
662	'atorvastatin-lactone'	'MAM03479s'	0.198266
663	'Cholic acid 3-sulfate'	'MAM03504c'	0.198266
664	'Cholic acid 3-sulfate'	'MAM03504s'	0.198266
665	'cerivastatin'	'MAM03514c'	0.198266
666	'cerivastatin'	'MAM03514s'	0.198266
667	'Deoxycholic acid 3-sulfate'	'MAM03538c'	0.198266
668	'Deoxycholic acid 3-sulfate'	'MAM03538s'	0.198266
669	'Glycocholic acid 3-sulfate'	'MAM03587c'	0.198266
670	'Glycocholic acid 3-sulfate'	'MAM03587s'	0.198266
671	'Glycochenodeoxycholic acid 3-sulfate'	'MAM03588c'	0.198266
672	'Glycochenodeoxycholic acid 3-sulfate'	'MAM03588s'	0.198266
673	'Glycodeoxycholic acid 3-sulfate'	'MAM03589c'	0.198266
674	'Glycodeoxycholic acid 3-sulfate'	'MAM03589s'	0.198266
675	'Glycoursodeoxycholic acid 3-sulfate'	'MAM03637c'	0.198266
676	'Glycoursodeoxycholic acid 3-sulfate'	'MAM03637s'	0.198266
677	'Lithocholic acid 3-sulfate'	'MAM03709c'	0.198266
678	'Lithocholic acid 3-sulfate'	'MAM03709s'	0.198266
679	'simvastatin lactone form'	'MAM03934c'	0.198266
680	'simvastatin lactone form'	'MAM03934s'	0.198266
681	'Taurocholic acid 3-sulfate'	'MAM03962c'	0.198266
682	'Taurocholic acid 3-sulfate'	'MAM03962s'	0.198266
683	'Taurochenodeoxycholic acid 3-sulfate'	'MAM03963c'	0.198266
684	'Taurochenodeoxycholic acid 3-sulfate'	'MAM03963s'	0.198266
685	'Taurodeoxycholic acid 3-sulfate'	'MAM03965c'	0.198266
686	'Taurodeoxycholic acid 3-sulfate'	'MAM03965s'	0.198266
687	'Tauroursodeoxycholic acid 3-sulfate'	'MAM04042c'	0.198266
688	'Tauroursodeoxycholic acid 3-sulfate'	'MAM04042s'	0.198266
689	'Ursodeoxycholic acid 3-sulfate'	'MAM04058c'	0.198266
690	'Ursodeoxycholic acid 3-sulfate'	'MAM04058s'	0.198266
691	'3-oxodocosanoyl-CoA'	'MAM00866s'	0.198892
692	'CoA'	'MAM01597s'	0.198892
693	'eicosanoyl-CoA'	'MAM01773s'	0.198892
694	'malonyl-CoA'	'MAM02444s'	0.198892
695	'Pi'	'MAM02751n'	0.199739
696	'Zymosterol Intermediate 2'	'MAM04082r'	0.199969
697	'4,4-Dimethylcholesta-8(9),14-Dien-3Beta-Ol'	'MAM03331c'	0.200881
698	'chondroitin sulfate E (GalNAc4,6diS-GlcA), precursor 4'	'MAM01565g'	0.2012
699	'GT1b'	'MAM02030c'	0.202033
700	'(S)-3-hydroxyoleyleoyl-CoA'	'MAM00176p'	0.202259
701	'18(R)-hydroxy-20-oxo-20-CoA-LTE4'	'MAM00419p'	0.202259
702	'3(S)-hydroxy-hexacosenoyl-CoA'	'MAM00715p'	0.202259
703	'L-asparaginyl-tRNA(asn)'	'MAM02341c'	0.202758
704	'tRNA(asn)'	'MAM03065c'	0.202758
705	'sedoheptulose-1,7-bisphosphate'	'MAM02883c'	0.204217
706	'3alpha,7alpha-dihydroxy-24-oxo-5beta-cholestanoyl coa'	'MAM00754p'	0.204357
707	'L-fucose-1-phosphate'	'MAM02372c'	0.204432
708	'2-trans-4-cis-decadienoyl-CoA'	'MAM00678p'	0.204435
709	'6(R)-hydroxy-tetradeca-(2E,4E,8Z)-trienoate'	'MAM01144m'	0.204435
710	'6(S)-hydroxy-tetradeca-(2E,4E,8Z)-trienoate'	'MAM01147m'	0.204435
711	'8(R)-hydroxy-hexadeca-(2E,4E,6E,10Z)-tetraenoate'	'MAM01199m'	0.204435
712	'8(S)-hydroxy-hexadeca-(2E,4E,6E,10Z)-tetraenoate'	'MAM01204m'	0.204435
713	'histidine'	'MAM02125l'	0.205302
714	'Fe3+'	'MAM01822s'	0.205514
715	'15(R)-HEPE'	'MAM00373c'	0.205942
716	'15(R)-HEPE'	'MAM00373p'	0.205942
717	'15(R)-HEPE'	'MAM00373r'	0.205942
718	'lysine'	'MAM02426c'	0.206009
719	'chondroitin sulfate A (GalNAc4S-GlcA), B (IdoA2S-GalNAc4S), and E (GalNAc4,6diS-GlcA), precursor 1'	'MAM01518g'	0.206828
720	'prostaglandin D2'	'MAM02783r'	0.207225
721	'threonine'	'MAM02993s'	0.207579
722	'dolichyl-D-glucosyl-phosphate'	'MAM01731r'	0.207598
723	'GAR'	'MAM01940c'	0.209581
724	'core 2'	'MAM01607g'	0.209918
725	'PE-NME-LD pool'	'MAM02686c'	0.209995
726	'PPE-NME2-LD pool'	'MAM02758c'	0.209995
727	'formate'	'MAM01833m'	0.210236
728	'1D-myo-inositol-1,4-bisphosphate'	'MAM00526c'	0.210391
729	'psychosine'	'MAM02810l'	0.211072
730	'formate'	'MAM01833r'	0.212203
731	'arachidonate'	'MAM01362s'	0.212286
732	'1D-myo-inositol-1,3,4,5,6-pentakisphosphate'	'MAM00521n'	0.21254
733	'1D-myo-inositol-bisdiphosphate-tetrakisphosphate'	'MAM00531c'	0.21254
734	'1D-myo-inositol-bisdiphosphate-tetrakisphosphate'	'MAM00531n'	0.21254
735	'5-pp-inspP5'	'MAM01133n'	0.21254
736	'myo-inositol-hexakisphosphate'	'MAM02492n'	0.21254
737	'L-2-amino-3-oxobutanoic acid'	'MAM02321m'	0.212591
738	'iodide'	'MAM02174c'	0.212761
739	'sphingosine-1-phosphate'	'MAM02930r'	0.21314
740	'L-lysyl-tRNA(lys)'	'MAM02405c'	0.214422
741	'tRNA(lys)'	'MAM03074c'	0.214422
742	'NADP+'	'MAM02554c'	0.215566
743	'glucosylceramide pool'	'MAM01972s'	0.21672
744	'3,7-Decadienoyl Coenzyme A'	'MAM03205m'	0.21734
745	'3,7,10,13,16-Docosapentenoyl Coenzyme A'	'MAM03210m'	0.21734
746	'3,7,10,13-Hexadecatetraenoyl Coenzyme A'	'MAM03220m'	0.21734
747	'3,7,10-Hexadecatrienoyl Coenzyme A'	'MAM03221m'	0.21734
748	'3,7,10,13,16,19-Docosahexenoyl Coenzyme A'	'MAM03559m'	0.21734
749	'3alpha,7alpha-dihydroxy-5beta-cholest-24-enoyl-CoA'	'MAM00755p'	0.217347
750	'PS-LD pool'	'MAM02808s'	0.217947
751	'Electron Transfer Flavoprotein Oxidized'	'MAM03573m'	0.218082
752	'Electron Transfer Flavoprotein Reduced'	'MAM03574m'	0.218082
753	'4-hydroxyphenylpyruvate'	'MAM01005c'	0.220576
754	'5-alpha-dihydrotestosterone'	'MAM01069c'	0.223714
755	'3-methylglutaconyl-CoA'	'MAM00827m'	0.225354
756	'3,8-LD1'	'MAM00744c'	0.225646
757	'disialylgalactosylgloboside'	'MAM01711g'	0.225646
758	'GD2'	'MAM01946c'	0.225646
759	'V3(NeuAc)2-Gb5Cer'	'MAM03131c'	0.225646
760	'acngalacglcgalgluside heparan sulfate'	'MAM01264g'	0.227778
761	'sialyl-T antigen'	'MAM02906g'	0.227778
762	'GT1c'	'MAM02031g'	0.228202
763	'(15Z)-tetracosenoyl-CoA'	'MAM00025p'	0.228255
764	'adenosine'	'MAM01280c'	0.229558
765	'prostaglandin E3'	'MAM02787c'	0.231043
766	'D-gluconic acid'	'MAM01683c'	0.231044
767	'apoA1'	'MAM01350l'	0.232323
768	'apoE'	'MAM01359l'	0.232323
769	'haptoglobin'	'MAM02044l'	0.232323
770	'thymidine'	'MAM02996m'	0.232768
771	'EPA'	'MAM01784n'	0.232772
772	'4(R),8-dimethyl-nonanoyl-CoA'	'MAM00933m'	0.233381
773	'5-oxo-12-HETE'	'MAM01123m'	0.234878
774	'5-oxo-ETE'	'MAM01126m'	0.234878
775	'5beta-cholestan-7alpha,12alpha,24(S)-triol-3-one'	'MAM01081c'	0.236082
776	'5beta-cholestan-7alpha,24(S)-diol-3-one'	'MAM01083c'	0.236082
777	'prostaglandin F2alpha'	'MAM02789s'	0.236338
778	'dADP'	'MAM01637c'	0.237775
779	'prostaglandin H2'	'MAM02794r'	0.2379
780	'lysine'	'MAM02426s'	0.239201
781	'2-amino-3-oxoadipate'	'MAM00630m'	0.239808
782	'5-aminolevulinate'	'MAM01074m'	0.239808
783	'trans-2-cis,cis,cis-8,11,14-eicosatetraenoyl-CoA'	'MAM03029c'	0.240037
784	'proline'	'MAM02770c'	0.240234
785	'dihydrofolate'	'MAM01700m'	0.241043
786	'PC-LD pool'	'MAM02684g'	0.241217
787	'alpha-GalNAc-globoside'	'MAM01324l'	0.241358
788	'Tn-antigen'	'MAM03000l'	0.241358
789	'Protein-Linked Serine Or Threonine Residue (O-Glycosylation Site)'	'MAM03395l'	0.241358
790	'thymidine'	'MAM02996c'	0.242091
791	'dihydrothymine'	'MAM01705c'	0.242431
792	'dihydrothymine'	'MAM01705m'	0.242431
793	'thymine'	'MAM02997m'	0.242431
794	'L-glutamyl-tRNA(glu)'	'MAM02377c'	0.242517
795	'L-prolyl-tRNA(pro)'	'MAM02415c'	0.242517
796	'tRNA(glu)'	'MAM03069c'	0.242517
797	'tRNA(pro)'	'MAM03077c'	0.242517
798	'1,2-dihydroxy-5-(methylthio)pent-1-en-3-one'	'MAM00245c'	0.243093
799	'9-cis-retinol'	'MAM01232c'	0.243302
800	'glycerate'	'MAM01982c'	0.243423
801	'deoxycytidine'	'MAM01668c'	0.243862
802	'sulfatide'	'MAM02948l'	0.244308
803	'trans-4-hydroxy-L-proline'	'MAM03037m'	0.244663
804	'D-alanine'	'MAM01638c'	0.244746
805	'D-alanine'	'MAM01638p'	0.244746
806	'D-alanine'	'MAM01638s'	0.244746
807	'D-proline'	'MAM01742c'	0.244746
808	'D-proline'	'MAM01742s'	0.244746
809	'12-keto-LTB4'	'MAM00326r'	0.244777
810	'12-oxo-c-LTB3'	'MAM00333c'	0.244777
811	'12-oxo-c-LTB3'	'MAM00333m'	0.244777
812	'12-oxo-c-LTB3'	'MAM00333p'	0.244777
813	'GMP'	'MAM02016s'	0.245185
814	'2,7-Decadienoyl Coenzyme A'	'MAM02830p'	0.245425
815	'4-androstene-3,17-dione'	'MAM00971c'	0.24576
816	'O-phospho-L-homoserine'	'MAM02655c'	0.245835
817	'iodide'	'MAM02174s'	0.245955
818	'1D-myo-inositol-4-phosphate'	'MAM00530c'	0.246631
819	'Pi'	'MAM02751l'	0.246742
820	'sn-glycerol-3-PE'	'MAM02913c'	0.247044
821	'glutamate'	'MAM01974l'	0.247519
822	'phosphopantetheine'	'MAM02741c'	0.24765
823	'4-androstene-3,17-dione'	'MAM00971r'	0.248004
824	'histidine'	'MAM02125c'	0.248687
825	'3-oxo-all-cis-6,9,12,15,18-tetracosapentaenoyl-CoA'	'MAM00853p'	0.249866
826	'4alpha-formyl-4beta-methyl-5alpha-cholesta-8,24-dien-3beta-ol'	'MAM00957c'	0.251274
827	'4alpha-formyl-4beta-methyl-5alpha-cholesta-8-en-3beta-ol'	'MAM00958c'	0.251274
828	'4alpha-formyl-5alpha-cholesta-8,24-dien-3beta-ol'	'MAM00959c'	0.251274
829	'4alpha-formyl-5alpha-cholesta-8-en-3beta-ol'	'MAM00960c'	0.251274
830	'4alpha-hydroxymethyl-4beta-methyl-5alpha-cholesta-8,24-dien-3beta-ol'	'MAM00961c'	0.251274
831	'4alpha-hydroxymethyl-4beta-methyl-5alpha-cholesta-8-en-3beta-ol'	'MAM00962c'	0.251274
832	'4alpha-hydroxymethyl-5alpha-cholesta-8,24-dien-3beta-ol'	'MAM00963c'	0.251274
833	'4alpha-hydroxymethyl-5alpha-cholesta-8-en-3beta-ol'	'MAM00964c'	0.251274
834	'(alpha-D-Glucosyl)-(alpha-D-mannosyl)8-beta-D-mannosyl-diacetylchitobiosyl-L-asparagine (protein)'	'MAM00138r'	0.251817
835	'1-(1-alkenyl)-sn-glycero-3-phosphoethanolamine'	'MAM00223c'	0.251878
836	'6-phospho-D-gluconate'	'MAM01169r'	0.252061
837	'[ACP]'	'MAM00184c'	0.25261
838	'5-hydroxy-N-formylkynurenine'	'MAM01108c'	0.253474
839	'formylanthranilate'	'MAM01835c'	0.253474
840	'heparan sulfate, degradation product 17'	'MAM02063l'	0.253871
841	'1D-myo-inositol-1,4-bisphosphate'	'MAM00526n'	0.255307
842	'inositol-1-phosphate'	'MAM02173n'	0.255307
843	'1D-myo-inositol-1,3,4-trisphosphate'	'MAM00524c'	0.256399
844	'isocitrate'	'MAM02183m'	0.256638
845	'PGH3'	'MAM02716c'	0.257103
846	'PGH3'	'MAM02716n'	0.257103
847	'nicotinate'	'MAM02586s'	0.258085
848	'5-hydroxytryptophol'	'MAM01110s'	0.258087
849	'reverse triiodthyronine'	'MAM02839c'	0.258323
850	'L-seryl-tRNA(ser)'	'MAM02416c'	0.258511
851	'tRNA(ser)'	'MAM03078c'	0.258511
852	'adenosine'	'MAM01280s'	0.259141
853	'selenomethionine'	'MAM02891c'	0.259905
854	'NADPH'	'MAM02555c'	0.26057
855	'L-valyl-tRNA(val)'	'MAM02423c'	0.260871
856	'tRNA(val)'	'MAM03082c'	0.260871
857	'propinol adenylate'	'MAM02775c'	0.26148
858	'propinol adenylate'	'MAM02775m'	0.26148
859	'phosphatidylinositol-3,4,5-trisphosphate'	'MAM02734r'	0.263326
860	'phosphatidylinositol-3,5-bisphosphate'	'MAM02735r'	0.263326
861	'1-pyrroline-5-carboxylate'	'MAM00559m'	0.263594
862	'riboflavin'	'MAM02842c'	0.264059
863	'7-hexadecenoyl-CoA'	'MAM01191p'	0.264145
864	'THF'	'MAM02980c'	0.264424
865	'20-COOH-18-oxo-LTE4-CoA'	'MAM00584p'	0.264677
866	'3-oxo-hexacosenoyl-CoA'	'MAM00879p'	0.264677
867	'3-oxooleoyl-CoA'	'MAM00893p'	0.264677
868	'dihydrofolate'	'MAM01700c'	0.264714
869	'dimethylallyl-PP'	'MAM01706p'	0.26494
870	'2-oxo-3-methylvalerate'	'MAM00669c'	0.26518
871	'3-methyl-2-oxobutyrate'	'MAM00824c'	0.26518
872	'CMP-neuNGc'	'MAM01593c'	0.2657
873	'N-acetylneuraminate'	'MAM02543n'	0.2657
874	'neungc'	'MAM02565c'	0.2657
875	'O2'	'MAM02630n'	0.265718
876	'25(R)THCA-CoA'	'MAM00616c'	0.265737
877	'glutathione episulfonium ion'	'MAM01978c'	0.266067
878	'Gal2-Xyl-L-Ser-[protein]'	'MAM01906g'	0.26663
879	'maltose'	'MAM02450s'	0.267306
880	'9-cis-retinal'	'MAM01230c'	0.268988
881	'4-aminobutyrate'	'MAM00970c'	0.269068
882	'17alpha-hydroxypregnenolone'	'MAM00408c'	0.269594
883	'17alpha-hydroxyprogesterone'	'MAM00409c'	0.269594
884	'GDP'	'MAM01948g'	0.270892
885	'dimethylallyl-PP'	'MAM01706c'	0.271003
886	'oxalosuccinate'	'MAM02662c'	0.271194
887	'oxalosuccinate'	'MAM02662m'	0.271194
888	'oxalosuccinate'	'MAM02662p'	0.271194
889	'succinate'	'MAM02943p'	0.271832
890	'myo-inositol-hexakisphosphate'	'MAM02492c'	0.273898
891	'cytidine'	'MAM01630s'	0.274311
892	'guanosine'	'MAM02038s'	0.274311
893	'kinetensin 1-8'	'MAM02316s'	0.274934
894	'kinetensin'	'MAM02318s'	0.274934
895	'neuromedin N(1-4)'	'MAM02569s'	0.274934
896	'neuromedin N'	'MAM02570s'	0.274934
897	'decanoic acid'	'MAM01648c'	0.275175
898	'Protein-Linked Serine Or Threonine Residue (O-Glycosylation Site)'	'MAM03395g'	0.275559
899	'phenylalanine'	'MAM02724s'	0.275588
900	'leukotriene B4'	'MAM02364c'	0.27572
901	'heptylic acid'	'MAM02108c'	0.275782
902	'hexanoic acid'	'MAM02120c'	0.275782
903	'nonanoic acid'	'MAM02614c'	0.275782
904	'octanoic acid'	'MAM02642c'	0.275782
905	'undecylic acid'	'MAM03117c'	0.275782
906	'valeric acid'	'MAM03134c'	0.275782
907	'fructose-2,6-bisphosphate'	'MAM01843c'	0.275796
908	'(13E)-11alpha-hydroxy-9,15-dioxoprost-13-enoate'	'MAM00013c'	0.276011
909	'10,11-dihydro-12-epi-LTB4'	'MAM00252c'	0.276011
910	'10,11-dihydro-12R-hydroxy-LTC4'	'MAM00254c'	0.276011
911	'10,11-dihydro-12R-hydroxy-LTC4'	'MAM00254m'	0.276011
912	'10,11-dihydro-12R-hydroxy-LTC4'	'MAM00254p'	0.276011
913	'12-oxo-10,11-dihydro-20-COOH-LTB4'	'MAM00328c'	0.276011
914	'12-oxo-10,11-dihydro-20-COOH-LTB4'	'MAM00328r'	0.276011
915	'12-oxo-20-carboxy-LTB4'	'MAM00329c'	0.276011
916	'12-oxo-20-carboxy-LTB4'	'MAM00329r'	0.276011
917	'20-COOH-10,11-dihydro-LTB4'	'MAM00583c'	0.276011
918	'20-COOH-10,11-dihydro-LTB4'	'MAM00583m'	0.276011
919	'20-COOH-10,11-dihydro-LTB4'	'MAM00583p'	0.276011
920	'5(S)-HEPE'	'MAM01039c'	0.276011
921	'5(S)-HEPE'	'MAM01039p'	0.276011
922	'5,12-DiHETE'	'MAM01048c'	0.276011
923	'5-oxo-12-HETE'	'MAM01123c'	0.276011
924	'5-oxo-EPE'	'MAM01125c'	0.276011
925	'5-oxo-EPE'	'MAM01125p'	0.276011
926	'5-oxo-ETE'	'MAM01126c'	0.276011
927	'6-trans-12-epi-LTB4'	'MAM01171c'	0.276011
928	'6-trans-12-epi-LTB4'	'MAM01171m'	0.276011
929	'6-trans-12-epi-LTB4'	'MAM01171p'	0.276011
930	'6-trans-LTB4'	'MAM01172c'	0.276011
931	'6-trans-LTB4'	'MAM01172m'	0.276011
932	'6-trans-LTB4'	'MAM01172p'	0.276011
933	'leukotriene B4'	'MAM02364m'	0.276011
934	'leukotriene B4'	'MAM02364p'	0.276011
935	'leukotriene B4'	'MAM02364r'	0.276011
936	'uracil'	'MAM03118c'	0.276294
937	'4alpha-methyl-cholesta-8-enol'	'MAM00967c'	0.277148
938	'4alpha-methylzymosterol'	'MAM00968c'	0.277148
939	'sulfochenodeoxycholate'	'MAM02950s'	0.277163
940	'AKG'	'MAM01306c'	0.27755
941	'ADP'	'MAM01285l'	0.277718
942	'ATP'	'MAM01371l'	0.277718
943	'ubiquinol'	'MAM03102m'	0.277994
944	'ubiquinone'	'MAM03103m'	0.277994
945	'heparan sulfate, precursor 10'	'MAM02082g'	0.27813
946	'O2'	'MAM02630r'	0.279008
947	'10-HETE'	'MAM00270c'	0.279924
948	'4-hydroxyretinoic acid'	'MAM01006c'	0.280255
949	'H+'	'MAM02039s'	0.28161
950	'(2R,6S,10S)-pristanate'	'MAM00077p'	0.282036
951	'G10598'	'MAM01899r'	0.282432
952	'2,4,7,10,13,16,19-Docosaheptenoyl Coenzyme A'	'MAM03556m'	0.282907
953	'2,4,7,10,13,16-Docosahexenoyl Coenzyme A'	'MAM03557m'	0.282907
954	'2,4,7,10-Hexadecatetraenoyl Coenzyme A'	'MAM03653m'	0.282907
955	'2,4,7,10,13-Hexadecapentaenoyl Coenzyme A'	'MAM03656m'	0.282907
956	'AIR'	'MAM01305c'	0.282914
957	'ascorbate'	'MAM01368s'	0.282959
958	'CoA'	'MAM01597m'	0.284109
959	'1-alkyl-2-acetyl-sn-glycerol'	'MAM00513c'	0.284707
960	'bile-PC pool'	'MAM01395c'	0.284707
961	'H2O'	'MAM02040m'	0.285009
962	'dGMP'	'MAM01686c'	0.285822
963	'D-glucitol'	'MAM01682s'	0.28584
964	'H2O'	'MAM02040g'	0.286503
965	'hepoxilin A3'	'MAM02096c'	0.287163
966	'hepoxilin A3'	'MAM02096p'	0.287163
967	'D-glucitol'	'MAM01682c'	0.288088
968	'10-formyl-THF-glu(5)'	'MAM00267c'	0.288701
969	'10-formyl-THF-glu(5)'	'MAM00267m'	0.288701
970	'10-formyl-THF-glu(6)'	'MAM00268c'	0.288701
971	'10-formyl-THF-glu(6)'	'MAM00268m'	0.288701
972	'10-formyl-THF-glu(7)'	'MAM00269c'	0.288701
973	'10-formyl-THF-glu(7)'	'MAM00269m'	0.288701
974	'heptaglutamyl-folate(DHF)'	'MAM02104c'	0.288701
975	'heptaglutamyl-folate(DHF)'	'MAM02104m'	0.288701
976	'heptaglutamyl-folate(THF)'	'MAM02105c'	0.288701
977	'heptaglutamyl-folate(THF)'	'MAM02105m'	0.288701
978	'hexaglutamyl-folate(DHF)'	'MAM02118c'	0.288701
979	'hexaglutamyl-folate(DHF)'	'MAM02118m'	0.288701
980	'hexaglutamyl-folate(THF)'	'MAM02119c'	0.288701
981	'hexaglutamyl-folate(THF)'	'MAM02119m'	0.288701
982	'pentaglutamyl-folate(DHF)'	'MAM02691c'	0.288701
983	'pentaglutamyl-folate(DHF)'	'MAM02691m'	0.288701
984	'pentaglutamyl-folate(THF)'	'MAM02692c'	0.288701
985	'pentaglutamyl-folate(THF)'	'MAM02692m'	0.288701
986	'[protein]-L-lysine'	'MAM00204n'	0.289346
987	'[protein]-N6,N6,N6-trimethyl-L-lysine'	'MAM00211n'	0.289346
988	'[protein]-N6,N6-dimethyl-L-lysine'	'MAM00212n'	0.289346
989	'histone-N6-methyl-L-lysine'	'MAM02129n'	0.289346
990	'SAH'	'MAM02871n'	0.289346
991	'SAM'	'MAM02877n'	0.289346
992	'L-erythro-4-hydroxyglutamate'	'MAM02358m'	0.289347
993	'pristanic acid'	'MAM02766c'	0.289389
994	'NAD+'	'MAM02552c'	0.289973
995	'taurine'	'MAM02961c'	0.290627
996	'cis-erucic acid'	'MAM01583s'	0.290718
997	'cis-gondoic acid'	'MAM01584s'	0.290718
998	'cis-vaccenic acid'	'MAM01585s'	0.290718
999	'nervonic acid'	'MAM02564s'	0.290718
1000	'5-oxo-(6E)-12-epi-LTB4'	'MAM01118c'	0.291168
1001	'5-oxo-(6E)-12-epi-LTB4'	'MAM01118m'	0.291168
1002	'5-oxo-(6E)-12-epi-LTB4'	'MAM01118p'	0.291168
1003	'5-oxo-6-trans-LTB4'	'MAM01124c'	0.291168
1004	'5-oxo-6-trans-LTB4'	'MAM01124m'	0.291168
1005	'5-oxo-6-trans-LTB4'	'MAM01124p'	0.291168
1006	'thiamin'	'MAM02982s'	0.291753
1007	'15(R)-HpEPE'	'MAM00375p'	0.29183
1008	'15(R)-HpEPE'	'MAM00375r'	0.29183
1009	'EPA'	'MAM01784p'	0.29183
1010	'phytanoyl-CoA'	'MAM02747p'	0.292649
1011	'betaine'	'MAM01393s'	0.293036
1012	'galactosylgloboside'	'MAM01912c'	0.294018
1013	'galactosylgloboside'	'MAM01912g'	0.294018
1014	'lc4Cer'	'MAM02347g'	0.294018
1015	'1,4-Dihydroxy-midazolam'	'MAM01888r'	0.294745
1016	'1''-OH-midazolam'	'MAM01903r'	0.294745
1017	'3'',5''-dihydrodiol-simvastatin-lactone form'	'MAM03199r'	0.294745
1018	'3''-hydroxy-simvastatin-lactone form'	'MAM03239r'	0.294745
1019	'4-OH-midazolam'	'MAM03278r'	0.294745
1020	'6''-beta-carboxy-simvastatin-lactone form'	'MAM03292r'	0.294745
1021	'6''-beta-hydroxy-methyl-simvastatin-lactone form'	'MAM03298r'	0.294745
1022	'6''-beta-hydroxy simvastatin lactone'	'MAM03300r'	0.294745
1023	'6''-exomethylene-simvastatin-lactone form'	'MAM03304r'	0.294745
1024	'Midazolam'	'MAM03756r'	0.294745
1025	'simvastatin lactone form'	'MAM03934r'	0.294745
1026	'L-formylkynurenine'	'MAM02371c'	0.294985
1027	'(5S,6S)-epoxy-(15R)-hydroxy-ETE'	'MAM00098c'	0.295491
1028	'(5S,6S)-epoxy-(15R)-hydroxy-ETE'	'MAM00098p'	0.295491
1029	'(5S,6S)-epoxy-(15R)-hydroxy-ETE'	'MAM00098r'	0.295491
1030	'11,12-DHET'	'MAM00277c'	0.295491
1031	'12,13-hydroxyoctadec-9(z)-enoate'	'MAM00314c'	0.295491
1032	'12,13-hydroxyoctadec-9(z)-enoate'	'MAM00314r'	0.295491
1033	'14,15-DHET'	'MAM00364c'	0.295491
1034	'15-epi-lipoxin A4'	'MAM00386c'	0.295491
1035	'15-epi-lipoxin A4'	'MAM00386p'	0.295491
1036	'15-epi-lipoxin A4'	'MAM00386r'	0.295491
1037	'15-epi-lipoxin A5'	'MAM00387c'	0.295491
1038	'15-epi-lipoxin A5'	'MAM00387p'	0.295491
1039	'15-epi-lipoxin A5'	'MAM00387r'	0.295491
1040	'15-epi-lipoxin B4'	'MAM00388c'	0.295491
1041	'15-epi-lipoxin B4'	'MAM00388p'	0.295491
1042	'15-epi-lipoxin B4'	'MAM00388r'	0.295491
1043	'15-epi-lipoxin B5'	'MAM00389c'	0.295491
1044	'15-epi-lipoxin B5'	'MAM00389p'	0.295491
1045	'15-epi-lipoxin B5'	'MAM00389r'	0.295491
1046	'5,6-DHET'	'MAM01051c'	0.295491
1047	'5,6-epoxytetraene'	'MAM01058c'	0.295491
1048	'5,6-epoxytetraene'	'MAM01058n'	0.295491
1049	'5,6-epoxytetraene'	'MAM01058p'	0.295491
1050	'5,6-epoxytetraene'	'MAM01058r'	0.295491
1051	'8,9-DHET'	'MAM01208c'	0.295491
1052	'9,10-hydroxyoctadec-12(Z)-enoate'	'MAM01220c'	0.295491
1053	'9,10-hydroxyoctadec-12(Z)-enoate'	'MAM01220r'	0.295491
1054	'lipoxin A4'	'MAM02395c'	0.295491
1055	'lipoxin A4'	'MAM02395n'	0.295491
1056	'lipoxin A4'	'MAM02395p'	0.295491
1057	'lipoxin A4'	'MAM02395r'	0.295491
1058	'lipoxin B4'	'MAM02396c'	0.295491
1059	'lipoxin B4'	'MAM02396n'	0.295491
1060	'lipoxin B4'	'MAM02396p'	0.295491
1061	'lipoxin B4'	'MAM02396r'	0.295491
1062	'trioxilin A3'	'MAM03055c'	0.295491
1063	'trioxilin A3'	'MAM03055p'	0.295491
1064	'trioxilin A3'	'MAM03055r'	0.295491
1065	'(6Z,9Z)-octadecadienoylcarnitine'	'MAM00105c'	0.29687
1066	'(9E)-octadecenoylcarnitine'	'MAM00126c'	0.29687
1067	'octadecenoylcarnitine(11)'	'MAM02638c'	0.29687
1068	'glucono-1,5-lactone-6-phosphate'	'MAM01961c'	0.296899
1069	'glucono-1,5-lactone-6-phosphate'	'MAM01961r'	0.296899
1070	'Pi'	'MAM02751m'	0.297174
1071	'GD1b'	'MAM01943l'	0.297444
1072	'GD2'	'MAM01946l'	0.297444
1073	'GM1'	'MAM02008s'	0.297444
1074	'GM2'	'MAM02011s'	0.297444
1075	'Galactosyl Glucosyl Ceramide'	'MAM03586s'	0.297444
1076	'ceramide pool'	'MAM01430c'	0.29798
1077	'zinc'	'MAM03157c'	0.298171
1078	'zinc'	'MAM03157s'	0.298171
1079	'acetaldehyde'	'MAM01249p'	0.298475
1080	'ethanol'	'MAM01796p'	0.298475
1081	'PS-LD pool'	'MAM02808c'	0.29874
1082	'heparan sulfate, precursor 11'	'MAM02083g'	0.298913
1083	'succinyl-CoA'	'MAM02944m'	0.299118
1084	'docosanoyl-CoA'	'MAM01725p'	0.299724
1085	'fn2m2masn'	'MAM01829g'	0.300738
1086	'N-acetylneuraminate'	'MAM02543c'	0.300907
1087	'12(13)-EpOME'	'MAM00305c'	0.301024
1088	'12(13)-EpOME'	'MAM00305r'	0.301024
1089	'5,6-EET'	'MAM01054c'	0.301024
1090	'8,9-EET'	'MAM01209c'	0.301024
1091	'9(10)-EpOME'	'MAM01216c'	0.301024
1092	'9(10)-EpOME'	'MAM01216r'	0.301024
1093	'estrone'	'MAM01790r'	0.301082
1094	'globoside'	'MAM01959c'	0.301492
1095	'S-methyl-5-thio-D-ribulose-1-phosphate'	'MAM02910c'	0.301763
1096	'valine'	'MAM03135c'	0.30191
1097	'Adipoyl Coenzyme A'	'MAM03409p'	0.302296
1098	'Suberyl Coenzyme A'	'MAM03922p'	0.302296
1099	'Sebacoyl Coenzyme A'	'MAM03924p'	0.302296
1100	'CO2'	'MAM01596p'	0.30253
1101	'3-sulfopyruvate'	'MAM00920c'	0.303462
1102	'12-oxo-c-LTB3'	'MAM00333r'	0.304043
1103	'17beta-estradiol-2,3-quinone'	'MAM00410c'	0.304043
1104	'17beta-estradiol-2,3-quinone'	'MAM00410m'	0.304043
1105	'17beta-estradiol-2,3-quinone'	'MAM00410p'	0.304043
1106	'17beta-estradiol-2,3-quinone'	'MAM00410r'	0.304043
1107	'17beta-estradiol-3,4-quinone'	'MAM00412c'	0.304043
1108	'17beta-estradiol-3,4-quinone'	'MAM00412m'	0.304043
1109	'17beta-estradiol-3,4-quinone'	'MAM00412p'	0.304043
1110	'17beta-estradiol-3,4-quinone'	'MAM00412r'	0.304043
1111	'2-hydroxy-17beta-estradiol-1-S-glutathione'	'MAM00641c'	0.304043
1112	'2-hydroxy-17beta-estradiol-1-S-glutathione'	'MAM00641m'	0.304043
1113	'2-hydroxy-17beta-estradiol-1-S-glutathione'	'MAM00641p'	0.304043
1114	'2-hydroxy-17beta-estradiol-1-S-glutathione'	'MAM00641r'	0.304043
1115	'2-hydroxy-17beta-estradiol-4-S-glutathione'	'MAM00642c'	0.304043
1116	'2-hydroxy-17beta-estradiol-4-S-glutathione'	'MAM00642m'	0.304043
1117	'2-hydroxy-17beta-estradiol-4-S-glutathione'	'MAM00642p'	0.304043
1118	'2-hydroxy-17beta-estradiol-4-S-glutathione'	'MAM00642r'	0.304043
1119	'2-hydroxyestrone-1-S-glutathione'	'MAM00651c'	0.304043
1120	'2-hydroxyestrone-1-S-glutathione'	'MAM00651m'	0.304043
1121	'2-hydroxyestrone-1-S-glutathione'	'MAM00651p'	0.304043
1122	'2-hydroxyestrone-1-S-glutathione'	'MAM00651r'	0.304043
1123	'2-hydroxyestrone-4-S-glutathione'	'MAM00652c'	0.304043
1124	'2-hydroxyestrone-4-S-glutathione'	'MAM00652m'	0.304043
1125	'2-hydroxyestrone-4-S-glutathione'	'MAM00652p'	0.304043
1126	'2-hydroxyestrone-4-S-glutathione'	'MAM00652r'	0.304043
1127	'4-hydroxy-17beta-estradiol-2-S-glutathione'	'MAM00987c'	0.304043
1128	'4-hydroxy-17beta-estradiol-2-S-glutathione'	'MAM00987m'	0.304043
1129	'4-hydroxy-17beta-estradiol-2-S-glutathione'	'MAM00987p'	0.304043
1130	'4-hydroxy-17beta-estradiol-2-S-glutathione'	'MAM00987r'	0.304043
1131	'4-hydroxyestrone-2-S-glutathione'	'MAM01001c'	0.304043
1132	'4-hydroxyestrone-2-S-glutathione'	'MAM01001m'	0.304043
1133	'4-hydroxyestrone-2-S-glutathione'	'MAM01001p'	0.304043
1134	'4-hydroxyestrone-2-S-glutathione'	'MAM01001r'	0.304043
1135	'9-deoxy-delta12-PGD2'	'MAM01234c'	0.304043
1136	'delta-12-prostaglandin J2'	'MAM01662c'	0.304043
1137	'estrone-2,3-quinone'	'MAM01791c'	0.304043
1138	'estrone-2,3-quinone'	'MAM01791m'	0.304043
1139	'estrone-2,3-quinone'	'MAM01791p'	0.304043
1140	'estrone-2,3-quinone'	'MAM01791r'	0.304043
1141	'estrone-3,4-quinone'	'MAM01793c'	0.304043
1142	'estrone-3,4-quinone'	'MAM01793m'	0.304043
1143	'estrone-3,4-quinone'	'MAM01793p'	0.304043
1144	'estrone-3,4-quinone'	'MAM01793r'	0.304043
1145	'GSH'	'MAM02026p'	0.304043
1146	'GSH'	'MAM02026r'	0.304043
1147	'hepoxilin A3-c'	'MAM02097c'	0.304043
1148	'hepoxilin A3-c'	'MAM02097p'	0.304043
1149	'L-dopaquinone'	'MAM02356c'	0.304043
1150	'prostaglandin J2'	'MAM02796c'	0.304043
1151	'S-(9-deoxy-delta12-PGD2)-glutathione'	'MAM02859c'	0.304043
1152	'S-(9-deoxy-delta9,12-PGD2)-glutathione'	'MAM02860c'	0.304043
1153	'S-(PGA1)-glutathione'	'MAM02862c'	0.304043
1154	'S-(PGA2)-glutathione'	'MAM02863c'	0.304043
1155	'S-(PGJ2)-glutathione'	'MAM02864c'	0.304043
1156	'creatine'	'MAM01619c'	0.304338
1157	'L-leucyl-tRNA(leu)'	'MAM02404c'	0.304669
1158	'tRNA(leu)'	'MAM03073c'	0.304669
1159	'glycogenin G7G1'	'MAM01994c'	0.304992
1160	'heparan sulfate, degradation product 16'	'MAM02062l'	0.305085
1161	'O2'	'MAM02630p'	0.306075
1162	'reverse triiodthyronine'	'MAM02839s'	0.306509
1163	'H2O'	'MAM02040p'	0.306581
1164	'glutamine'	'MAM01975c'	0.307109
1165	'acetoacetyl-CoA'	'MAM01255p'	0.307307
1166	'L-dopa'	'MAM02354s'	0.30795
1167	'(11Z,14Z,17Z)-eicosatrienoylcarnitine'	'MAM00011m'	0.308235
1168	'(13Z,16Z)-docosadienoylcarnitine'	'MAM00022m'	0.308235
1169	'(4Z,7Z,10Z,13Z,16Z)-docosapentaenoylcarnitine'	'MAM00092m'	0.308235
1170	'(5Z,8Z,11Z)-eicosatrienoylcarnitine'	'MAM00100m'	0.308235
1171	'(5Z,8Z,11Z,14Z,17Z)-eicosapentaenoylcarnitine'	'MAM00102m'	0.308235
1172	'(6Z,9Z)-octadecadienoylcarnitine'	'MAM00105m'	0.308235
1173	'(6Z,9Z,12Z,15Z)-octadecatetraenoylcarnitine'	'MAM00107m'	0.308235
1174	'(7Z,10Z,13Z,16Z,19Z)-docosapentaenoylcarnitine'	'MAM00120m'	0.308235
1175	'(8Z,11Z)-eicosadienoylcarnitine'	'MAM00122m'	0.308235
1176	'(8Z,11Z,14Z,17Z)-eicosatetraenoylcarnitine'	'MAM00124m'	0.308235
1177	'(9E)-octadecenoylcarnitine'	'MAM00126m'	0.308235
1178	'10,13,16,19-docosatetraenoylcarnitine'	'MAM00261m'	0.308235
1179	'10,13,16-docosatrienoylcarnitine'	'MAM00263m'	0.308235
1180	'13,16,19-docosatrienoylcarnitine'	'MAM00342m'	0.308235
1181	'arachidonyl-carnitine'	'MAM01363m'	0.308235
1182	'docosahexaenoylcarnitine'	'MAM01723m'	0.308235
1183	'docosanoylcarnitine'	'MAM01724m'	0.308235
1184	'docosenoylcarnitine(11)'	'MAM01726m'	0.308235
1185	'docosenoylcarnitine'	'MAM01727m'	0.308235
1186	'dodecanoylcarnitine'	'MAM01729m'	0.308235
1187	'eicosadienoylcarnitine'	'MAM01770m'	0.308235
1188	'eicosanoylcarnitine'	'MAM01772m'	0.308235
1189	'eicosatrienoylcarnitine'	'MAM01774m'	0.308235
1190	'eicosenoylcarnitine(11)'	'MAM01775m'	0.308235
1191	'eicosenoylcarnitine(7)'	'MAM01776m'	0.308235
1192	'eicosenoylcarnitine(9)'	'MAM01777m'	0.308235
1193	'gamma-linolenoylcarnitine'	'MAM01933m'	0.308235
1194	'heneicosanoylcarnitine'	'MAM02051m'	0.308235
1195	'heptadecanoylcarnitine'	'MAM02100m'	0.308235
1196	'heptadecenoylcarnitine(7)'	'MAM02102m'	0.308235
1197	'heptadecenoylcarnitine(8)'	'MAM02103m'	0.308235
1198	'hexadecenoylcarnitine(9)'	'MAM02117m'	0.308235
1199	'linoleic-carnitine'	'MAM02388m'	0.308235
1200	'L-oleoylcarnitine'	'MAM02410m'	0.308235
1201	'L-palmitoylcarnitine'	'MAM02411m'	0.308235
1202	'malonyl-carnitin'	'MAM02443m'	0.308235
1203	'malonyl-carnitin'	'MAM02443r'	0.308235
1204	'nonadecanoylcarnitine'	'MAM02611m'	0.308235
1205	'O-acetylcarnitine'	'MAM02634m'	0.308235
1206	'ocosatetraenoylcarnitine'	'MAM02636m'	0.308235
1207	'octadecatrienoylcarnitine'	'MAM02637m'	0.308235
1208	'octadecenoylcarnitine(11)'	'MAM02638m'	0.308235
1209	'octadecenoylcarnitine(5)'	'MAM02639m'	0.308235
1210	'octadecenoylcarnitine(7)'	'MAM02640m'	0.308235
1211	'O-propanoylcarnitine'	'MAM02657m'	0.308235
1212	'O-propanoylcarnitine'	'MAM02657p'	0.308235
1213	'palmitoleoyl-carnitine'	'MAM02676m'	0.308235
1214	'pentadecanoylcarnitine'	'MAM02688m'	0.308235
1215	'stearoylcarnitine'	'MAM02940m'	0.308235
1216	'tetradecanoylcarnitine'	'MAM02973m'	0.308235
1217	'tetradecenoylcarnitine(5)'	'MAM02974m'	0.308235
1218	'tetradecenoylcarnitine(7)'	'MAM02975m'	0.308235
1219	'tetradecenoylcarnitine(9)'	'MAM02976m'	0.308235
1220	'tridecanoylcarnitine'	'MAM03049m'	0.308235
1221	'saccharopine'	'MAM02868m'	0.308647
1222	'NH4+'	'MAM02579c'	0.308799
1223	'coproporphyrinogen III'	'MAM01606c'	0.309312
1224	'dGMP'	'MAM01686m'	0.310213
1225	'GQ1b'	'MAM02023c'	0.310665
1226	'GT1a'	'MAM02028c'	0.310665
1227	'(10Z)-heptadecenoic acid'	'MAM00003s'	0.310953
1228	'(11Z,14Z)-eicosadienoic acid'	'MAM00008s'	0.310953
1229	'(11Z,14Z,17Z)-eicosatrienoic acid'	'MAM00010s'	0.310953
1230	'(13Z)-eicosenoic acid'	'MAM00017s'	0.310953
1231	'(13Z)-octadecenoic acid'	'MAM00019s'	0.310953
1232	'(13Z,16Z)-docosadienoic acid'	'MAM00021s'	0.310953
1233	'(4Z,7Z,10Z,13Z,16Z)-DPA'	'MAM00094s'	0.310953
1234	'(6Z,9Z)-octadecadienoic acid'	'MAM00104s'	0.310953
1235	'(6Z,9Z,12Z,15Z,18Z)-TPA'	'MAM00111s'	0.310953
1236	'(6Z,9Z,12Z,15Z,18Z,21Z)-THA'	'MAM00114s'	0.310953
1237	'(7Z)-octadecenoic acid'	'MAM00115s'	0.310953
1238	'(7Z)-tetradecenoic acid'	'MAM00117s'	0.310953
1239	'(9E)-tetradecenoic acid'	'MAM00128s'	0.310953
1240	'(9Z,12Z,15Z,18Z)-TTA'	'MAM00132s'	0.310953
1241	'(9Z,12Z,15Z,18Z,21Z)-TPA'	'MAM00135s'	0.310953
1242	'10,13,16,19-docosatetraenoic acid'	'MAM00260s'	0.310953
1243	'10,13,16-docosatriynoic acid'	'MAM00265s'	0.310953
1244	'12,15,18,21-tetracosatetraenoic acid'	'MAM00315s'	0.310953
1245	'13,16,19-docosatrienoic acid'	'MAM00341s'	0.310953
1246	'7-palmitoleic acid'	'MAM01197s'	0.310953
1247	'8,11-eicosadienoic acid'	'MAM01207s'	0.310953
1248	'9-eicosenoic acid'	'MAM01235s'	0.310953
1249	'9-heptadecylenic acid'	'MAM01238s'	0.310953
1250	'adrenic acid'	'MAM01291s'	0.310953
1251	'behenic acid'	'MAM01373s'	0.310953
1252	'cerotic acid'	'MAM01432s'	0.310953
1253	'cis-cetoleic acid'	'MAM01582s'	0.310953
1254	'decanoic acid'	'MAM01648s'	0.310953
1255	'DHA'	'MAM01689s'	0.310953
1256	'dihomo-gamma-linolenate'	'MAM01696s'	0.310953
1257	'DPA'	'MAM01741s'	0.310953
1258	'eicosanoate'	'MAM01771s'	0.310953
1259	'elaidate'	'MAM01778s'	0.310953
1260	'EPA'	'MAM01784s'	0.310953
1261	'gamma-linolenate'	'MAM01932s'	0.310953
1262	'henicosanoic acid'	'MAM02053s'	0.310953
1263	'lignocerate'	'MAM02385s'	0.310953
1264	'linoleate'	'MAM02387s'	0.310953
1265	'linolenate'	'MAM02389s'	0.310953
1266	'margaric acid'	'MAM02456s'	0.310953
1267	'mead acid'	'MAM02457s'	0.310953
1268	'myristic acid'	'MAM02494s'	0.310953
1269	'nonadecylic acid'	'MAM02613s'	0.310953
1270	'oleate'	'MAM02646s'	0.310953
1271	'omega-3-arachidonic acid'	'MAM02648s'	0.310953
1272	'palmitate'	'MAM02674s'	0.310953
1273	'palmitolate'	'MAM02675s'	0.310953
1274	'pentadecylic acid'	'MAM02690s'	0.310953
1275	'physeteric acid'	'MAM02745s'	0.310953
1276	'stearate'	'MAM02938s'	0.310953
1277	'stearidonic acid'	'MAM02939s'	0.310953
1278	'tricosanoic acid'	'MAM03045s'	0.310953
1279	'tridecylic acid'	'MAM03051s'	0.310953
1280	'ximenic acid'	'MAM03153s'	0.310953
1281	'testosterone'	'MAM02969c'	0.311037
1282	'testosterone'	'MAM02969r'	0.311037
1283	'dihydrobiopterin'	'MAM01698c'	0.31133
1284	'heptylic acid'	'MAM02108s'	0.311427
1285	'hexanoic acid'	'MAM02120s'	0.311427
1286	'nonanoic acid'	'MAM02614s'	0.311427
1287	'octanoic acid'	'MAM02642s'	0.311427
1288	'undecylic acid'	'MAM03117s'	0.311427
1289	'valeric acid'	'MAM03134s'	0.311427
1290	'GD1a'	'MAM01941g'	0.312426
1291	'GT1b'	'MAM02030g'	0.312426
1292	'[protein]-L-serine'	'MAM00205l'	0.312561
1293	'deoxyadenosine'	'MAM01666c'	0.313225
1294	'inosine'	'MAM02170c'	0.313225
1295	'Pi'	'MAM02751s'	0.313334
1296	'nLc7Cer'	'MAM02595c'	0.31344
1297	'dihydroceramide pool'	'MAM01699c'	0.313773
1298	'putrescine'	'MAM02812c'	0.314658
1299	'glucose'	'MAM01965g'	0.314896
1300	'chondroitin sulfate precursor (GalNAc-GlcA-(Gal)2-Xyl-L-Ser (protein))'	'MAM01568g'	0.314995
1301	'thiamin-P'	'MAM02983c'	0.31539
1302	'thiamin-P'	'MAM02983m'	0.31539
1303	'Galactosyl Glucosyl Ceramide'	'MAM03586l'	0.31545
1304	'alanine'	'MAM01307c'	0.315594
1305	'4-methyl-2-oxopentanoate'	'MAM01013c'	0.315643
1306	'sphingosine'	'MAM02929l'	0.316143
1307	'PC-LD pool'	'MAM02684c'	0.316963
1308	'7alpha-hydroxycholest-4-en-3-one'	'MAM01182c'	0.317635
1309	'L-tryptophanyl-tRNA(trp)'	'MAM02420c'	0.317832
1310	'tRNA(trp)'	'MAM03080c'	0.317832
1311	'PGP-CL pool'	'MAM02717c'	0.317857
1312	'arachidonate'	'MAM01362c'	0.318215
1313	'dopamine-O-quinone'	'MAM01738c'	0.318434
1314	'S-glutaryldihydrolipoamide'	'MAM02899m'	0.318523
1315	'S-succinyldihydrolipoamide'	'MAM02934m'	0.318523
1316	'T-antigen'	'MAM02960g'	0.319074
1317	'(6Z,9Z)-octadecadienoylcarnitine'	'MAM00105r'	0.319102
1318	'(9E)-octadecenoylcarnitine'	'MAM00126r'	0.319102
1319	'octadecenoylcarnitine(11)'	'MAM02638r'	0.319102
1320	'Glycylsarcosine'	'MAM03631c'	0.319923
1321	'1-alkyl-2-lysoglycerol-3-phosphocholine'	'MAM00516s'	0.319945
1322	'2-acetyl-1-alkyl-sn-glycero-3-phosphocholine'	'MAM00626s'	0.319945
1323	'2-Linoleoylglycerophosphocholine'	'MAM03805c'	0.319945
1324	'2-Linoleoylglycerophosphocholine'	'MAM03805s'	0.319945
1325	'2-Oleoylglycerophosphocholine'	'MAM03806c'	0.319945
1326	'2-Oleoylglycerophosphocholine'	'MAM03806s'	0.319945
1327	'2-Stearoylglycerophosphocholine'	'MAM03808c'	0.319945
1328	'2-Stearoylglycerophosphocholine'	'MAM03808s'	0.319945
1329	'1-Arachidonoyl-Glycero-3-Phosphocholine'	'MAM03809c'	0.319945
1330	'1-Arachidonoyl-Glycero-3-Phosphocholine'	'MAM03809s'	0.319945
1331	'1-Docosahexaenoylglycerophosphocholine'	'MAM03810c'	0.319945
1332	'1-Docosahexaenoylglycerophosphocholine'	'MAM03810s'	0.319945
1333	'1-Eicosadienoylglycerophosphocholine (Delta 11,14)'	'MAM03811c'	0.319945
1334	'1-Eicosadienoylglycerophosphocholine (Delta 11,14)'	'MAM03811s'	0.319945
1335	'1-Eicosatrienoylglycerophosphocholine (Delta 11, 14, 17)'	'MAM03812c'	0.319945
1336	'1-Eicosatrienoylglycerophosphocholine (Delta 11, 14, 17)'	'MAM03812s'	0.319945
1337	'1-Heptadecanoylglycerophosphocholine'	'MAM03813c'	0.319945
1338	'1-Heptadecanoylglycerophosphocholine'	'MAM03813s'	0.319945
1339	'1-Linoleoylglycerophosphocholine (Delta 9,12)'	'MAM03814c'	0.319945
1340	'1-Linoleoylglycerophosphocholine (Delta 9,12)'	'MAM03814s'	0.319945
1341	'1-Myristoylglycerophosphocholine'	'MAM03815c'	0.319945
1342	'1-Myristoylglycerophosphocholine'	'MAM03815s'	0.319945
1343	'1-Pentadecanoylglycerophosphocholine, Sn1-Lpc (15:0)'	'MAM03816c'	0.319945
1344	'1-Pentadecanoylglycerophosphocholine, Sn1-Lpc (15:0)'	'MAM03816s'	0.319945
1345	'1-Octadeca-Trienoylglycerophosphocholine, Sn1-Lpc (18:3, Delta 6, 9, 12)'	'MAM03817c'	0.319945
1346	'1-Octadeca-Trienoylglycerophosphocholine, Sn1-Lpc (18:3, Delta 6, 9, 12)'	'MAM03817s'	0.319945
1347	'1-Octadeca-Trienoylglycerophosphocholine, Sn1-Lpc (18:3, Delta 9, 12, 15)'	'MAM03818c'	0.319945
1348	'1-Octadeca-Trienoylglycerophosphocholine, Sn1-Lpc (18:3, Delta 9, 12, 15)'	'MAM03818s'	0.319945
1349	'1-Nonadecanoylglycerophosphocholine, Sn1-Lpc (19:0)'	'MAM03819c'	0.319945
1350	'1-Nonadecanoylglycerophosphocholine, Sn1-Lpc (19:0)'	'MAM03819s'	0.319945
1351	'1-Eicosenoylglycerophosphocholine (Delta 11) ,Sn1-Lpc (20:1)'	'MAM03820c'	0.319945
1352	'1-Eicosenoylglycerophosphocholine (Delta 11) ,Sn1-Lpc (20:1)'	'MAM03820s'	0.319945
1353	'1-Dihomo-Linolenoylglycerophosphocholine (20:3, Delta 8, 11, 14), Lysopc A C20:3'	'MAM03821c'	0.319945
1354	'1-Dihomo-Linolenoylglycerophosphocholine (20:3, Delta 8, 11, 14), Lysopc A C20:3'	'MAM03821s'	0.319945
1355	'1-Eicosatetraenoylglycerophosphocholine (Delta 8, 11, 14, 17), Sn1-Lpc (20:4)'	'MAM03822c'	0.319945
1356	'1-Eicosatetraenoylglycerophosphocholine (Delta 8, 11, 14, 17), Sn1-Lpc (20:4)'	'MAM03822s'	0.319945
1357	'1-Eicosapentenoylglycerophosphocholine (Delta 5, 8, 11, 14, 17), Sn1-Lpc (20:5)'	'MAM03823c'	0.319945
1358	'1-Eicosapentenoylglycerophosphocholine (Delta 5, 8, 11, 14, 17), Sn1-Lpc (20:5)'	'MAM03823s'	0.319945
1359	'1-Docosatetraenoylglycerophosphocholine (Delta 7, 10, 13, 16), Sn1-Lpc (22:4)'	'MAM03824c'	0.319945
1360	'1-Docosatetraenoylglycerophosphocholine (Delta 7, 10, 13, 16), Sn1-Lpc (22:4)'	'MAM03824s'	0.319945
1361	'1-Docosapentenoylglycerophosphocholine (Delta 4, 7, 10, 13, 16), Sn1-Lpc (22:5)-W6'	'MAM03825c'	0.319945
1362	'1-Docosapentenoylglycerophosphocholine (Delta 4, 7, 10, 13, 16), Sn1-Lpc (22:5)-W6'	'MAM03825s'	0.319945
1363	'1-Docosapentenoylglycerophosphocholine (Delta 7, 10, 13, 16, 19), Sn1-Lpc (22:5)-W3'	'MAM03826c'	0.319945
1364	'1-Docosapentenoylglycerophosphocholine (Delta 7, 10, 13, 16, 19), Sn1-Lpc (22:5)-W3'	'MAM03826s'	0.319945
1365	'1-Docosahexenoylglycerophosphocholine (Delta 4, 7, 10, 13, 16, 19), Sn1-Lpc (22:6)'	'MAM03827c'	0.319945
1366	'1-Docosahexenoylglycerophosphocholine (Delta 4, 7, 10, 13, 16, 19), Sn1-Lpc (22:6)'	'MAM03827s'	0.319945
1367	'1-Lignocericylglycerophosphocholine (24:0), Lysopc A C24'	'MAM03828c'	0.319945
1368	'1-Lignocericylglycerophosphocholine (24:0), Lysopc A C24'	'MAM03828s'	0.319945
1369	'1-Oleoylglycerophosphocholine (Delta 9)'	'MAM03832c'	0.319945
1370	'1-Oleoylglycerophosphocholine (Delta 9)'	'MAM03832s'	0.319945
1371	'1-Palmitoylglycerophosphocholine'	'MAM03833c'	0.319945
1372	'1-Palmitoylglycerophosphocholine'	'MAM03833s'	0.319945
1373	'1-Palmitoleoylglycerophosphocholine (Delta 9)'	'MAM03834c'	0.319945
1374	'1-Palmitoleoylglycerophosphocholine (Delta 9)'	'MAM03834s'	0.319945
1375	'1-Stearoylglycerophosphocholine'	'MAM03835c'	0.319945
1376	'1-Stearoylglycerophosphocholine'	'MAM03835s'	0.319945
1377	'galactosylglycerol'	'MAM01913s'	0.320405
1378	'glycerol'	'MAM01983s'	0.320405
1379	'folate'	'MAM01830m'	0.320536
1380	'isovaleryl-CoA'	'MAM02189m'	0.321463
1381	'formate'	'MAM01833c'	0.321941
1382	'AMP'	'MAM01334p'	0.322573
1383	'sarcosine'	'MAM02880c'	0.32264
1384	'acylglycerone-phosphate'	'MAM01278p'	0.322658
1385	'alkyl-glycerone-3-phosphate'	'MAM01311p'	0.322658
1386	'fatty acid pool'	'MAM10005p'	0.322658
1387	'10,11-dihydro-12-epi-LTB4'	'MAM00252m'	0.322926
1388	'10,11-dihydro-12-epi-LTB4'	'MAM00252p'	0.322926
1389	'dGMP'	'MAM01686s'	0.323455
1390	'dGTP'	'MAM01688s'	0.323455
1391	'XTP'	'MAM03154c'	0.323455
1392	'GMP'	'MAM02016c'	0.323614
1393	'provitamin D3'	'MAM02805c'	0.324049
1394	'4alpha-hydroxytetrahydrobiopterin'	'MAM00965c'	0.324389
1395	'L-threonyl-tRNA(thr)'	'MAM02419c'	0.325464
1396	'tRNA(thr)'	'MAM03079c'	0.325464
1397	'3-dehydrosphinganine'	'MAM00769c'	0.326191
1398	'HCO3-'	'MAM02046m'	0.326721
1399	'asparagine'	'MAM01369c'	0.327563
1400	'5-phosphoribosylamine'	'MAM01131c'	0.328573
1401	'butyrate'	'MAM01410m'	0.330136
1402	'bilirubin'	'MAM01396r'	0.330304
1403	'Na+'	'MAM02519r'	0.330304
1404	'isopentenyl-pPP'	'MAM02187p'	0.331389
1405	'isoleucine'	'MAM02184s'	0.331436
1406	'valine'	'MAM03135s'	0.331436
1407	'methylamine'	'MAM02473c'	0.331696
1408	'methylamine'	'MAM02473s'	0.331696
1409	'activation-ppara'	'MAM01268c'	0.331813
1410	'activation-ppara'	'MAM01268n'	0.331813
1411	'1-acylglycerol-3P pool'	'MAM10006m'	0.33243
1412	'acyl-CoA pool'	'MAM10007m'	0.33243
1413	'NADP+'	'MAM02554r'	0.334172
1414	'NADPH'	'MAM02555r'	0.334172
1415	'CDP-ethanolamine'	'MAM01428c'	0.3344
1416	'guanosine'	'MAM02038c'	0.334702
1417	'nicotinate D-ribonucleoside'	'MAM02584c'	0.334702
1418	'xanthosine'	'MAM03149c'	0.334702
1419	'chenodiol'	'MAM01435c'	0.334895
1420	'11-cis-retinal'	'MAM00290c'	0.335666
1421	'LacCer pool'	'MAM02328s'	0.335895
1422	'glycogen'	'MAM03161c'	0.337002
1423	'CoA'	'MAM01597l'	0.337169
1424	'dephospho-CoA'	'MAM01674l'	0.337169
1425	'isoleucine'	'MAM02184c'	0.33735
1426	'ceramide pool'	'MAM01430g'	0.337741
1427	'galactose-1-phosphate'	'MAM01911c'	0.338112
1428	'(1aalpha,2beta,3alpha,11calpha)-1a,2,3,11c-tetrahydro-6,11-dimethylbenzo[6,7]phenanthro[3,4-b]oxirene-2,3-diol'	'MAM00030c'	0.338304
1429	'1,1-dichloroethylene'	'MAM00228c'	0.338304
1430	'1-nitronaphthalene'	'MAM00545c'	0.338304
1431	'4-[(hydroxymethyl)nitrosoamino]-1-(3-pyridinyl)-1-butanone'	'MAM00951c'	0.338304
1432	'7-hydroxymethyl-12-methylbenz[a]anthracene'	'MAM01196c'	0.338304
1433	'9-hydroxybenzo[a]pyrene'	'MAM01241c'	0.338304
1434	'9-hydroxybenzo[a]pyrene-4,5-oxide'	'MAM01242c'	0.338304
1435	'aflatoxin B1'	'MAM01296c'	0.338304
1436	'aflatoxin M1'	'MAM01300c'	0.338304
1437	'aflatoxin M1-8,9-epoxide'	'MAM01301c'	0.338304
1438	'aflatoxin Q1'	'MAM01302c'	0.338304
1439	'benzo[a]pyrene'	'MAM01374c'	0.338304
1440	'benzo[a]pyrene-7,8-dihydrodiol-9,10-oxide'	'MAM01376c'	0.338304
1441	'benzo[a]pyrene-9,10-oxide'	'MAM01379c'	0.338304
1442	'bromobenzene'	'MAM01403c'	0.338304
1443	'chloral'	'MAM01441c'	0.338304
1444	'naphthalene'	'MAM02556c'	0.338304
1445	'TAG epoxide'	'MAM02954c'	0.338304
1446	'trichloroacetate'	'MAM03041c'	0.338304
1447	'2(S)-pristanal'	'MAM00564c'	0.338521
1448	'18-COOH-(15E)-dinor-LTE4-CoA'	'MAM00422p'	0.339421
1449	'N-acetylgalactosamine'	'MAM02525c'	0.339818
1450	'Pristanoyl Coenzyme A'	'MAM03887c'	0.340593
1451	'HMG-CoA'	'MAM02131c'	0.342179
1452	'3,5-diiodo-L-thyronine'	'MAM00736r'	0.342239
1453	'3-monoiodo-L-thyronine'	'MAM00828r'	0.342239
1454	'iodide'	'MAM02174r'	0.342239
1455	'triiodothyronine'	'MAM03052r'	0.342239
1456	'nicotinamide D-ribonucleotide'	'MAM02581n'	0.342354
1457	'nicotinate ribonucleotide'	'MAM02585n'	0.342354
1458	'7-dehydrodesmosterol'	'MAM01189c'	0.342912
1459	'7-dehydrodesmosterol'	'MAM01189r'	0.342912
1460	'ceramide pool'	'MAM01430l'	0.343229
1461	'uroporphyrinogen III'	'MAM03128c'	0.344598
1462	'vitamin D3'	'MAM03142c'	0.345272
1463	'palmitate'	'MAM02674r'	0.346606
1464	'L-1-pyrroline-3-hydroxy-5-carboxylate'	'MAM02320c'	0.347018
1465	'4alpha-hydroxytetrahydrobiopterin'	'MAM00965n'	0.347174
1466	'O2-4a-cyclic-tetrahydrobiopterin'	'MAM02632c'	0.347174
1467	'O2-4a-cyclic-tetrahydrobiopterin'	'MAM02632n'	0.347174
1468	'quinonoid dihydrobiopterin'	'MAM02823c'	0.347174
1469	'quinonoid dihydrobiopterin'	'MAM02823n'	0.347174
1470	'bilirubin'	'MAM01396c'	0.347746
1471	'D-lactate'	'MAM01716c'	0.347796
1472	'glycyl-tRNA(gly)'	'MAM02006c'	0.349562
1473	'tRNA(gly)'	'MAM03070c'	0.349562
1474	'ceramide pool'	'MAM01430r'	0.349729
1475	'acetyl-CoA'	'MAM01261m'	0.350031
1476	'lc4Cer'	'MAM02347c'	0.350261
1477	'O2'	'MAM02630m'	0.350339
1478	'glucosamine-6-phosphate'	'MAM01963c'	0.351589
1479	'alpha-D-galactose-1-phosphate'	'MAM01322c'	0.351667
1480	'cholesterol'	'MAM01450r'	0.352664
1481	'glucose'	'MAM01965r'	0.354979
1482	'Phytanate'	'MAM03884c'	0.35511
1483	'(alpha-D-mannosyl)4-beta-D-mannosyl-diacetylchitobiosyl-L-asparagine (protein)'	'MAM00142g'	0.355681
1484	'deoxyinosine'	'MAM01671c'	0.356076
1485	'Trans-2-Cis,Cis-4,8-Tetradecatrienoyl Coenzyme A'	'MAM03359m'	0.356152
1486	'heparan sulfate, degradation product 4'	'MAM02074l'	0.356305
1487	'Phytanate'	'MAM03884p'	0.356366
1488	'Hexadecanedioyl Coenzyme A'	'MAM03655r'	0.356503
1489	'formate'	'MAM01833n'	0.356614
1490	'pyridoxal'	'MAM02813c'	0.356776
1491	'cholesterol-ester-10-hepta'	'MAM01454r'	0.3571
1492	'cholesterol-ester-11,14,17-eico'	'MAM01455r'	0.3571
1493	'cholesterol-ester-11,14-eicosa'	'MAM01456r'	0.3571
1494	'cholesterol-ester-11-docose'	'MAM01457r'	0.3571
1495	'cholesterol-ester-11-eico'	'MAM01458r'	0.3571
1496	'cholesterol-ester-13,16,19-doco'	'MAM01460r'	0.3571
1497	'cholesterol-ester-13,16-docosa'	'MAM01461r'	0.3571
1498	'cholesterol-ester-13-docose'	'MAM01462r'	0.3571
1499	'cholesterol-ester-13-eicose'	'MAM01463r'	0.3571
1500	'cholesterol-ester-13-octade'	'MAM01464r'	0.3571
1501	'cholesterol-ester-15-tetra'	'MAM01465r'	0.3571
1502	'cholesterol-ester-4,7,10,13,16,19-doco'	'MAM01466r'	0.3571
1503	'cholesterol-ester-4,7,10,13,16-docosa'	'MAM01467r'	0.3571
1504	'cholesterol-ester-5,8,11,14,17-eico'	'MAM01468r'	0.3571
1505	'cholesterol-ester-5,8,11-eico'	'MAM01469r'	0.3571
1506	'cholesterol-ester-5-tetra'	'MAM01470r'	0.3571
1507	'cholesterol-ester-6,9,12,15,18,21-tetra'	'MAM01471r'	0.3571
1508	'cholesterol-ester-6,9,12,15,18-tetraco'	'MAM01472r'	0.3571
1509	'cholesterol-ester-6,9,12,15-octa'	'MAM01473r'	0.3571
1510	'cholesterol-ester-6,9-octa'	'MAM01474r'	0.3571
1511	'cholesterol-ester-7,10,13,16,19-docosa'	'MAM01475r'	0.3571
1512	'cholesterol-ester-7,10,13,16-docosa'	'MAM01476r'	0.3571
1513	'cholesterol-ester-7-hexa'	'MAM01477r'	0.3571
1514	'cholesterol-ester-7-tetrade'	'MAM01479r'	0.3571
1515	'cholesterol-ester-8,11,14,17-eico'	'MAM01480r'	0.3571
1516	'cholesterol-ester-8,11-eico'	'MAM01481r'	0.3571
1517	'cholesterol-ester-9,12,15,18,21-tetra'	'MAM01482r'	0.3571
1518	'cholesterol-ester-9,12,15,18-tetraco'	'MAM01483r'	0.3571
1519	'cholesterol-ester-9-eicose'	'MAM01484r'	0.3571
1520	'cholesterol-ester-9-heptade'	'MAM01485r'	0.3571
1521	'cholesterol-ester-9-octa'	'MAM01486r'	0.3571
1522	'cholesterol-ester-9-tetrade'	'MAM01487r'	0.3571
1523	'cholesterol-ester-arach'	'MAM01488r'	0.3571
1524	'cholesterol-ester-cis-vac'	'MAM01489r'	0.3571
1525	'cholesterol-ester-dihomo-gamma'	'MAM01490r'	0.3571
1526	'cholesterol-ester-docosa'	'MAM01491r'	0.3571
1527	'cholesterol-ester-eico'	'MAM01492r'	0.3571
1528	'cholesterol-ester-gamma-lin'	'MAM01493r'	0.3571
1529	'cholesterol-ester-heneico'	'MAM01494r'	0.3571
1530	'cholesterol-ester-hepta'	'MAM01495r'	0.3571
1531	'cholesterol-ester-hexacosa'	'MAM01496r'	0.3571
1532	'cholesterol-ester-hexecose'	'MAM01497r'	0.3571
1533	'cholesterol-ester-laur'	'MAM01498r'	0.3571
1534	'cholesterol-ester-lin'	'MAM01499r'	0.3571
1535	'cholesterol-ester-linolen'	'MAM01500r'	0.3571
1536	'cholesterol-ester-myrist'	'MAM01501r'	0.3571
1537	'cholesterol-ester-nanode'	'MAM01502r'	0.3571
1538	'cholesterol-ester-ol'	'MAM01503r'	0.3571
1539	'cholesterol-ester-palm'	'MAM01504r'	0.3571
1540	'cholesterol-ester-palmn'	'MAM01505r'	0.3571
1541	'cholesterol-ester-penta'	'MAM01506r'	0.3571
1542	'cholesterol-ester-stea'	'MAM01507r'	0.3571
1543	'cholesterol-ester-tetraco'	'MAM01508r'	0.3571
1544	'cholesterol-ester-trico'	'MAM01509r'	0.3571
1545	'cholesterol-ester-tridec'	'MAM01510r'	0.3571
1546	'EPA'	'MAM01784c'	0.35831
1547	'dCMP'	'MAM01644m'	0.358326
1548	'deoxycytidine'	'MAM01668m'	0.358326
1549	'deoxycytidine'	'MAM01668n'	0.358326
1550	'5,10-methenyl-THF'	'MAM01044m'	0.358889
1551	'L-1-pyrroline-3-hydroxy-5-carboxylate'	'MAM02320m'	0.35896
1552	'threonine'	'MAM02993c'	0.359103
1553	'hypotaurine'	'MAM02157c'	0.359147
1554	'Dodecanedioyl Carnitine'	'MAM03490p'	0.359201
1555	'ATP'	'MAM01371s'	0.360112
1556	'IDP'	'MAM02161s'	0.360112
1557	'IMP'	'MAM02167s'	0.360112
1558	'UDP'	'MAM03106s'	0.360112
1559	'glucose'	'MAM01965s'	0.360882
1560	'oxalate'	'MAM02661c'	0.361388
1561	'heptanoyl-CoA'	'MAM02107c'	0.362333
1562	'nonanoyl-CoA'	'MAM02616c'	0.362333
1563	'pentanoyl-CoA'	'MAM02694c'	0.362333
1564	'undecanoyl-CoA'	'MAM03116c'	0.362333
1565	'dolichyl-phosphate'	'MAM01733c'	0.362603
1566	'dGDP'	'MAM01680c'	0.362935
1567	'cystine'	'MAM01629s'	0.363044
1568	'cAMP'	'MAM01419c'	0.363161
1569	'cGMP'	'MAM01433c'	0.363161
1570	'L-cysteinyl-tRNA(cys)'	'MAM02351c'	0.363262
1571	'tRNA(cys)'	'MAM03067c'	0.363262
1572	'H2O2'	'MAM02041r'	0.364119
1573	'stearidonic acid'	'MAM02939l'	0.364126
1574	'isopentenyl-pPP'	'MAM02187c'	0.364178
1575	'(13Z)-docosenoyl-CoA'	'MAM00016m'	0.36421
1576	'(13Z)-eicosenoyl-CoA'	'MAM00018m'	0.36421
1577	'docosanoyl-CoA'	'MAM01725m'	0.36421
1578	'heneicosanoyl-CoA'	'MAM02052m'	0.36421
1579	'retinoate'	'MAM02833r'	0.364299
1580	'GM2A'	'MAM02012l'	0.364303
1581	'GM2A-GM2'	'MAM02013l'	0.364303
1582	'calcidiol'	'MAM01415c'	0.365036
1583	'LTD4'	'MAM02418c'	0.365472
1584	'13-cis-retinol'	'MAM00351c'	0.365718
1585	'L-phenylalanyl-tRNA(phe)'	'MAM02412c'	0.365879
1586	'tRNA(phe)'	'MAM03076c'	0.365879
1587	'L-histidyl-tRNA(his)'	'MAM02380c'	0.366018
1588	'tRNA(his)'	'MAM03071c'	0.366018
1589	'1-methylnicotinamide'	'MAM00536c'	0.366116
1590	'CO2'	'MAM01596m'	0.366205
1591	'N-acetyl-D-mannosamine'	'MAM02524c'	0.366286
1592	'AKG'	'MAM01306s'	0.366812
1593	'FAD'	'MAM01802r'	0.36695
1594	'FADH2'	'MAM01803r'	0.36695
1595	'5beta-cholestan-3alpha,7alpha,12alpha,24(S)-tetrol'	'MAM01077c'	0.367261
1596	'5beta-cholestan-3alpha,7alpha,24(S)-triol'	'MAM01080c'	0.367261
1597	'histamine'	'MAM02124s'	0.368604
1598	'fructose-1,6-bisphosphate'	'MAM01841c'	0.369061
1599	'4-(n-nitrosomethylamino)-1-(3-pyridyl)-1-butanone'	'MAM00932c'	0.369353
1600	'glycine'	'MAM01986c'	0.369498
1601	'desmosterol'	'MAM01675c'	0.369806
1602	'desmosterol'	'MAM01675r'	0.369806
1603	'stearate'	'MAM02938r'	0.370236
1604	'dGDP'	'MAM01680m'	0.370415
1605	'dGTP'	'MAM01688m'	0.370415
1606	'GA1'	'MAM01904c'	0.370687
1607	'1-acylglycerol-3P-bile-PC pool'	'MAM00473c'	0.370945
1608	'acyl-CoA-bile-PC pool'	'MAM01269c'	0.370945
1609	'N-acetyl-D-mannosamine'	'MAM02524r'	0.371124
1610	'6-[(1S,2R)-1,2-dihydroxy-3-triphosphooxypropyl]-7,8-dihydropterin'	'MAM01155s'	0.371427
1611	'dihydroneopterin'	'MAM01704s'	0.371427
1612	'glucose'	'MAM01965c'	0.371768
1613	'AMP'	'MAM01334r'	0.372098
1614	'nLc5Cer'	'MAM02593g'	0.37225
1615	'nLc7Cer'	'MAM02595g'	0.37225
1616	'D-tagatose'	'MAM01745c'	0.372444
1617	'D-Tagatose 1-Phosphate'	'MAM03960c'	0.372444
1618	'(2E)-tetradecenoyl-CoA'	'MAM00066m'	0.372711
1619	'glucosaminyl-acylphosphatidylinositol'	'MAM01964r'	0.372855
1620	'Hexadecanediocacid'	'MAM03654r'	0.37287
1621	'(2S)-pristanoyl-CoA'	'MAM00078p'	0.372904
1622	'dTMP'	'MAM01752c'	0.373028
1623	'globoside'	'MAM01959g'	0.37416
1624	'Glycerol 2-Phosphate'	'MAM03619c'	0.374204
1625	'2-hydroxyphytanoyl-CoA'	'MAM00655p'	0.374827
1626	'L-cysteate'	'MAM02350c'	0.375183
1627	'3alpha,7alpha,12alpha-trihydroxy-5beta-cholestanate'	'MAM00752p'	0.375393
1628	'3alpha,7alpha-dihydroxy-5beta-cholestanate'	'MAM00758p'	0.375393
1629	'NH4+'	'MAM02579s'	0.375402
1630	'glutamyl-5-phosphate'	'MAM01976m'	0.375611
1631	'2-aminoadipate 6-semialdehyde'	'MAM00631m'	0.375813
1632	'linoleate'	'MAM02387c'	0.376053
1633	'1-acyl-PE pool'	'MAM00511c'	0.37618
1634	'NADP+'	'MAM02554n'	0.376724
1635	'NADPH'	'MAM02555n'	0.376724
1636	'propanoate'	'MAM02772c'	0.376777
1637	'G00007'	'MAM01867r'	0.377409
1638	'acetate'	'MAM01252c'	0.378261
1639	'mgacpail heparan sulfate'	'MAM02483r'	0.378809
1640	'(9Z,12Z,15Z,18Z,21Z)-tetracosapentaenoyl-CoA'	'MAM00134c'	0.379764
1641	'11-cis-retinol'	'MAM00291c'	0.380167
1642	'AKG'	'MAM01306p'	0.380759
1643	'3alpha,7alpha,12alpha-trihydroxy-5beta-cholestanate'	'MAM00752c'	0.381842
1644	'propanoate'	'MAM02772m'	0.382222
1645	'Tn-antigen'	'MAM03000g'	0.382225
1646	'dolichyl-phosphate'	'MAM01733r'	0.382818
1647	'(8Z,11Z)-eicosadienoyl-CoA'	'MAM00123c'	0.383046
1648	'2-Methyl-3-Oxo-Valeryl Coenzyme A'	'MAM03192m'	0.385248
1649	'G10597'	'MAM01898r'	0.385391
1650	'11,12,15-THETA'	'MAM00276c'	0.386243
1651	'11,14,15-THETA'	'MAM00280c'	0.386243
1652	'11h-14,15-EETA'	'MAM00296c'	0.386243
1653	'11-HETE'	'MAM00297c'	0.386243
1654	'13-HETE'	'MAM00354c'	0.386243
1655	'14,15-EET'	'MAM00366r'	0.386243
1656	'15(S)-HPETE'	'MAM00380c'	0.386243
1657	'15H-11,12-EETA'	'MAM00390c'	0.386243
1658	'16(R)-HETE'	'MAM00396c'	0.386243
1659	'16alpha-hydroxyestrone'	'MAM00400c'	0.386243
1660	'16alpha-hydroxyestrone'	'MAM00400r'	0.386243
1661	'17-HETE'	'MAM00414c'	0.386243
1662	'18-HETE'	'MAM00426c'	0.386243
1663	'18-hydroxy-all-trans-retinoate'	'MAM00427c'	0.386243
1664	'18-hydroxy-all-trans-retinoate'	'MAM00427r'	0.386243
1665	'19(S)-HETE'	'MAM00430c'	0.386243
1666	'19-hydroxyandrostenedione'	'MAM00431c'	0.386243
1667	'19-hydroxytestosterone'	'MAM00432c'	0.386243
1668	'19-hydroxytestosterone'	'MAM00432r'	0.386243
1669	'19-oxoandrostenedione'	'MAM00433c'	0.386243
1670	'19-oxo-testosterone'	'MAM00434c'	0.386243
1671	'2-hydroxyestradiol-17beta'	'MAM00649r'	0.386243
1672	'5,6-EET'	'MAM01054r'	0.386243
1673	'5-oxo-(6E)-12-epi-LTB4'	'MAM01118r'	0.386243
1674	'5-oxo-6-trans-LTB4'	'MAM01124r'	0.386243
1675	'6,7-dihydro-LTB4'	'MAM01153c'	0.386243
1676	'6,7-dihydro-LTB4'	'MAM01153m'	0.386243
1677	'6,7-dihydro-LTB4'	'MAM01153p'	0.386243
1678	'6,7-dihydro-LTB4'	'MAM01153r'	0.386243
1679	'7-HETE'	'MAM01190c'	0.386243
1680	'8,9-EET'	'MAM01209r'	0.386243
1681	'8-HETE'	'MAM01213c'	0.386243
1682	'9-HETE'	'MAM01239c'	0.386243
1683	'1-acylglycerol-3P-10,13,16,19-doco'	'MAM00436c'	0.386258
1684	'1-acylglycerol-3P-10,13,16-docosa'	'MAM00437c'	0.386258
1685	'1-acylglycerol-3P-10-heptade'	'MAM00438c'	0.386258
1686	'1-acylglycerol-3P-11,14,17-eico'	'MAM00439c'	0.386258
1687	'1-acylglycerol-3P-11,14-eicosa'	'MAM00440c'	0.386258
1688	'1-acylglycerol-3P-11-docose'	'MAM00441c'	0.386258
1689	'1-acylglycerol-3P-11-eico'	'MAM00442c'	0.386258
1690	'1-acylglycerol-3P-12,15,18,21-tetra'	'MAM00443c'	0.386258
1691	'1-acylglycerol-3P-13,16,19-doco'	'MAM00444c'	0.386258
1692	'1-acylglycerol-3P-13,16-docosa'	'MAM00445c'	0.386258
1693	'1-acylglycerol-3P-13-docose'	'MAM00446c'	0.386258
1694	'1-acylglycerol-3P-13-eicose'	'MAM00447c'	0.386258
1695	'1-acylglycerol-3P-13-octade'	'MAM00448c'	0.386258
1696	'1-acylglycerol-3P-15-tetra'	'MAM00449c'	0.386258
1697	'1-acylglycerol-3P-4,7,10,13,16,19-doco'	'MAM00450c'	0.386258
1698	'1-acylglycerol-3P-4,7,10,13,16-docosa'	'MAM00451c'	0.386258
1699	'1-acylglycerol-3P-5,8,11,14,17-eico'	'MAM00452c'	0.386258
1700	'1-acylglycerol-3P-5,8,11-eico'	'MAM00453c'	0.386258
1701	'1-acylglycerol-3P-5-tetrade'	'MAM00454c'	0.386258
1702	'1-acylglycerol-3P-6,9,12,15,18,21-tetra'	'MAM00455c'	0.386258
1703	'1-acylglycerol-3P-6,9,12,15,18-tetraco'	'MAM00456c'	0.386258
1704	'1-acylglycerol-3P-6,9,12,15-octa'	'MAM00457c'	0.386258
1705	'1-acylglycerol-3P-6,9-octa'	'MAM00458c'	0.386258
1706	'1-acylglycerol-3P-7,10,13,16,19-docosa'	'MAM00459c'	0.386258
1707	'1-acylglycerol-3P-7,10,13,16-docosa'	'MAM00460c'	0.386258
1708	'1-acylglycerol-3P-7-hexade'	'MAM00461c'	0.386258
1709	'1-acylglycerol-3P-7-octade'	'MAM00462c'	0.386258
1710	'1-acylglycerol-3P-7-tetrade'	'MAM00463c'	0.386258
1711	'1-acylglycerol-3P-8,11,14,17-eico'	'MAM00464c'	0.386258
1712	'1-acylglycerol-3P-8,11-eico'	'MAM00465c'	0.386258
1713	'1-acylglycerol-3P-9,12,15,18,21-tetra'	'MAM00466c'	0.386258
1714	'1-acylglycerol-3P-9,12,15,18-tetraco'	'MAM00467c'	0.386258
1715	'1-acylglycerol-3P-9-eicose'	'MAM00468c'	0.386258
1716	'1-acylglycerol-3P-9-heptade'	'MAM00469c'	0.386258
1717	'1-acylglycerol-3P-9-octade'	'MAM00470c'	0.386258
1718	'1-acylglycerol-3P-9-tetrade'	'MAM00471c'	0.386258
1719	'1-acylglycerol-3P-arach'	'MAM00472c'	0.386258
1720	'1-acylglycerol-3P-cis-vac'	'MAM00474c'	0.386258
1721	'1-acylglycerol-3P-dihomo-gamma'	'MAM00476c'	0.386258
1722	'1-acylglycerol-3P-docosa'	'MAM00477c'	0.386258
1723	'1-acylglycerol-3P-eico'	'MAM00478c'	0.386258
1724	'1-acylglycerol-3P-gamma-lin'	'MAM00479c'	0.386258
1725	'1-acylglycerol-3P-heneico'	'MAM00480c'	0.386258
1726	'1-acylglycerol-3P-heptade'	'MAM00481c'	0.386258
1727	'1-acylglycerol-3P-hexacosa'	'MAM00482c'	0.386258
1728	'1-acylglycerol-3P-hexecose'	'MAM00483c'	0.386258
1729	'1-acylglycerol-3P-laur'	'MAM00484c'	0.386258
1730	'1-acylglycerol-3P-lin'	'MAM00491c'	0.386258
1731	'1-acylglycerol-3P-linolen'	'MAM00492c'	0.386258
1732	'1-acylglycerol-3P-myrist'	'MAM00493c'	0.386258
1733	'1-acylglycerol-3P-nanode'	'MAM00494c'	0.386258
1734	'1-acylglycerol-3P-ol'	'MAM00495c'	0.386258
1735	'1-acylglycerol-3P-palm'	'MAM00496c'	0.386258
1736	'1-acylglycerol-3P-palmn'	'MAM00497c'	0.386258
1737	'1-acylglycerol-3P-pentade'	'MAM00498c'	0.386258
1738	'1-acylglycerol-3P-stea'	'MAM00499c'	0.386258
1739	'1-acylglycerol-3P-tetraco'	'MAM00500c'	0.386258
1740	'1-acylglycerol-3P-trico'	'MAM00501c'	0.386258
1741	'1-acylglycerol-3P-tridec'	'MAM00502c'	0.386258
1742	'nicotinate ribonucleotide'	'MAM02585c'	0.387213
1743	'leukotriene A4'	'MAM02362c'	0.387776
1744	'5alpha-cholesta-7,24-dien-3beta-ol'	'MAM01066c'	0.388128
1745	'5alpha-cholesta-7,24-dien-3beta-ol'	'MAM01066r'	0.388128
1746	'lathosterol'	'MAM02343c'	0.388128
1747	'cysteine'	'MAM01628c'	0.388872
1748	'10,11-dihydro-LTB4'	'MAM00257c'	0.389724
1749	'10,11-dihydro-LTB4'	'MAM00257m'	0.389724
1750	'10,11-dihydro-LTB4'	'MAM00257p'	0.389724
1751	'20-COOH-LTB4'	'MAM00585p'	0.389724
1752	'glucose-6-phosphate'	'MAM01968r'	0.389907
1753	'5(S)-HETE'	'MAM01040c'	0.389981
1754	'dCTP'	'MAM01645c'	0.390702
1755	'sulfate'	'MAM02946c'	0.392085
1756	'(2E)-dodecenoyl-CoA'	'MAM00042m'	0.392598
1757	'2-hydroxyphenylacetate'	'MAM00654c'	0.392982
1758	'2-hydroxyphenylacetate'	'MAM00654s'	0.392982
1759	'acetone'	'MAM01256m'	0.392982
1760	'atorvastatin-acid'	'MAM03476c'	0.392982
1761	'atorvastatin-acid'	'MAM03476s'	0.392982
1762	'Ca2+'	'MAM01413c'	0.39308
1763	'Ca2+'	'MAM01413s'	0.39308
1764	'dopaminochrome'	'MAM01739c'	0.393118
1765	'provitamin D3'	'MAM02805r'	0.393192
1766	'G10596'	'MAM01897r'	0.393252
1767	'betaine'	'MAM01393c'	0.393715
1768	'chenodiol'	'MAM01435s'	0.394016
1769	'6-(alpha-D-glucosaminyl)-1-phosphatidyl-1D-myo-inositol'	'MAM01143c'	0.394238
1770	'6-(alpha-D-glucosaminyl)-1-phosphatidyl-1D-myo-inositol'	'MAM01143r'	0.394238
1771	'estradiol-17beta'	'MAM01787c'	0.394622
1772	'estradiol-17beta'	'MAM01787r'	0.394622
1773	'cholesterol-ester-10,13,16,19-docosa'	'MAM01452r'	0.395214
1774	'cholesterol-ester-10,13,16-docosa'	'MAM01453r'	0.395214
1775	'cholesterol-ester-12,15,18,21-tetracosa'	'MAM01459r'	0.395214
1776	'cholesterol-ester-7-octade'	'MAM01478r'	0.395214
1777	'EPA'	'MAM01784r'	0.395426
1778	'(2E)-hexadecenoyl-CoA'	'MAM00051r'	0.395535
1779	'Glycylproline'	'MAM03630c'	0.395971
1780	'L-Prolinylglycine'	'MAM03896c'	0.395971
1781	'thiamin-PP'	'MAM02984m'	0.396074
1782	'G00031'	'MAM01871g'	0.396103
1783	'urea'	'MAM03121c'	0.396292
1784	'DHAP'	'MAM01690p'	0.396922
1785	'sn-glycerol-3-phosphate'	'MAM02914p'	0.396922
1786	'carnosine'	'MAM01423c'	0.397182
1787	'homocarnosine'	'MAM02132c'	0.397182
1788	'acetoacetyl-CoA'	'MAM01255m'	0.397197
1789	'putrescine'	'MAM02812s'	0.397927
1790	'arachidonyl-CoA'	'MAM01364m'	0.397943
1791	'dihomo-gamma-linolenoyl-CoA'	'MAM01697m'	0.397943
1792	'N-methylhistamine'	'MAM02601c'	0.398423
1793	'N-methylhistamine'	'MAM02601s'	0.398423
1794	'11-carboxy-alpha-tocotrienol'	'MAM00287m'	0.399052
1795	'11-carboxy-gamma-tocotrienol'	'MAM00289m'	0.399052
1796	'5-carboxy-alpha-chromanol'	'MAM01096m'	0.399052
1797	'5-carboxy-gamma-chromanol'	'MAM01097m'	0.399052
1798	'7-carboxy-alpha-tocotrienol'	'MAM01186m'	0.399052
1799	'7-carboxy-gamma-tocotrienol'	'MAM01188m'	0.399052
1800	'9-carboxy-alpha-tocotrienol'	'MAM01226m'	0.399052
1801	'9-carboxy-gamma-tocotrienol'	'MAM01228m'	0.399052
1802	'carboxybiotin-carboxyl-carrier'	'MAM01422c'	0.399125
1803	'(4Z,7Z,10Z,13Z,16Z)-DPA'	'MAM00094l'	0.3998
1804	'adrenic acid'	'MAM01291l'	0.3998
1805	'arachidonate'	'MAM01362l'	0.3998
1806	'cholesterol-ester-4,7,10,13,16,19-doco'	'MAM01466l'	0.3998
1807	'cholesterol-ester-4,7,10,13,16-docosa'	'MAM01467l'	0.3998
1808	'cholesterol-ester-5,8,11,14,17-eico'	'MAM01468l'	0.3998
1809	'cholesterol-ester-6,9,12,15-octa'	'MAM01473l'	0.3998
1810	'cholesterol-ester-7,10,13,16,19-docosa'	'MAM01475l'	0.3998
1811	'cholesterol-ester-7,10,13,16-docosa'	'MAM01476l'	0.3998
1812	'cholesterol-ester-8,11,14,17-eico'	'MAM01480l'	0.3998
1813	'cholesterol-ester-arach'	'MAM01488l'	0.3998
1814	'cholesterol-ester-cis-vac'	'MAM01489l'	0.3998
1815	'cholesterol-ester-dihomo-gamma'	'MAM01490l'	0.3998
1816	'cholesterol-ester-gamma-lin'	'MAM01493l'	0.3998
1817	'cholesterol-ester-lin'	'MAM01499l'	0.3998
1818	'cholesterol-ester-linolen'	'MAM01500l'	0.3998
1819	'cholesterol-ester-myrist'	'MAM01501l'	0.3998
1820	'cholesterol-ester-ol'	'MAM01503l'	0.3998
1821	'cholesterol-ester-palm'	'MAM01504l'	0.3998
1822	'cholesterol-ester-palmn'	'MAM01505l'	0.3998
1823	'cholesterol-ester-stea'	'MAM01507l'	0.3998
1824	'cis-vaccenic acid'	'MAM01585l'	0.3998
1825	'DHA'	'MAM01689l'	0.3998
1826	'dihomo-gamma-linolenate'	'MAM01696l'	0.3998
1827	'DPA'	'MAM01741l'	0.3998
1828	'EPA'	'MAM01784l'	0.3998
1829	'gamma-linolenate'	'MAM01932l'	0.3998
1830	'linoleate'	'MAM02387l'	0.3998
1831	'linolenate'	'MAM02389l'	0.3998
1832	'myristic acid'	'MAM02494l'	0.3998
1833	'oleate'	'MAM02646l'	0.3998
1834	'omega-3-arachidonic acid'	'MAM02648l'	0.3998
1835	'palmitate'	'MAM02674l'	0.3998
1836	'palmitolate'	'MAM02675l'	0.3998
1837	'stearate'	'MAM02938l'	0.3998
1838	'1-Vaccenoyl-Cholesterol, Cholesterol-Ester (18:1, Delta 11)'	'MAM04075l'	0.3998
1839	'1-Linoleoyl-Cholesterol, Cholesterol-Ester (18:2, Delta 9, 12)'	'MAM04076l'	0.3998
1840	'1-Gamma-Linolenoyl-Cholesterol, Cholesterol-Ester (18:3, Delta 6, 9, 12)'	'MAM04077l'	0.3998
1841	'Cholesteryl Arachidonate, Cholesterol-Ester (20:4, Delta 5,8,11,14)'	'MAM04078l'	0.3998
1842	'1-Timnodnoyl-Cholesterol, Cholesterol-Ester (20:5, Delta 5,8,11,14,17)'	'MAM04079l'	0.3998
1843	'Cholesteryl Docosahexanoate, Cholesterol-Ester (22:6, Delta 4,7,10,13,16,19)'	'MAM04080l'	0.3998
1844	'arachidonate'	'MAM01362r'	0.399809
1845	'linoleate'	'MAM02387r'	0.399809
1846	'5-hydroxy-L-tryptophan'	'MAM01107c'	0.399905
1847	'malate'	'MAM02439m'	0.400089
1848	'2-deoxy-D-ribose-1-phosphate'	'MAM00639c'	0.400176
1849	'5-pp-inspP5'	'MAM01133c'	0.400313
1850	'2-lysolecithin pool'	'MAM00656c'	0.400688
1851	'ibuprofen-S'	'MAM03687c'	0.401531
1852	'CoA'	'MAM01597p'	0.402371
1853	'(alpha-D-mannosyl)2-beta-D-mannosyl-N-acetylglucosamine'	'MAM00141l'	0.40242
1854	'5(S)-HETE'	'MAM01040m'	0.402452
1855	'hepoxilin A3'	'MAM02096r'	0.402727
1856	'GMP'	'MAM02016g'	0.402862
1857	'paragloboside'	'MAM02683c'	0.403095
1858	'3-Oxo-Cis-8-Tetradecenoyl Coenzyme A'	'MAM03351m'	0.403581
1859	'malate'	'MAM02439c'	0.403807
1860	'D-xylulose'	'MAM01759c'	0.404209
1861	'L-alanyl-tRNA(ala)'	'MAM02335c'	0.404824
1862	'tRNA(ala)'	'MAM03063c'	0.404824
1863	'cis-gondoic acid'	'MAM01584c'	0.404864
1864	'nervonic acid'	'MAM02564c'	0.404864
1865	'stearidonic acid'	'MAM02939c'	0.404864
1866	'5,10-methenyl-THF'	'MAM01044c'	0.405438
1867	'25(R)DHCA-CoA'	'MAM00614c'	0.405518
1868	'25(R)DHCA-CoA'	'MAM00614r'	0.405518
1869	'25(R)TetraHCA-CoA'	'MAM00615c'	0.405518
1870	'25(R)THCA-CoA'	'MAM00616r'	0.405518
1871	'3,7,24THCA'	'MAM00742c'	0.405518
1872	'3,7,24THCA-CoA'	'MAM00743c'	0.405518
1873	'3alpha,12alpha-dihydroxy-5beta-cholanate'	'MAM00745c'	0.405518
1874	'3alpha,12alpha-dihydroxy-5beta-cholanate'	'MAM00745r'	0.405518
1875	'3alpha,7alpha,12alpha-trihydroxy-5beta-cholestanate'	'MAM00752r'	0.405518
1876	'3alpha,7alpha-dihydroxy-5beta-cholestanate'	'MAM00758r'	0.405518
1877	'chenodeoxycholoyl-CoA'	'MAM01434r'	0.405518
1878	'chenodiol'	'MAM01435r'	0.405518
1879	'cholate'	'MAM01445r'	0.405518
1880	'choloyl-CoA'	'MAM01514r'	0.405518
1881	'deoxycholoyl-CoA'	'MAM01667c'	0.405518
1882	'deoxycholoyl-CoA'	'MAM01667r'	0.405518
1883	'tetraHCA'	'MAM02977c'	0.405518
1884	'NH3'	'MAM02578m'	0.405581
1885	'dTMP'	'MAM01752m'	0.406346
1886	'inosine'	'MAM02170s'	0.406391
1887	'9-cis-retinal'	'MAM01230r'	0.406675
1888	'H2O'	'MAM02040s'	0.408067
1889	'phenylalanine'	'MAM02724c'	0.409334
1890	'Glycylleucine'	'MAM03626c'	0.410149
1891	'arginine'	'MAM01365s'	0.41044
1892	'CMP'	'MAM01590s'	0.410724
1893	'DHAP'	'MAM01690s'	0.410814
1894	'dihydroneopterin'	'MAM01704c'	0.410814
1895	'glycerone'	'MAM01984s'	0.410814
1896	'glutamate'	'MAM01974c'	0.411537
1897	'O2'	'MAM02630s'	0.411972
1898	'1,2-diacylglycerol-LD-PI pool'	'MAM00237c'	0.412171
1899	'nLc5Cer'	'MAM02593c'	0.412783
1900	'13-cis-retinal'	'MAM00349c'	0.413216
1901	'13-cis-retinal'	'MAM00349r'	0.413216
1902	'4-OH-13-cis-retinal'	'MAM01022c'	0.413216
1903	'4-OH-13-cis-retinal'	'MAM01022r'	0.413216
1904	'4-oxoretinol'	'MAM01032c'	0.413216
1905	'5-S-glutathionyl-dopamine'	'MAM01138c'	0.413302
1906	'5-S-glutathionyl-L-dopa'	'MAM01139c'	0.413302
1907	'25-hydroxyvitamin D2'	'MAM00620m'	0.414391
1908	'27alpha-hydroxy-7-dehydrocholesterol'	'MAM00624c'	0.414391
1909	'27-hydroxycholesterol'	'MAM00625m'	0.414391
1910	'3,7,24THCA'	'MAM00742m'	0.414391
1911	'3alpha,7alpha,12alpha,24(S)-tetrahydroxy-5beta-cholestan-27-al'	'MAM00746m'	0.414391
1912	'3alpha,7alpha,12alpha-trihydroxy-5beta-cholestan-26-al'	'MAM00750c'	0.414391
1913	'3alpha,7alpha,12alpha-trihydroxy-5beta-cholestan-26-al'	'MAM00750m'	0.414391
1914	'3alpha,7alpha,24(S)-trihydroxy-5beta-cholestan-27-al'	'MAM00753m'	0.414391
1915	'3alpha,7alpha-dihydroxy-5beta-cholestan-26-al'	'MAM00756m'	0.414391
1916	'3alpha,7alpha-dihydroxy-5beta-cholestan-27-al'	'MAM00757m'	0.414391
1917	'5beta-cholestan-3alpha,7alpha,12alpha,24(S),27-pentol'	'MAM01076m'	0.414391
1918	'5beta-cholestan-3alpha,7alpha,12alpha,24(S)-tetrol'	'MAM01077m'	0.414391
1919	'5beta-cholestan-3alpha,7alpha,12alpha-triol'	'MAM01078c'	0.414391
1920	'5beta-cholestan-3alpha,7alpha,12alpha-triol'	'MAM01078m'	0.414391
1921	'5beta-cholestan-3alpha,7alpha,24(S),27-tetrol'	'MAM01079m'	0.414391
1922	'5beta-cholestan-3alpha,7alpha,24(S)-triol'	'MAM01080m'	0.414391
1923	'5beta-cholestane-3alpha,7alpha,12alpha,26-tetrol'	'MAM01090c'	0.414391
1924	'5beta-cholestane-3alpha,7alpha,12alpha,26-tetrol'	'MAM01090m'	0.414391
1925	'5beta-cholestane-3alpha,7alpha,12alpha,27,27-pentaol'	'MAM01091c'	0.414391
1926	'5beta-cholestane-3alpha,7alpha,12alpha,27,27-pentaol'	'MAM01091m'	0.414391
1927	'5beta-cholestane-3alpha,7alpha,12alpha,27-tetraol'	'MAM01092c'	0.414391
1928	'5beta-cholestane-3alpha,7alpha,12alpha,27-tetraol'	'MAM01092m'	0.414391
1929	'5beta-cholestane-3alpha,7alpha,26-triol'	'MAM01093m'	0.414391
1930	'5beta-cholestane-3alpha,7alpha,27-triol'	'MAM01094m'	0.414391
1931	'5beta-cholestane-3alpha,7alpha-diol'	'MAM01095m'	0.414391
1932	'cholest-5-ene-3beta,7alpha,27-triol'	'MAM01448c'	0.414391
1933	'N-methylethanolamine-phosphate'	'MAM02600c'	0.414391
1934	'phosphodimethylethanolamine'	'MAM02739c'	0.414391
1935	'tetraHCA'	'MAM02977m'	0.414391
1936	'vitamin D2'	'MAM03141m'	0.414391
1937	'vitamin D3'	'MAM03142m'	0.414391
1938	'retinal'	'MAM02832c'	0.414548
1939	'5-hydroxy-L-tryptophan'	'MAM01107s'	0.414812
1940	'adrenaline'	'MAM01290s'	0.414812
1941	'S-(2-methylbutanoyl)-dihydrolipoamide'	'MAM02856m'	0.415363
1942	'S-(3-methylbutanoyl)-dihydrolipoamide'	'MAM02858m'	0.415363
1943	'CMP-N-acetylneuraminate'	'MAM01592n'	0.415432
1944	'1-radyl-2-acyl-sn-glycero-3-phosphocholine'	'MAM00560c'	0.41552
1945	'maltodecaose'	'MAM02445c'	0.415977
1946	'maltodecaose'	'MAM02445s'	0.415977
1947	'maltoheptaose'	'MAM02446c'	0.415977
1948	'maltoheptaose'	'MAM02446s'	0.415977
1949	'maltohexaose'	'MAM02447c'	0.415977
1950	'maltohexaose'	'MAM02447s'	0.415977
1951	'maltononaose'	'MAM02448c'	0.415977
1952	'maltononaose'	'MAM02448s'	0.415977
1953	'maltopentaose'	'MAM02449c'	0.415977
1954	'maltopentaose'	'MAM02449s'	0.415977
1955	'maltotetraose'	'MAM02451c'	0.415977
1956	'maltotetraose'	'MAM02451s'	0.415977
1957	'maltotriose'	'MAM02452s'	0.415977
1958	'thymine'	'MAM02997c'	0.416459
1959	'D-xylose'	'MAM01758s'	0.416867
1960	'dCMP'	'MAM01644n'	0.41746
1961	'heparan sulfate, degradation product 18'	'MAM02064l'	0.41748
1962	'ethanolamine-phosphate'	'MAM01798c'	0.417612
1963	'12-Dehydrocholic acid; 12-Oxodeoxycholic acid; 12oxo-3alpha,7alpha-Dihydroxy-5beta-cholan-24-oic acid'	'MAM00517c'	0.418198
1964	'12-Dehydrocholic acid; 12-Oxodeoxycholic acid; 12oxo-3alpha,7alpha-Dihydroxy-5beta-cholan-24-oic acid'	'MAM00517s'	0.418198
1965	'ursodeoxycholate'	'MAM03129c'	0.418198
1966	'ursodeoxycholate'	'MAM03129s'	0.418198
1967	'3-Dehydrochenodeoxychollyc acid; 7oxo-3alpha-hydroxy-5beta-cholan-24-oic acid'	'MAM03206c'	0.418198
1968	'3-Dehydrochenodeoxychollyc acid; 7oxo-3alpha-hydroxy-5beta-cholan-24-oic acid'	'MAM03206s'	0.418198
1969	'3-Dehydrocholic acid; 3oxo-7alpha,12alpha-Dihydroxy-5beta-cholan-24-oic acid'	'MAM03207c'	0.418198
1970	'3-Dehydrocholic acid; 3oxo-7alpha,12alpha-Dihydroxy-5beta-cholan-24-oic acid'	'MAM03207s'	0.418198
1971	'3-dehydro-Deoxycholate'	'MAM03208c'	0.418198
1972	'3-dehydro-Deoxycholate'	'MAM03208s'	0.418198
1973	'3-dehydro-Lithocholate'	'MAM03209c'	0.418198
1974	'3-dehydro-Lithocholate'	'MAM03209s'	0.418198
1975	'7-Dehydrochenodeoxycholic acid; 7oxo-3alpha-hydroxy-5beta-cholan-24-oic acid'	'MAM03310c'	0.418198
1976	'7-Dehydrochenodeoxycholic acid; 7oxo-3alpha-hydroxy-5beta-cholan-24-oic acid'	'MAM03310s'	0.418198
1977	'7-Dehydrocholic acid; 7-Oxodeoxycholic acid; 7oxo-3alpha,12alpha-Dihydroxy-5beta-cholan-24-oic acid'	'MAM03311c'	0.418198
1978	'7-Dehydrocholic acid; 7-Oxodeoxycholic acid; 7oxo-3alpha,12alpha-Dihydroxy-5beta-cholan-24-oic acid'	'MAM03311s'	0.418198
1979	'Coprostanol'	'MAM03512c'	0.418198
1980	'Coprostanol'	'MAM03512s'	0.418198
1981	'Hyocholic acid; gamma-Muricholate'	'MAM03685c'	0.418198
1982	'Hyocholic acid; gamma-Muricholate'	'MAM03685s'	0.418198
1983	'Isochenodeoxycholic acid; 3beta,7alpha-Dihydroxy-5beta-cholanic acid'	'MAM03691c'	0.418198
1984	'Isochenodeoxycholic acid; 3beta,7alpha-Dihydroxy-5beta-cholanic acid'	'MAM03691s'	0.418198
1985	'Isochenodeoxycholic acid; 3beta,7alpha,12alpha-Trihydroxy-5beta-cholanic acid'	'MAM03704c'	0.418198
1986	'Isochenodeoxycholic acid; 3beta,7alpha,12alpha-Trihydroxy-5beta-cholanic acid'	'MAM03704s'	0.418198
1987	'Taurohyocholic acid; N-(3alpha,6alpha,7alpha-Trihydroxy-5beta-cholan-24-oyl)taurine'	'MAM03996c'	0.418198
1988	'Taurohyocholic acid; N-(3alpha,6alpha,7alpha-Trihydroxy-5beta-cholan-24-oyl)taurine'	'MAM03996s'	0.418198
1989	'Ursocholic acid; 3alpha,7beta,12alpha-Trihydroxy-5beta-cholan-24-oic acid; 3alpha,7beta,12alpha-Trihydroxy-5beta-cholanic acid; 7beta-Hydroxyisocholic acid; 7-Epicholic acid'	'MAM04057c'	0.418198
1990	'Ursocholic acid; 3alpha,7beta,12alpha-Trihydroxy-5beta-cholan-24-oic acid; 3alpha,7beta,12alpha-Trihydroxy-5beta-cholanic acid; 7beta-Hydroxyisocholic acid; 7-Epicholic acid'	'MAM04057s'	0.418198
1991	'stearoyl-CoA'	'MAM02941r'	0.418677
1992	'cholesterol'	'MAM01450c'	0.419318
1993	'5-alpha-dihydrotestosterone'	'MAM01069r'	0.419426
1994	'progesterone'	'MAM02769c'	0.419426
1995	'dGTP'	'MAM01688c'	0.419954
1996	'mannose-6-phosphate'	'MAM02455c'	0.420342
1997	'hexacosenoyl-CoA'	'MAM02112p'	0.420728
1998	'(18E)-20-oxo-20-CoA-LTB4'	'MAM00026p'	0.421074
1999	'(2E)-decenoyl-CoA'	'MAM00039p'	0.421074
[truncated: 2,828 more rows]
